# Supplementary material for: Mapping parental DMRs predictive of local and distal methylome remodeling in epigenetic F1 hybrids
Source: Life Sci Alliance. 2024 Jan 30;7(4):e202402599. doi: 10.26508/lsa.202402599 (PMC10828516; doi:10.26508/lsa.202402599)
Supplement: Supplementary file 1 [file LSA-2024-02599_TableS1.xlsx]

## Sheet: Sheet1
Line	Average sequencing depth(X)	Genome coverage (%)
2F	22.3282	98.2018
2R	18.284	98.1987
4F	17.89	98.1042
4R	18.8145	98.1081
9F	17.135	97.8966
9R	17.3788	98.0357
10F	22.3817	98.2673
10R	22.9986	98.2621
12F	18.1481	97.376
12R	21.7872	97.5663
13F	18.4482	97.82
13R	19.9399	97.9827
16F	19.9346	98.0273
16R	16.548	96.0543
17F	19.5093	96.5301
17R	18.624	98.0357
18F	21.5259	98.095
18R	18.651	98.2359
19F	18.9972	97.9556
19R	22.0309	98.215
21F	18.3476	98.069
21R	18.3334	98.1149
24F	17.9896	97.9728
24R	22.0917	98.2074
26F	19.3613	97.7434
26R	16.806	97.0011
28F	25.0776	98.2378
28R	21.5845	98.2389
30F	22.9648	98.0512
30R	19.7309	98.0579
31F	23.6768	98.1695
31R	25.7953	98.2096
35F	16.1932	97.7181
35R	19.3734	98.0701
37F	19.1305	98.0978
37R	17.2552	98.0167
40F	21.0944	98.1318
40R	19.6372	97.9987
41F	16.7832	97.1054
41R	17.8015	97.3994
44F	16.029	98.13
44R	24.109	98.2032
48F	21.0515	98.2541
48R	19.7915	98.2162
50F	16.7708	97.4022
50R	19.527	98.0989
52F	20.3175	98.265
52R	19.5517	97.9366
54F	18.0608	98.0019
54R	18.5069	98.2141
56F	14.7349	92.9198
56R	11.7276	97.1063
59F	20.0391	98.1643
59R	22.133	98.1759
62F	17.8222	96.9667
62R	19.9923	98.1673
63F	19.7143	98.1791
63R	19.9013	98.1473
79F	23.8832	98.2032
79R	22.1105	98.1454
80F	16.4458	97.7591
80R	22.0963	98.2235
81F	17.5542	97.6476
81R	17.8539	97.8037
89F	19.4558	98.0938
89R	23.3907	98.2274
93F	20.5421	98.1336
93R	23.0996	98.2166
96F	17.9418	98.1527
96R	22.7417	98.2694
97F	21.5033	98.1191
97R	21.3834	98.0445
99F	22.0089	98.194
99R	23.1321	98.2068
102F	23.6789	98.2478
102R	24.2658	98.2069
103F	25.4083	98.2685
103R	20.1443	98.0294
104F	18.6675	98.1709
104R	22.9141	98.1086
106F	19.9217	97.8871
106R	17.0559	97.9223
107F	21.1602	98.1144
107R	20.2496	98.0587
118F	21.2649	98.1471
118R	18.2211	98.1485
120F	18.7743	97.8461
120R	19.2698	98.0643
125F	17.0529	98.0126
125R	18.8224	98.1851
126F	19.8922	98.1772
126R	20.9531	98.0884
128F	20.407	98.1498
128R	19.3579	98.0787
131F	20.641	98.1615
131R	19.2101	97.8588
136F	20.4679	97.9163
136R	19.3655	98.0862
139F	17.4085	96.749
139R	21.4938	97.9122
141F	20.9821	97.7953
141R	22.3685	97.8629
146F	22.4943	98.2017
146R	18.2579	97.2272
150F	17.9346	97.9328
150R	17.8349	96.5485
152F	21.9129	97.702
152R	19.4178	96.3792
153F	19.0729	94.0733
153R	23.2206	97.5103
157F	20.6394	96.7124
157R	20.7185	97.4986
158F	18.9959	97.3437
158R	24.32	97.6967
160F	20.2622	97.7253
160R	18.2215	96.9438
161F	21.4442	97.8813
161R	18.7561	97.9422
168F	18.5576	97.8203
168R	17.8778	96.482
171F	19.1127	97.8551
171R	20.0183	97.7788
176F	19.4507	97.8857
176R	21.9879	97.6864
184F	23.359	97.9019
184R	22.4898	98.2533
185F	20.9967	98.0183
185R	19.9892	97.6121
188F	18.7219	97.8193
188R	22.938	98.0439
189F	21.2258	97.7853
189R	21.398	97.992
200F	20.3996	97.8586
200R	18.5653	97.9783
203F	17.7379	97.6763
203R	16.2355	97.6767
204F	20.208	98.15
204R	18.7773	97.9444
207F	19.5353	98.146
207R	18.8932	97.4332
208F	17.9531	97.0781
208R	17.4574	96.7874
210F	19.9969	97.5944
210R	18.1223	97.717
211F	15.7818	97.8394
211R	20.3287	97.6522
213F	19.3048	97.6722
213R	19.6612	97.7624
214F	25.8661	98.2397
214R	18.8028	98.0056
215F	18.7439	97.8928
215R	19.0459	97.849
216F	17.7138	97.7897
216R	19.2123	97.9112
219F	20.0017	97.994
219R	15.5667	97.3667
220F	19.8779	97.7067
220R	14.7045	96.6546
223F	20.0681	97.7967
223R	22.7532	97.9482
225F	19.918	98.0526
225R	19.4511	98.1501
229F	20.5536	97.5129
229R	18.8785	97.6421
231F	19.1171	97.8629
231R	23.5187	98.1313
234F	24.0068	98.2185
234R	17.2594	97.6002
239F	20.6274	97.8395
239R	19.5494	97.5083
241F	21.77	98.0746
241R	17.7215	97.9943
245F	19.6043	97.3982
245R	18.0056	97.5399
250F	21.1959	97.8408
250R	20.5137	97.6149
262F	17.8706	97.525
262R	17.312	97.2771
266F	20.6419	97.7941
266R	19.1138	97.2181
273F	6.5892	90.9519
273R	18.0835	96.1212
275F	18.8891	97.5655
275R	21.6134	97.4377
286F	19.5722	97.0853
286R	16.2465	95.6867
295F	15.1807	96.643
295R	20.1723	97.2998
300F	22.0518	98.1472
300R	18.3116	97.9019
302F	18.7231	97.9718
302R	21.3466	98.1324
305F	16.5378	97.251
305R	16.2483	97.4645
309F	27.0472	98.2517
309R	25.3492	98.2008
310F	21.4334	98.1542
310R	24.0762	98.2102
313F	22.0444	98.1219
313R	19.4738	97.8882
318F	19.7024	97.9172
318R	22.0414	97.9814
319F	26.4978	98.1564
319R	21.986	97.7413
327F	22.9297	98.0916
237R	14.6357	96.7563
328F	21.7025	97.7748
328R	21.682	97.2176
329F	20.9797	98.0353
329R	19.8952	97.9833
330F	22.0088	97.8991
330R	22.1285	97.7545
334F	21.881	97.2468
334R	21.5994	97.535
337F	19.1904	96.3609
337R	22.2554	97.4308
339F	18.71	97.4957
339R	20.0622	97.3889
340F	16.9396	96.3195
340R	21.3725	97.6306
344F	17.2103	97.651
344R	18.1954	97.6393
348F	21.7147	97.4703
348R	17.6671	97.7551
350F	24.7043	98.2111
350R	21.4389	98.0723
352F	29.7751	98.2546
352R	26.2497	98.2106
353F	19.3723	97.5456
353R	19.9398	98.051
354F	16.0828	97.6447
354R	15.8695	97.3908
362F	23.5929	98.273
362R	16.5137	97.6081
367F	16.4102	97.7312
367R	18.3777	97.6001
368F	16.1345	97.8314
368R	20.7753	97.878
373F	16.4021	96.9551
373R	20.438	97.5491
379F	16.391	96.5941
379R	15.0969	96.749
380F	19.0884	97.253
380R	22.5467	97.9188
382F	16.5153	97.7197
382R	20.8051	97.8219
383F	17.0971	97.7171
383R	20.1853	97.744
384F	24.597	98.1789
384R	21.8608	98.1397
388F	19.1131	97.7712
388R	21.2092	97.997
389F	22.2076	98.1491
389R	20.8489	98.1716
390F	15.4426	97.404
390R	15.0201	96.7176
391F	21.1771	97.8916
391R	16.1102	97.4873
393F	29.1144	98.2598
393R	21.1033	98.1362
394F	19.798	97.9729
394R	25.0647	98.2701
401F	24.5753	98.2298
401R	23.3815	98.0013
402F	23.6172	98.2309
402R	20.3134	98.2751
410F	22.0549	98.247
410R	26.2725	98.2718
412F	18.8437	98.0887
412R	19.4401	98.1779
413F	21.6142	98.1541
413R	31.2142	98.2803
419F	25.8419	98.2707
419R	23.0003	98.1946
423F	23.0576	98.2152
423R	21.1822	98.1137
424F	22.2169	98.1667
424R	20.6863	98.164
426F	18.5248	98.1057
426R	19.3038	98.2127
430F	23.0399	98.2477
430R	26.8552	98.2866
432F	19.1086	98.1669
432R	19.9409	98.1566
442F	17.5787	98.1361
442R	26.6433	98.3158
447F	23.3046	98.2643
447R	19.0237	98.1327
454F	21.0511	98.2042
454R	21.2517	98.1039
455F	23.0557	98.2324
455R	20.2312	98.2213
457F	18.8645	98.1754
457R	22.2702	98.1822
461F	25.4274	98.2328
461R	22.7274	98.2166
462F	20.6006	98.1386
462R	24.0035	97.4736
463F	19.5235	98.1613
463R	19.8434	98.1796
466F	28.9008	98.2586
466R	18.4503	98.1258
467F	28.8483	98.1761
467R	27.1886	98.2037
469F	19.9542	98.0833
469R	18.3778	97.9753
479F	19.7305	98.0664
479R	17.632	97.6075
494F	17.4536	98.009
494R	18.8904	98.1636
497F	20.4938	98.1412
497R	17.4334	98.0441
503F	17.5024	98.1182
503R	18.9363	98.1809
504F	19.7852	97.1378
504R	16.9411	96.906
513F	21.4323	97.8792
513R	21.0671	97.7055
518F	21.7556	98.0839
518R	23.2674	98.0052
519F	20.079	97.6492
519R	22.0842	97.8971
531F	20.0387	97.8823
531R	21.58	97.9638
538F	21.4631	98.1103
538R	25.5561	98.2421
539F	21.7569	98.0056
539R	22.8899	97.9926
568F	17.5501	98.0031
568R	21.1194	97.966
573F	21.7228	98.0399
573R	16.7472	97.5862
574F	19.8192	98.2347
574R	21.0332	98.2366
578F	22.8935	98.2979
578R	28.0538	98.29
579F	25.0326	98.2698
579R	25.0667	98.2407
ms-Col-12-1	18.0971	97.4542
ms-Col-16-1	23.6598	98.0605
