# Supplementary material for: Mapping parental DMRs predictive of local and distal methylome remodeling in epigenetic F1 hybrids
Source: Life Sci Alliance. 2024 Jan 30;7(4):e202402599. doi: 10.26508/lsa.202402599 (PMC10828516; doi:10.26508/lsa.202402599)
Supplement: Supplementary file 3 [file LSA-2024-02599_TableS3.xlsx]

## Sheet: Part1
seqnames	start	end	id
1	751	950	1
1	1801	2000	2
1	3101	3300	3
1	3151	3350	4
1	3501	3700	5
1	3551	3750	6
1	3601	3800	7
1	3651	3850	8
1	3701	3900	9
1	3751	3950	10
1	3801	4000	11
1	3851	4050	12
1	3901	4100	13
1	3951	4150	14
1	4001	4200	15
1	4051	4250	16
1	4101	4300	17
1	4151	4350	18
1	4201	4400	19
1	4251	4450	20
1	4301	4500	21
1	4351	4550	22
1	4401	4600	23
1	4451	4650	24
1	4501	4700	25
1	4551	4750	26
1	4601	4800	27
1	4651	4850	28
1	4701	4900	29
1	4751	4950	30
1	4801	5000	31
1	4851	5050	32
1	4901	5100	33
1	4951	5150	34
1	5001	5200	35
1	5051	5250	36
1	5101	5300	37
1	5151	5350	38
1	5201	5400	39
1	5251	5450	40
1	5301	5500	41
1	5351	5550	42
1	5401	5600	43
1	5451	5650	44
1	6001	6200	45
1	6051	6250	46
1	6101	6300	47
1	6651	6850	48
1	6751	6950	49
1	6801	7000	50
1	6851	7050	51
1	6901	7100	52
1	6951	7150	53
1	7051	7250	54
1	7351	7550	55
1	7401	7600	56
1	7451	7650	57
1	7501	7700	58
1	7551	7750	59
1	7601	7800	60
1	7701	7900	61
1	7751	7950	62
1	7801	8000	63
1	7851	8050	64
1	8051	8250	65
1	8101	8300	66
1	8151	8350	67
1	8201	8400	68
1	8251	8450	69
1	8551	8750	70
1	8601	8800	71
1	8651	8850	72
1	8951	9150	73
1	10151	10350	74
1	10201	10400	75
1	10351	10550	76
1	10401	10600	77
1	10451	10650	78
1	10501	10700	79
1	10601	10800	80
1	10651	10850	81
1	11051	11250	82
1	11101	11300	83
1	11151	11350	84
1	11201	11400	85
1	11301	11500	86
1	11351	11550	87
1	11951	12150	88
1	12001	12200	89
1	12051	12250	90
1	12101	12300	91
1	12151	12350	92
1	12201	12400	93
1	12251	12450	94
1	12301	12500	95
1	12351	12550	96
1	12401	12600	97
1	12451	12650	98
1	12501	12700	99
1	12551	12750	100
1	12601	12800	101
1	12651	12850	102
1	12701	12900	103
1	12751	12950	104
1	12801	13000	105
1	12851	13050	106
1	14201	14400	107
1	14251	14450	108
1	14301	14500	109
1	14351	14550	110
1	14401	14600	111
1	14451	14650	112
1	14501	14700	113
1	14551	14750	114
1	14601	14800	115
1	14651	14850	116
1	14701	14900	117
1	15051	15250	118
1	15101	15300	119
1	15151	15350	120
1	15201	15400	121
1	15751	15950	122
1	18301	18500	123
1	18351	18550	124
1	19051	19250	125
1	19101	19300	126
1	19151	19350	127
1	19201	19400	128
1	20851	21050	129
1	20901	21100	130
1	20951	21150	131
1	21001	21200	132
1	21051	21250	133
1	21101	21300	134
1	21151	21350	135
1	21251	21450	136
1	22351	22550	137
1	22651	22850	138
1	22951	23150	139
1	23001	23200	140
1	23051	23250	141
1	23101	23300	142
1	23151	23350	143
1	23251	23450	144
1	23301	23500	145
1	23501	23700	146
1	23551	23750	147
1	23601	23800	148
1	23651	23850	149
1	23701	23900	150
1	23751	23950	151
1	24051	24250	152
1	24101	24300	153
1	24151	24350	154
1	24201	24400	155
1	24251	24450	156
1	24301	24500	157
1	24351	24550	158
1	24401	24600	159
1	24501	24700	160
1	24551	24750	161
1	24601	24800	162
1	24651	24850	163
1	24701	24900	164
1	24751	24950	165
1	24801	25000	166
1	24851	25050	167
1	24901	25100	168
1	25051	25250	169
1	25101	25300	170
1	25151	25350	171
1	25201	25400	172
1	25251	25450	173
1	25301	25500	174
1	25501	25700	175
1	25551	25750	176
1	25601	25800	177
1	25651	25850	178
1	25701	25900	179
1	25751	25950	180
1	25801	26000	181
1	25851	26050	182
1	25901	26100	183
1	25951	26150	184
1	26001	26200	185
1	26051	26250	186
1	26101	26300	187
1	26151	26350	188
1	26201	26400	189
1	26251	26450	190
1	26301	26500	191
1	26351	26550	192
1	26401	26600	193
1	26451	26650	194
1	26501	26700	195
1	26551	26750	196
1	26601	26800	197
1	26651	26850	198
1	26701	26900	199
1	26751	26950	200
1	26801	27000	201
1	26851	27050	202
1	26901	27100	203
1	26951	27150	204
1	27001	27200	205
1	27051	27250	206
1	27101	27300	207
1	27151	27350	208
1	27201	27400	209
1	27251	27450	210
1	27301	27500	211
1	27351	27550	212
1	27451	27650	213
1	27551	27750	214
1	27601	27800	215
1	27701	27900	216
1	27751	27950	217
1	27801	28000	218
1	27851	28050	219
1	27901	28100	220
1	27951	28150	221
1	28001	28200	222
1	28051	28250	223
1	28101	28300	224
1	28151	28350	225
1	28201	28400	226
1	28251	28450	227
1	28651	28850	228
1	28701	28900	229
1	28751	28950	230
1	28801	29000	231
1	28851	29050	232
1	28901	29100	233
1	29101	29300	234
1	29151	29350	235
1	29201	29400	236
1	29251	29450	237
1	29301	29500	238
1	29351	29550	239
1	29401	29600	240
1	29451	29650	241
1	29801	30000	242
1	29851	30050	243
1	29901	30100	244
1	29951	30150	245
1	30001	30200	246
1	30051	30250	247
1	30101	30300	248
1	30151	30350	249
1	30251	30450	250
1	30301	30500	251
1	30351	30550	252
1	30401	30600	253
1	30451	30650	254
1	30501	30700	255
1	30551	30750	256
1	30601	30800	257
1	30851	31050	258
1	31201	31400	259
1	31251	31450	260
1	31301	31500	261
1	31351	31550	262
1	31401	31600	263
1	31451	31650	264
1	31501	31700	265
1	31551	31750	266
1	31601	31800	267
1	31651	31850	268
1	31701	31900	269
1	31751	31950	270
1	31801	32000	271
1	31851	32050	272
1	31901	32100	273
1	31951	32150	274
1	32301	32500	275
1	32351	32550	276
1	32401	32600	277
1	32451	32650	278
1	32501	32700	279
1	32551	32750	280
1	32601	32800	281
1	32651	32850	282
1	32701	32900	283
1	33701	33900	284
1	33751	33950	285
1	34001	34200	286
1	34051	34250	287
1	34101	34300	288
1	34151	34350	289
1	34201	34400	290
1	34251	34450	291
1	34301	34500	292
1	34351	34550	293
1	34401	34600	294
1	34451	34650	295
1	34501	34700	296
1	34551	34750	297
1	34601	34800	298
1	34651	34850	299
1	34701	34900	300
1	34751	34950	301
1	34801	35000	302
1	34851	35050	303
1	34901	35100	304
1	34951	35150	305
1	35001	35200	306
1	35051	35250	307
1	35101	35300	308
1	35151	35350	309
1	35201	35400	310
1	35251	35450	311
1	35301	35500	312
1	35351	35550	313
1	35401	35600	314
1	35451	35650	315
1	35551	35750	316
1	35601	35800	317
1	35651	35850	318
1	35701	35900	319
1	35751	35950	320
1	35801	36000	321
1	35851	36050	322
1	35901	36100	323
1	35951	36150	324
1	36001	36200	325
1	36201	36400	326
1	36251	36450	327
1	36501	36700	328
1	36551	36750	329
1	36601	36800	330
1	36651	36850	331
1	36901	37100	332
1	36951	37150	333
1	37001	37200	334
1	37051	37250	335
1	37151	37350	336
1	37201	37400	337
1	37251	37450	338
1	37301	37500	339
1	37351	37550	340
1	37401	37600	341
1	37451	37650	342
1	37501	37700	343
1	37551	37750	344
1	37601	37800	345
1	37651	37850	346
1	37701	37900	347
1	37751	37950	348
1	37801	38000	349
1	37851	38050	350
1	37901	38100	351
1	37951	38150	352
1	38001	38200	353
1	38051	38250	354
1	38101	38300	355
1	38151	38350	356
1	38401	38600	357
1	38451	38650	358
1	38501	38700	359
1	38551	38750	360
1	38601	38800	361
1	38651	38850	362
1	39901	40100	363
1	39951	40150	364
1	40101	40300	365
1	40151	40350	366
1	40201	40400	367
1	40251	40450	368
1	41301	41500	369
1	41351	41550	370
1	41401	41600	371
1	44351	44550	372
1	44401	44600	373
1	44451	44650	374
1	44501	44700	375
1	44551	44750	376
1	44601	44800	377
1	44651	44850	378
1	44851	45050	379
1	44901	45100	380
1	44951	45150	381
1	45001	45200	382
1	45051	45250	383
1	45101	45300	384
1	45151	45350	385
1	45301	45500	386
1	45351	45550	387
1	45401	45600	388
1	45451	45650	389
1	45501	45700	390
1	45551	45750	391
1	45601	45800	392
1	45651	45850	393
1	45701	45900	394
1	45751	45950	395
1	45801	46000	396
1	45851	46050	397
1	45901	46100	398
1	45951	46150	399
1	46001	46200	400
1	46051	46250	401
1	46251	46450	402
1	46301	46500	403
1	46351	46550	404
1	46401	46600	405
1	46451	46650	406
1	46751	46950	407
1	46801	47000	408
1	46851	47050	409
1	47051	47250	410
1	47101	47300	411
1	47151	47350	412
1	47201	47400	413
1	47251	47450	414
1	47301	47500	415
1	47351	47550	416
1	47501	47700	417
1	47551	47750	418
1	47601	47800	419
1	47651	47850	420
1	47701	47900	421
1	47751	47950	422
1	47801	48000	423
1	47851	48050	424
1	47901	48100	425
1	47951	48150	426
1	48001	48200	427
1	48051	48250	428
1	48101	48300	429
1	48151	48350	430
1	48201	48400	431
1	48251	48450	432
1	48301	48500	433
1	48351	48550	434
1	48401	48600	435
1	48451	48650	436
1	48501	48700	437
1	48551	48750	438
1	48601	48800	439
1	48651	48850	440
1	48851	49050	441
1	48901	49100	442
1	48951	49150	443
1	49001	49200	444
1	49051	49250	445
1	49101	49300	446
1	49151	49350	447
1	49201	49400	448
1	49851	50050	449
1	50151	50350	450
1	50201	50400	451
1	50251	50450	452
1	50301	50500	453
1	50351	50550	454
1	50401	50600	455
1	50451	50650	456
1	50501	50700	457
1	50551	50750	458
1	50751	50950	459
1	50801	51000	460
1	50851	51050	461
1	50901	51100	462
1	51901	52100	463
1	51951	52150	464
1	52001	52200	465
1	52051	52250	466
1	52101	52300	467
1	52351	52550	468
1	52401	52600	469
1	52451	52650	470
1	52501	52700	471
1	52551	52750	472
1	52601	52800	473
1	52651	52850	474
1	52951	53150	475
1	53001	53200	476
1	53051	53250	477
1	53101	53300	478
1	53401	53600	479
1	53451	53650	480
1	53501	53700	481
1	53551	53750	482
1	53701	53900	483
1	53751	53950	484
1	53801	54000	485
1	53851	54050	486
1	53901	54100	487
1	53951	54150	488
1	54001	54200	489
1	54051	54250	490
1	54101	54300	491
1	54151	54350	492
1	54201	54400	493
1	54251	54450	494
1	54301	54500	495
1	54351	54550	496
1	54401	54600	497
1	55201	55400	498
1	55301	55500	499
1	55351	55550	500
1	55401	55600	501
1	55451	55650	502
1	55501	55700	503
1	55551	55750	504
1	55601	55800	505
1	55751	55950	506
1	55801	56000	507
1	55851	56050	508
1	55901	56100	509
1	56351	56550	510
1	56401	56600	511
1	56451	56650	512
1	56501	56700	513
1	56551	56750	514
1	56601	56800	515
1	56651	56850	516
1	57301	57500	517
1	57351	57550	518
1	57401	57600	519
1	57451	57650	520
1	57501	57700	521
1	57551	57750	522
1	57601	57800	523
1	57651	57850	524
1	57701	57900	525
1	57751	57950	526
1	57801	58000	527
1	57851	58050	528
1	57901	58100	529
1	57951	58150	530
1	58001	58200	531
1	58051	58250	532
1	58101	58300	533
1	58151	58350	534
1	58201	58400	535
1	58251	58450	536
1	58301	58500	537
1	58351	58550	538
1	58401	58600	539
1	58451	58650	540
1	58501	58700	541
1	58551	58750	542
1	58601	58800	543
1	58651	58850	544
1	58701	58900	545
1	58751	58950	546
1	58801	59000	547
1	58851	59050	548
1	59651	59850	549
1	59951	60150	550
1	60301	60500	551
1	60351	60550	552
1	60401	60600	553
1	60451	60650	554
1	60701	60900	555
1	60801	61000	556
1	60851	61050	557
1	61751	61950	558
1	61801	62000	559
1	61851	62050	560
1	61901	62100	561
1	61951	62150	562
1	62001	62200	563
1	62051	62250	564
1	62101	62300	565
1	62151	62350	566
1	62201	62400	567
1	62701	62900	568
1	62751	62950	569
1	62801	63000	570
1	63251	63450	571
1	63451	63650	572
1	63501	63700	573
1	63551	63750	574
1	63601	63800	575
1	63651	63850	576
1	63701	63900	577
1	63751	63950	578
1	64251	64450	579
1	64301	64500	580
1	64351	64550	581
1	64401	64600	582
1	64451	64650	583
1	64601	64800	584
1	64651	64850	585
1	64701	64900	586
1	64751	64950	587
1	64851	65050	588
1	64901	65100	589
1	64951	65150	590
1	65001	65200	591
1	65051	65250	592
1	65101	65300	593
1	65151	65350	594
1	65201	65400	595
1	65301	65500	596
1	65401	65600	597
1	65451	65650	598
1	65501	65700	599
1	65551	65750	600
1	65601	65800	601
1	65651	65850	602
1	65701	65900	603
1	65751	65950	604
1	65801	66000	605
1	65851	66050	606
1	65951	66150	607
1	66001	66200	608
1	66051	66250	609
1	66101	66300	610
1	66151	66350	611
1	66201	66400	612
1	66251	66450	613
1	66301	66500	614
1	66351	66550	615
1	66401	66600	616
1	66451	66650	617
1	67201	67400	618
1	67251	67450	619
1	67301	67500	620
1	67351	67550	621
1	67451	67650	622
1	67501	67700	623
1	67551	67750	624
1	67601	67800	625
1	67651	67850	626
1	67701	67900	627
1	68201	68400	628
1	68301	68500	629
1	68351	68550	630
1	69151	69350	631
1	69201	69400	632
1	69551	69750	633
1	69601	69800	634
1	69651	69850	635
1	70501	70700	636
1	70551	70750	637
1	71001	71200	638
1	71051	71250	639
1	71101	71300	640
1	71151	71350	641
1	71201	71400	642
1	71251	71450	643
1	71301	71500	644
1	71351	71550	645
1	71401	71600	646
1	71451	71650	647
1	71951	72150	648
1	72001	72200	649
1	72051	72250	650
1	72251	72450	651
1	72301	72500	652
1	72351	72550	653
1	72401	72600	654
1	72451	72650	655
1	72501	72700	656
1	72551	72750	657
1	72601	72800	658
1	72701	72900	659
1	72751	72950	660
1	72851	73050	661
1	73001	73200	662
1	73051	73250	663
1	73101	73300	664
1	73151	73350	665
1	73201	73400	666
1	73251	73450	667
1	73301	73500	668
1	73351	73550	669
1	73401	73600	670
1	73451	73650	671
1	73501	73700	672
1	73551	73750	673
1	73601	73800	674
1	73651	73850	675
1	73951	74150	676
1	74001	74200	677
1	74051	74250	678
1	74101	74300	679
1	74151	74350	680
1	74201	74400	681
1	74251	74450	682
1	74301	74500	683
1	74501	74700	684
1	74551	74750	685
1	74601	74800	686
1	74651	74850	687
1	74701	74900	688
1	74951	75150	689
1	75601	75800	690
1	75651	75850	691
1	75701	75900	692
1	75751	75950	693
1	75801	76000	694
1	75851	76050	695
1	75901	76100	696
1	75951	76150	697
1	76001	76200	698
1	76051	76250	699
1	76101	76300	700
1	76151	76350	701
1	76201	76400	702
1	76251	76450	703
1	76301	76500	704
1	76351	76550	705
1	76401	76600	706
1	76451	76650	707
1	76751	76950	708
1	76851	77050	709
1	76901	77100	710
1	77001	77200	711
1	77051	77250	712
1	77101	77300	713
1	77151	77350	714
1	77201	77400	715
1	77501	77700	716
1	78001	78200	717
1	78051	78250	718
1	78901	79100	719
1	79251	79450	720
1	79951	80150	721
1	80051	80250	722
1	80101	80300	723
1	80151	80350	724
1	80201	80400	725
1	81051	81250	726
1	81101	81300	727
1	81151	81350	728
1	81651	81850	729
1	81701	81900	730
1	82001	82200	731
1	82101	82300	732
1	82151	82350	733
1	83101	83300	734
1	83151	83350	735
1	83201	83400	736
1	83251	83450	737
1	83301	83500	738
1	83351	83550	739
1	83401	83600	740
1	83451	83650	741
1	83501	83700	742
1	83801	84000	743
1	83851	84050	744
1	83901	84100	745
1	83951	84150	746
1	84001	84200	747
1	84051	84250	748
1	84101	84300	749
1	84151	84350	750
1	84201	84400	751
1	84251	84450	752
1	84301	84500	753
1	84351	84550	754
1	84401	84600	755
1	84451	84650	756
1	84501	84700	757
1	84551	84750	758
1	85701	85900	759
1	86701	86900	760
1	86751	86950	761
1	86801	87000	762
1	86851	87050	763
1	86901	87100	764
1	86951	87150	765
1	87001	87200	766
1	87051	87250	767
1	87101	87300	768
1	87151	87350	769
1	87201	87400	770
1	87751	87950	771
1	87801	88000	772
1	87851	88050	773
1	87901	88100	774
1	87951	88150	775
1	88001	88200	776
1	88051	88250	777
1	88101	88300	778
1	88151	88350	779
1	88201	88400	780
1	88851	89050	781
1	88901	89100	782
1	88951	89150	783
1	89001	89200	784
1	89051	89250	785
1	89101	89300	786
1	89151	89350	787
1	89201	89400	788
1	89251	89450	789
1	89301	89500	790
1	89351	89550	791
1	89401	89600	792
1	89451	89650	793
1	89501	89700	794
1	89551	89750	795
1	89601	89800	796
1	89651	89850	797
1	89701	89900	798
1	89751	89950	799
1	89801	90000	800
1	89851	90050	801
1	89901	90100	802
1	89951	90150	803
1	90001	90200	804
1	90051	90250	805
1	90101	90300	806
1	90151	90350	807
1	90201	90400	808
1	90251	90450	809
1	90301	90500	810
1	90351	90550	811
1	90401	90600	812
1	90451	90650	813
1	90551	90750	814
1	90601	90800	815
1	90851	91050	816
1	90901	91100	817
1	90951	91150	818
1	91201	91400	819
1	91301	91500	820
1	91351	91550	821
1	91401	91600	822
1	91451	91650	823
1	91501	91700	824
1	91551	91750	825
1	91601	91800	826
1	91651	91850	827
1	91701	91900	828
1	91751	91950	829
1	91801	92000	830
1	91851	92050	831
1	91901	92100	832
1	91951	92150	833
1	92001	92200	834
1	92051	92250	835
1	92101	92300	836
1	92151	92350	837
1	92201	92400	838
1	92251	92450	839
1	92301	92500	840
1	92351	92550	841
1	92401	92600	842
1	92501	92700	843
1	92551	92750	844
1	92601	92800	845
1	92651	92850	846
1	92701	92900	847
1	92751	92950	848
1	92801	93000	849
1	92851	93050	850
1	92951	93150	851
1	93001	93200	852
1	93051	93250	853
1	93101	93300	854
1	93151	93350	855
1	93201	93400	856
1	93251	93450	857
1	93301	93500	858
1	93351	93550	859
1	93401	93600	860
1	93451	93650	861
1	93501	93700	862
1	93851	94050	863
1	93901	94100	864
1	93951	94150	865
1	94001	94200	866
1	94051	94250	867
1	94101	94300	868
1	94151	94350	869
1	94201	94400	870
1	94251	94450	871
1	94301	94500	872
1	94351	94550	873
1	94401	94600	874
1	94451	94650	875
1	94501	94700	876
1	94551	94750	877
1	94601	94800	878
1	94651	94850	879
1	94701	94900	880
1	94751	94950	881
1	94801	95000	882
1	94851	95050	883
1	94901	95100	884
1	94951	95150	885
1	95001	95200	886
1	95051	95250	887
1	95101	95300	888
1	95151	95350	889
1	95201	95400	890
1	95251	95450	891
1	95301	95500	892
1	95351	95550	893
1	95401	95600	894
1	95451	95650	895
1	95501	95700	896
1	95551	95750	897
1	95601	95800	898
1	95651	95850	899
1	95701	95900	900
1	95751	95950	901
1	95801	96000	902
1	95851	96050	903
1	95901	96100	904
1	95951	96150	905
1	96101	96300	906
1	96251	96450	907
1	96301	96500	908
1	96351	96550	909
1	96401	96600	910
1	96451	96650	911
1	96501	96700	912
1	96551	96750	913
1	96601	96800	914
1	96651	96850	915
1	96701	96900	916
1	96751	96950	917
1	96801	97000	918
1	96901	97100	919
1	96951	97150	920
1	97001	97200	921
1	97051	97250	922
1	97201	97400	923
1	97251	97450	924
1	97301	97500	925
1	97351	97550	926
1	97401	97600	927
1	97451	97650	928
1	97501	97700	929
1	97551	97750	930
1	97601	97800	931
1	97651	97850	932
1	97751	97950	933
1	97851	98050	934
1	97901	98100	935
1	97951	98150	936
1	98001	98200	937
1	98051	98250	938
1	98101	98300	939
1	98151	98350	940
1	98201	98400	941
1	98301	98500	942
1	98351	98550	943
1	98401	98600	944
1	98451	98650	945
1	98501	98700	946
1	98551	98750	947
1	98601	98800	948
1	98651	98850	949
1	98701	98900	950
1	98751	98950	951
1	98801	99000	952
1	98851	99050	953
1	98901	99100	954
1	99251	99450	955
1	99301	99500	956
1	99351	99550	957
1	99701	99900	958
1	99751	99950	959
1	99801	100000	960
1	99951	100150	961
1	100001	100200	962
1	100051	100250	963
1	100101	100300	964
1	100151	100350	965
1	100201	100400	966
1	100251	100450	967
1	100301	100500	968
1	100501	100700	969
1	100551	100750	970
1	100651	100850	971
1	100701	100900	972
1	100751	100950	973
1	100801	101000	974
1	100851	101050	975
1	100951	101150	976
1	101001	101200	977
1	101151	101350	978
1	101201	101400	979
1	101251	101450	980
1	101301	101500	981
1	101351	101550	982
1	101401	101600	983
1	101451	101650	984
1	101501	101700	985
1	103301	103500	986
1	103451	103650	987
1	103751	103950	988
1	103801	104000	989
1	103901	104100	990
1	104201	104400	991
1	104251	104450	992
1	104301	104500	993
1	104351	104550	994
1	104601	104800	995
1	104651	104850	996
1	104701	104900	997
1	104751	104950	998
1	104801	105000	999
1	104851	105050	1000
1	104901	105100	1001
1	104951	105150	1002
1	105001	105200	1003
1	105051	105250	1004
1	105101	105300	1005
1	105151	105350	1006
1	105201	105400	1007
1	105251	105450	1008
1	105301	105500	1009
1	105401	105600	1010
1	105451	105650	1011
1	105501	105700	1012
1	105551	105750	1013
1	105601	105800	1014
1	105651	105850	1015
1	106801	107000	1016
1	106851	107050	1017
1	107301	107500	1018
1	107401	107600	1019
1	107451	107650	1020
1	107501	107700	1021
1	107551	107750	1022
1	108001	108200	1023
1	108101	108300	1024
1	108601	108800	1025
1	108751	108950	1026
1	108951	109150	1027
1	109001	109200	1028
1	109051	109250	1029
1	109101	109300	1030
1	109251	109450	1031
1	109301	109500	1032
1	109351	109550	1033
1	109401	109600	1034
1	109451	109650	1035
1	109501	109700	1036
1	109551	109750	1037
1	109651	109850	1038
1	109701	109900	1039
1	109751	109950	1040
1	109801	110000	1041
1	109851	110050	1042
1	109901	110100	1043
1	109951	110150	1044
1	110001	110200	1045
1	110051	110250	1046
1	110101	110300	1047
1	110151	110350	1048
1	110201	110400	1049
1	110251	110450	1050
1	110301	110500	1051
1	110351	110550	1052
1	110401	110600	1053
1	110451	110650	1054
1	110501	110700	1055
1	110551	110750	1056
1	110601	110800	1057
1	110651	110850	1058
1	110701	110900	1059
1	110751	110950	1060
1	110801	111000	1061
1	110851	111050	1062
1	110901	111100	1063
1	110951	111150	1064
1	111001	111200	1065
1	111051	111250	1066
1	111101	111300	1067
1	111151	111350	1068
1	111201	111400	1069
1	111251	111450	1070
1	111301	111500	1071
1	111401	111600	1072
1	111451	111650	1073
1	111501	111700	1074
1	111551	111750	1075
1	111601	111800	1076
1	111651	111850	1077
1	111701	111900	1078
1	111751	111950	1079
1	111801	112000	1080
1	111851	112050	1081
1	111901	112100	1082
1	112301	112500	1083
1	112351	112550	1084
1	112401	112600	1085
1	112451	112650	1086
1	112551	112750	1087
1	112601	112800	1088
1	112651	112850	1089
1	112701	112900	1090
1	112951	113150	1091
1	113001	113200	1092
1	113051	113250	1093
1	113101	113300	1094
1	113151	113350	1095
1	113201	113400	1096
1	113251	113450	1097
1	113301	113500	1098
1	113351	113550	1099
1	113401	113600	1100
1	113451	113650	1101
1	113501	113700	1102
1	113551	113750	1103
1	113601	113800	1104
1	113651	113850	1105
1	113701	113900	1106
1	114101	114300	1107
1	114151	114350	1108
1	114201	114400	1109
1	114251	114450	1110
1	114301	114500	1111
1	114351	114550	1112
1	114401	114600	1113
1	114501	114700	1114
1	114551	114750	1115
1	114851	115050	1116
1	114901	115100	1117
1	114951	115150	1118
1	115001	115200	1119
1	115051	115250	1120
1	115101	115300	1121
1	115151	115350	1122
1	115201	115400	1123
1	115301	115500	1124
1	115801	116000	1125
1	115851	116050	1126
1	115901	116100	1127
1	115951	116150	1128
1	116001	116200	1129
1	117051	117250	1130
1	117101	117300	1131
1	117151	117350	1132
1	117201	117400	1133
1	117251	117450	1134
1	117301	117500	1135
1	117351	117550	1136
1	117401	117600	1137
1	117451	117650	1138
1	117501	117700	1139
1	117551	117750	1140
1	117601	117800	1141
1	117651	117850	1142
1	117701	117900	1143
1	117751	117950	1144
1	117801	118000	1145
1	117851	118050	1146
1	117901	118100	1147
1	117951	118150	1148
1	118001	118200	1149
1	118051	118250	1150
1	118101	118300	1151
1	118151	118350	1152
1	118201	118400	1153
1	118251	118450	1154
1	118301	118500	1155
1	118351	118550	1156
1	118401	118600	1157
1	118451	118650	1158
1	118501	118700	1159
1	118651	118850	1160
1	118701	118900	1161
1	118751	118950	1162
1	118801	119000	1163
1	118851	119050	1164
1	118901	119100	1165
1	118951	119150	1166
1	119401	119600	1167
1	119451	119650	1168
1	119501	119700	1169
1	120201	120400	1170
1	120251	120450	1171
1	120301	120500	1172
1	120351	120550	1173
1	120401	120600	1174
1	120451	120650	1175
1	120501	120700	1176
1	120551	120750	1177
1	120601	120800	1178
1	120651	120850	1179
1	120701	120900	1180
1	120751	120950	1181
1	120801	121000	1182
1	120851	121050	1183
1	120901	121100	1184
1	121201	121400	1185
1	121251	121450	1186
1	121301	121500	1187
1	121351	121550	1188
1	121451	121650	1189
1	121501	121700	1190
1	121551	121750	1191
1	121601	121800	1192
1	121651	121850	1193
1	121701	121900	1194
1	121751	121950	1195
1	121801	122000	1196
1	121851	122050	1197
1	121901	122100	1198
1	121951	122150	1199
1	122001	122200	1200
1	122051	122250	1201
1	122101	122300	1202
1	122151	122350	1203
1	122201	122400	1204
1	122251	122450	1205
1	122301	122500	1206
1	122351	122550	1207
1	122401	122600	1208
1	122451	122650	1209
1	122501	122700	1210
1	122551	122750	1211
1	122601	122800	1212
1	122651	122850	1213
1	122701	122900	1214
1	122751	122950	1215
1	122801	123000	1216
1	122851	123050	1217
1	122901	123100	1218
1	122951	123150	1219
1	123001	123200	1220
1	123051	123250	1221
1	123101	123300	1222
1	123151	123350	1223
1	123201	123400	1224
1	123251	123450	1225
1	123301	123500	1226
1	123351	123550	1227
1	123401	123600	1228
1	123601	123800	1229
1	123651	123850	1230
1	123701	123900	1231
1	123751	123950	1232
1	123801	124000	1233
1	123851	124050	1234
1	123901	124100	1235
1	123951	124150	1236
1	124001	124200	1237
1	124051	124250	1238
1	124101	124300	1239
1	124201	124400	1240
1	124351	124550	1241
1	124401	124600	1242
1	124451	124650	1243
1	124501	124700	1244
1	124551	124750	1245
1	124601	124800	1246
1	124651	124850	1247
1	124701	124900	1248
1	124751	124950	1249
1	124801	125000	1250
1	124851	125050	1251
1	124901	125100	1252
1	124951	125150	1253
1	125001	125200	1254
1	125051	125250	1255
1	125101	125300	1256
1	125151	125350	1257
1	125301	125500	1258
1	125351	125550	1259
1	125401	125600	1260
1	125451	125650	1261
1	125501	125700	1262
1	125551	125750	1263
1	125651	125850	1264
1	125701	125900	1265
1	125751	125950	1266
1	125801	126000	1267
1	125851	126050	1268
1	125901	126100	1269
1	125951	126150	1270
1	126001	126200	1271
1	126051	126250	1272
1	126101	126300	1273
1	126151	126350	1274
1	126201	126400	1275
1	126251	126450	1276
1	126301	126500	1277
1	126351	126550	1278
1	126401	126600	1279
1	126451	126650	1280
1	126501	126700	1281
1	126551	126750	1282
1	126651	126850	1283
1	126701	126900	1284
1	126751	126950	1285
1	126801	127000	1286
1	126851	127050	1287
1	126901	127100	1288
1	126951	127150	1289
1	127001	127200	1290
1	127051	127250	1291
1	127101	127300	1292
1	127151	127350	1293
1	127201	127400	1294
1	127251	127450	1295
1	127301	127500	1296
1	127351	127550	1297
1	127401	127600	1298
1	127451	127650	1299
1	127501	127700	1300
1	127551	127750	1301
1	127601	127800	1302
1	127951	128150	1303
1	128001	128200	1304
1	128051	128250	1305
1	128101	128300	1306
1	128151	128350	1307
1	128201	128400	1308
1	128251	128450	1309
1	128301	128500	1310
1	128351	128550	1311
1	128401	128600	1312
1	128451	128650	1313
1	128501	128700	1314
1	128551	128750	1315
1	128601	128800	1316
1	128651	128850	1317
1	128851	129050	1318
1	128901	129100	1319
1	128951	129150	1320
1	129001	129200	1321
1	129701	129900	1322
1	129751	129950	1323
1	129801	130000	1324
1	129851	130050	1325
1	130301	130500	1326
1	130351	130550	1327
1	130401	130600	1328
1	130451	130650	1329
1	130501	130700	1330
1	130701	130900	1331
1	130751	130950	1332
1	130801	131000	1333
1	131151	131350	1334
1	131201	131400	1335
1	131251	131450	1336
1	131301	131500	1337
1	131651	131850	1338
1	131701	131900	1339
1	131801	132000	1340
1	132101	132300	1341
1	132151	132350	1342
1	132201	132400	1343
1	132251	132450	1344
1	132401	132600	1345
1	132501	132700	1346
1	132551	132750	1347
1	132601	132800	1348
1	132651	132850	1349
1	132701	132900	1350
1	132751	132950	1351
1	132801	133000	1352
1	132851	133050	1353
1	132901	133100	1354
1	132951	133150	1355
1	133001	133200	1356
1	133051	133250	1357
1	133101	133300	1358
1	133151	133350	1359
1	133301	133500	1360
1	133351	133550	1361
1	133401	133600	1362
1	133451	133650	1363
1	133501	133700	1364
1	133551	133750	1365
1	133601	133800	1366
1	133651	133850	1367
1	133701	133900	1368
1	133751	133950	1369
1	133801	134000	1370
1	133851	134050	1371
1	133901	134100	1372
1	133951	134150	1373
1	134001	134200	1374
1	134051	134250	1375
1	134101	134300	1376
1	134151	134350	1377
1	134201	134400	1378
1	134251	134450	1379
1	134301	134500	1380
1	134351	134550	1381
1	134401	134600	1382
1	134451	134650	1383
1	134551	134750	1384
1	134601	134800	1385
1	134651	134850	1386
1	134701	134900	1387
1	134751	134950	1388
1	134801	135000	1389
1	134851	135050	1390
1	134901	135100	1391
1	135051	135250	1392
1	135101	135300	1393
1	135151	135350	1394
1	135451	135650	1395
1	135501	135700	1396
1	135551	135750	1397
1	135601	135800	1398
1	135651	135850	1399
1	135701	135900	1400
1	135751	135950	1401
1	135801	136000	1402
1	135851	136050	1403
1	135951	136150	1404
1	136001	136200	1405
1	136051	136250	1406
1	136101	136300	1407
1	136251	136450	1408
1	136301	136500	1409
1	136351	136550	1410
1	136401	136600	1411
1	136451	136650	1412
1	136501	136700	1413
1	136551	136750	1414
1	136601	136800	1415
1	136651	136850	1416
1	136701	136900	1417
1	136751	136950	1418
1	136901	137100	1419
1	137001	137200	1420
1	137051	137250	1421
1	137101	137300	1422
1	137151	137350	1423
1	137201	137400	1424
1	137251	137450	1425
1	137301	137500	1426
1	137351	137550	1427
1	137401	137600	1428
1	137451	137650	1429
1	137501	137700	1430
1	137551	137750	1431
1	137601	137800	1432
1	137651	137850	1433
1	137801	138000	1434
1	137901	138100	1435
1	137951	138150	1436
1	138001	138200	1437
1	138051	138250	1438
1	138101	138300	1439
1	138151	138350	1440
1	138201	138400	1441
1	138251	138450	1442
1	138301	138500	1443
1	138351	138550	1444
1	138401	138600	1445
1	138451	138650	1446
1	138501	138700	1447
1	138551	138750	1448
1	138601	138800	1449
1	138651	138850	1450
1	138701	138900	1451
1	138751	138950	1452
1	138801	139000	1453
1	138851	139050	1454
1	138901	139100	1455
1	138951	139150	1456
1	139001	139200	1457
1	139051	139250	1458
1	139101	139300	1459
1	139151	139350	1460
1	139201	139400	1461
1	139251	139450	1462
1	139351	139550	1463
1	139601	139800	1464
1	139651	139850	1465
1	139701	139900	1466
1	139751	139950	1467
1	139801	140000	1468
1	139851	140050	1469
1	139901	140100	1470
1	139951	140150	1471
1	140001	140200	1472
1	140051	140250	1473
1	140101	140300	1474
1	140151	140350	1475
1	140201	140400	1476
1	140501	140700	1477
1	140601	140800	1478
1	142051	142250	1479
1	142101	142300	1480
1	142151	142350	1481
1	142201	142400	1482
1	142301	142500	1483
1	142351	142550	1484
1	142401	142600	1485
1	142451	142650	1486
1	142501	142700	1487
1	142551	142750	1488
1	142601	142800	1489
1	142651	142850	1490
1	142701	142900	1491
1	142751	142950	1492
1	142801	143000	1493
1	142851	143050	1494
1	142901	143100	1495
1	143051	143250	1496
1	143101	143300	1497
1	143151	143350	1498
1	143201	143400	1499
1	143251	143450	1500
1	143301	143500	1501
1	143351	143550	1502
1	143401	143600	1503
1	143451	143650	1504
1	143501	143700	1505
1	143551	143750	1506
1	143601	143800	1507
1	143651	143850	1508
1	143701	143900	1509
1	143751	143950	1510
1	143801	144000	1511
1	143851	144050	1512
1	143901	144100	1513
1	143951	144150	1514
1	144051	144250	1515
1	144101	144300	1516
1	144151	144350	1517
1	144201	144400	1518
1	144251	144450	1519
1	144301	144500	1520
1	144351	144550	1521
1	144401	144600	1522
1	144451	144650	1523
1	144501	144700	1524
1	144551	144750	1525
1	144651	144850	1526
1	144701	144900	1527
1	144751	144950	1528
1	144801	145000	1529
1	144851	145050	1530
1	145151	145350	1531
1	145201	145400	1532
1	145501	145700	1533
1	145551	145750	1534
1	146101	146300	1535
1	146151	146350	1536
1	146251	146450	1537
1	146951	147150	1538
1	147051	147250	1539
1	147151	147350	1540
1	147301	147500	1541
1	147351	147550	1542
1	147501	147700	1543
1	147651	147850	1544
1	147801	148000	1545
1	148551	148750	1546
1	148601	148800	1547
1	148651	148850	1548
1	148701	148900	1549
1	148751	148950	1550
1	148801	149000	1551
1	148851	149050	1552
1	148901	149100	1553
1	148951	149150	1554
1	149001	149200	1555
1	149051	149250	1556
1	149101	149300	1557
1	149151	149350	1558
1	149201	149400	1559
1	149301	149500	1560
1	149351	149550	1561
1	149401	149600	1562
1	149451	149650	1563
1	149501	149700	1564
1	149551	149750	1565
1	149601	149800	1566
1	149951	150150	1567
1	150001	150200	1568
1	150051	150250	1569
1	150101	150300	1570
1	150151	150350	1571
1	150201	150400	1572
1	150251	150450	1573
1	150351	150550	1574
1	150401	150600	1575
1	150451	150650	1576
1	150501	150700	1577
1	151001	151200	1578
1	151051	151250	1579
1	151101	151300	1580
1	151151	151350	1581
1	151201	151400	1582
1	151251	151450	1583
1	151301	151500	1584
1	151351	151550	1585
1	151401	151600	1586
1	151451	151650	1587
1	151501	151700	1588
1	151551	151750	1589
1	151601	151800	1590
1	151651	151850	1591
1	151701	151900	1592
1	151751	151950	1593
1	151801	152000	1594
1	151851	152050	1595
1	151901	152100	1596
1	151951	152150	1597
1	152001	152200	1598
1	152051	152250	1599
1	152101	152300	1600
1	152151	152350	1601
1	152201	152400	1602
1	152251	152450	1603
1	152301	152500	1604
1	152351	152550	1605
1	152401	152600	1606
1	152451	152650	1607
1	152751	152950	1608
1	152801	153000	1609
1	152851	153050	1610
1	153301	153500	1611
1	153351	153550	1612
1	153401	153600	1613
1	153451	153650	1614
1	154401	154600	1615
1	154951	155150	1616
1	155001	155200	1617
1	155051	155250	1618
1	155101	155300	1619
1	155151	155350	1620
1	155201	155400	1621
1	155251	155450	1622
1	155301	155500	1623
1	155351	155550	1624
1	155401	155600	1625
1	155451	155650	1626
1	155501	155700	1627
1	155551	155750	1628
1	155601	155800	1629
1	155651	155850	1630
1	155701	155900	1631
1	155751	155950	1632
1	155801	156000	1633
1	155851	156050	1634
1	156651	156850	1635
1	156701	156900	1636
1	156751	156950	1637
1	156801	157000	1638
1	156851	157050	1639
1	156901	157100	1640
1	156951	157150	1641
1	157001	157200	1642
1	157051	157250	1643
1	157101	157300	1644
1	157151	157350	1645
1	157201	157400	1646
1	157251	157450	1647
1	157301	157500	1648
1	157351	157550	1649
1	157401	157600	1650
1	157451	157650	1651
1	157501	157700	1652
1	157551	157750	1653
1	157601	157800	1654
1	157651	157850	1655
1	157701	157900	1656
1	157751	157950	1657
1	157801	158000	1658
1	157901	158100	1659
1	158151	158350	1660
1	158201	158400	1661
1	158251	158450	1662
1	158301	158500	1663
1	158501	158700	1664
1	158551	158750	1665
1	158601	158800	1666
1	158651	158850	1667
1	158951	159150	1668
1	159401	159600	1669
1	159501	159700	1670
1	159551	159750	1671
1	159801	160000	1672
1	159851	160050	1673
1	159901	160100	1674
1	159951	160150	1675
1	160101	160300	1676
1	160151	160350	1677
1	160201	160400	1678
1	160251	160450	1679
1	160301	160500	1680
1	160351	160550	1681
1	160401	160600	1682
1	160451	160650	1683
1	160501	160700	1684
1	160551	160750	1685
1	160601	160800	1686
1	160651	160850	1687
1	160701	160900	1688
1	160751	160950	1689
1	160801	161000	1690
1	160851	161050	1691
1	160901	161100	1692
1	160951	161150	1693
1	161001	161200	1694
1	161051	161250	1695
1	161101	161300	1696
1	161151	161350	1697
1	161201	161400	1698
1	161251	161450	1699
1	161301	161500	1700
1	161351	161550	1701
1	161401	161600	1702
1	161451	161650	1703
1	161501	161700	1704
1	161551	161750	1705
1	161601	161800	1706
1	161651	161850	1707
1	161701	161900	1708
1	161751	161950	1709
1	161801	162000	1710
1	161851	162050	1711
1	161901	162100	1712
1	161951	162150	1713
1	162001	162200	1714
1	162051	162250	1715
1	162101	162300	1716
1	162151	162350	1717
1	162201	162400	1718
1	162251	162450	1719
1	162351	162550	1720
1	162401	162600	1721
1	162451	162650	1722
1	162501	162700	1723
1	163301	163500	1724
1	163351	163550	1725
1	163401	163600	1726
1	163451	163650	1727
1	163501	163700	1728
1	163601	163800	1729
1	163651	163850	1730
1	163701	163900	1731
1	163751	163950	1732
1	163801	164000	1733
1	163851	164050	1734
1	163901	164100	1735
1	163951	164150	1736
1	164001	164200	1737
1	164051	164250	1738
1	164101	164300	1739
1	164151	164350	1740
1	164201	164400	1741
1	164251	164450	1742
1	164301	164500	1743
1	164351	164550	1744
1	164401	164600	1745
1	164451	164650	1746
1	164501	164700	1747
1	164551	164750	1748
1	164601	164800	1749
1	164651	164850	1750
1	164701	164900	1751
1	164751	164950	1752
1	164801	165000	1753
1	164851	165050	1754
1	164901	165100	1755
1	164951	165150	1756
1	165001	165200	1757
1	165051	165250	1758
1	165101	165300	1759
1	165201	165400	1760
1	165251	165450	1761
1	165351	165550	1762
1	165401	165600	1763
1	165451	165650	1764
1	165501	165700	1765
1	165551	165750	1766
1	165601	165800	1767
1	165651	165850	1768
1	165901	166100	1769
1	166351	166550	1770
1	166401	166600	1771
1	166951	167150	1772
1	167001	167200	1773
1	167051	167250	1774
1	167101	167300	1775
1	167151	167350	1776
1	167201	167400	1777
1	167251	167450	1778
1	167301	167500	1779
1	167351	167550	1780
1	167401	167600	1781
1	167451	167650	1782
1	167501	167700	1783
1	167551	167750	1784
1	167601	167800	1785
1	167651	167850	1786
1	167701	167900	1787
1	167751	167950	1788
1	167801	168000	1789
1	167851	168050	1790
1	167901	168100	1791
1	167951	168150	1792
1	168001	168200	1793
1	168201	168400	1794
1	168251	168450	1795
1	168501	168700	1796
1	168551	168750	1797
1	168601	168800	1798
1	168651	168850	1799
1	168751	168950	1800
1	169051	169250	1801
1	169101	169300	1802
1	169151	169350	1803
1	169201	169400	1804
1	169251	169450	1805
1	169601	169800	1806
1	169651	169850	1807
1	169701	169900	1808
1	169751	169950	1809
1	169801	170000	1810
1	170101	170300	1811
1	170151	170350	1812
1	170201	170400	1813
1	170251	170450	1814
1	170301	170500	1815
1	170351	170550	1816
1	170401	170600	1817
1	170451	170650	1818
1	170501	170700	1819
1	170551	170750	1820
1	170601	170800	1821
1	170651	170850	1822
1	170701	170900	1823
1	170751	170950	1824
1	170801	171000	1825
1	170851	171050	1826
1	170901	171100	1827
1	170951	171150	1828
1	171001	171200	1829
1	171051	171250	1830
1	171201	171400	1831
1	171251	171450	1832
1	171301	171500	1833
1	171351	171550	1834
1	171401	171600	1835
1	171451	171650	1836
1	171501	171700	1837
1	171551	171750	1838
1	171601	171800	1839
1	171651	171850	1840
1	171701	171900	1841
1	171801	172000	1842
1	171851	172050	1843
1	171901	172100	1844
1	171951	172150	1845
1	172001	172200	1846
1	172251	172450	1847
1	172301	172500	1848
1	172351	172550	1849
1	172401	172600	1850
1	172451	172650	1851
1	172501	172700	1852
1	172551	172750	1853
1	172601	172800	1854
1	172651	172850	1855
1	172701	172900	1856
1	173251	173450	1857
1	173301	173500	1858
1	173351	173550	1859
1	173401	173600	1860
1	173451	173650	1861
1	173501	173700	1862
1	173551	173750	1863
1	175701	175900	1864
1	175751	175950	1865
1	175801	176000	1866
1	175851	176050	1867
1	175901	176100	1868
1	176201	176400	1869
1	176251	176450	1870
1	176301	176500	1871
1	176351	176550	1872
1	176551	176750	1873
1	176601	176800	1874
1	176651	176850	1875
1	176901	177100	1876
1	176951	177150	1877
1	177001	177200	1878
1	177051	177250	1879
1	177101	177300	1880
1	177151	177350	1881
1	177201	177400	1882
1	177251	177450	1883
1	177301	177500	1884
1	177351	177550	1885
1	177401	177600	1886
1	177451	177650	1887
1	177501	177700	1888
1	177601	177800	1889
1	177651	177850	1890
1	177751	177950	1891
1	177801	178000	1892
1	177851	178050	1893
1	177901	178100	1894
1	177951	178150	1895
1	178151	178350	1896
1	178201	178400	1897
1	178551	178750	1898
1	178601	178800	1899
1	178651	178850	1900
1	178801	179000	1901
1	178901	179100	1902
1	178951	179150	1903
1	179001	179200	1904
1	179051	179250	1905
1	179701	179900	1906
1	179751	179950	1907
1	179851	180050	1908
1	180501	180700	1909
1	180601	180800	1910
1	180651	180850	1911
1	180701	180900	1912
1	180951	181150	1913
1	181001	181200	1914
1	181051	181250	1915
1	181101	181300	1916
1	181151	181350	1917
1	181201	181400	1918
1	181251	181450	1919
1	181301	181500	1920
1	181351	181550	1921
1	181401	181600	1922
1	181451	181650	1923
1	181501	181700	1924
1	181551	181750	1925
1	181601	181800	1926
1	182151	182350	1927
1	182201	182400	1928
1	183301	183500	1929
1	183451	183650	1930
1	183501	183700	1931
1	183551	183750	1932
1	184501	184700	1933
1	184551	184750	1934
1	184601	184800	1935
1	184801	185000	1936
1	184851	185050	1937
1	184901	185100	1938
1	184951	185150	1939
1	185001	185200	1940
1	185101	185300	1941
1	185151	185350	1942
1	185201	185400	1943
1	185251	185450	1944
1	185301	185500	1945
1	185351	185550	1946
1	185401	185600	1947
1	185451	185650	1948
1	185501	185700	1949
1	185551	185750	1950
1	185601	185800	1951
1	185651	185850	1952
1	185701	185900	1953
1	185751	185950	1954
1	185801	186000	1955
1	185851	186050	1956
1	185951	186150	1957
1	186001	186200	1958
1	186051	186250	1959
1	186101	186300	1960
1	186151	186350	1961
1	186201	186400	1962
1	186251	186450	1963
1	186301	186500	1964
1	186351	186550	1965
1	186401	186600	1966
1	186701	186900	1967
1	186751	186950	1968
1	186801	187000	1969
1	186851	187050	1970
1	186901	187100	1971
1	187101	187300	1972
1	187151	187350	1973
1	187201	187400	1974
1	187251	187450	1975
1	187301	187500	1976
1	187351	187550	1977
1	187401	187600	1978
1	187451	187650	1979
1	187501	187700	1980
1	187551	187750	1981
1	187601	187800	1982
1	187651	187850	1983
1	187701	187900	1984
1	187751	187950	1985
1	187851	188050	1986
1	187901	188100	1987
1	187951	188150	1988
1	188001	188200	1989
1	188051	188250	1990
1	188101	188300	1991
1	188151	188350	1992
1	188201	188400	1993
1	188251	188450	1994
1	188301	188500	1995
1	188351	188550	1996
1	188401	188600	1997
1	188451	188650	1998
1	188501	188700	1999
[truncated: 998,001+ more rows]

## Sheet: Part2
seqnames	start	end	id
5	5720851	5721050	1000001
5	5720901	5721100	1000002
5	5720951	5721150	1000003
5	5721001	5721200	1000004
5	5721051	5721250	1000005
5	5721101	5721300	1000006
5	5721151	5721350	1000007
5	5721201	5721400	1000008
5	5721251	5721450	1000009
5	5721301	5721500	1000010
5	5721351	5721550	1000011
5	5721401	5721600	1000012
5	5721451	5721650	1000013
5	5721501	5721700	1000014
5	5721551	5721750	1000015
5	5721601	5721800	1000016
5	5721651	5721850	1000017
5	5721701	5721900	1000018
5	5721751	5721950	1000019
5	5721801	5722000	1000020
5	5721851	5722050	1000021
5	5721901	5722100	1000022
5	5721951	5722150	1000023
5	5722001	5722200	1000024
5	5722051	5722250	1000025
5	5722101	5722300	1000026
5	5722151	5722350	1000027
5	5722201	5722400	1000028
5	5722251	5722450	1000029
5	5722351	5722550	1000030
5	5722401	5722600	1000031
5	5722501	5722700	1000032
5	5722551	5722750	1000033
5	5722601	5722800	1000034
5	5722651	5722850	1000035
5	5722701	5722900	1000036
5	5722751	5722950	1000037
5	5722801	5723000	1000038
5	5722851	5723050	1000039
5	5722901	5723100	1000040
5	5722951	5723150	1000041
5	5723001	5723200	1000042
5	5723051	5723250	1000043
5	5723101	5723300	1000044
5	5723151	5723350	1000045
5	5723201	5723400	1000046
5	5723251	5723450	1000047
5	5723301	5723500	1000048
5	5723351	5723550	1000049
5	5723401	5723600	1000050
5	5723451	5723650	1000051
5	5723501	5723700	1000052
5	5723551	5723750	1000053
5	5723601	5723800	1000054
5	5723651	5723850	1000055
5	5723701	5723900	1000056
5	5723751	5723950	1000057
5	5723801	5724000	1000058
5	5723851	5724050	1000059
5	5723901	5724100	1000060
5	5723951	5724150	1000061
5	5724001	5724200	1000062
5	5724051	5724250	1000063
5	5724101	5724300	1000064
5	5724151	5724350	1000065
5	5724201	5724400	1000066
5	5724251	5724450	1000067
5	5724301	5724500	1000068
5	5724351	5724550	1000069
5	5724401	5724600	1000070
5	5724451	5724650	1000071
5	5724501	5724700	1000072
5	5724551	5724750	1000073
5	5724601	5724800	1000074
5	5724651	5724850	1000075
5	5724701	5724900	1000076
5	5724751	5724950	1000077
5	5724801	5725000	1000078
5	5724851	5725050	1000079
5	5724901	5725100	1000080
5	5724951	5725150	1000081
5	5725001	5725200	1000082
5	5725051	5725250	1000083
5	5725101	5725300	1000084
5	5725151	5725350	1000085
5	5725201	5725400	1000086
5	5725251	5725450	1000087
5	5725301	5725500	1000088
5	5725351	5725550	1000089
5	5725401	5725600	1000090
5	5725451	5725650	1000091
5	5725501	5725700	1000092
5	5725751	5725950	1000093
5	5725801	5726000	1000094
5	5725851	5726050	1000095
5	5725901	5726100	1000096
5	5725951	5726150	1000097
5	5726001	5726200	1000098
5	5726051	5726250	1000099
5	5726101	5726300	1000100
5	5726151	5726350	1000101
5	5726201	5726400	1000102
5	5726251	5726450	1000103
5	5726301	5726500	1000104
5	5726351	5726550	1000105
5	5726401	5726600	1000106
5	5726451	5726650	1000107
5	5726501	5726700	1000108
5	5726551	5726750	1000109
5	5727601	5727800	1000110
5	5727651	5727850	1000111
5	5727851	5728050	1000112
5	5727901	5728100	1000113
5	5727951	5728150	1000114
5	5728151	5728350	1000115
5	5728201	5728400	1000116
5	5728251	5728450	1000117
5	5728301	5728500	1000118
5	5728351	5728550	1000119
5	5728451	5728650	1000120
5	5728501	5728700	1000121
5	5728701	5728900	1000122
5	5728751	5728950	1000123
5	5728801	5729000	1000124
5	5728851	5729050	1000125
5	5728901	5729100	1000126
5	5728951	5729150	1000127
5	5729001	5729200	1000128
5	5729051	5729250	1000129
5	5729101	5729300	1000130
5	5729151	5729350	1000131
5	5729201	5729400	1000132
5	5729251	5729450	1000133
5	5729401	5729600	1000134
5	5729451	5729650	1000135
5	5729501	5729700	1000136
5	5729551	5729750	1000137
5	5729601	5729800	1000138
5	5729751	5729950	1000139
5	5729801	5730000	1000140
5	5729851	5730050	1000141
5	5729901	5730100	1000142
5	5729951	5730150	1000143
5	5730001	5730200	1000144
5	5730101	5730300	1000145
5	5730151	5730350	1000146
5	5730201	5730400	1000147
5	5730251	5730450	1000148
5	5730301	5730500	1000149
5	5730351	5730550	1000150
5	5730401	5730600	1000151
5	5730451	5730650	1000152
5	5730501	5730700	1000153
5	5730551	5730750	1000154
5	5730601	5730800	1000155
5	5730651	5730850	1000156
5	5730701	5730900	1000157
5	5730801	5731000	1000158
5	5730851	5731050	1000159
5	5730901	5731100	1000160
5	5730951	5731150	1000161
5	5731001	5731200	1000162
5	5731051	5731250	1000163
5	5731251	5731450	1000164
5	5731401	5731600	1000165
5	5731451	5731650	1000166
5	5731501	5731700	1000167
5	5731551	5731750	1000168
5	5731601	5731800	1000169
5	5731851	5732050	1000170
5	5731901	5732100	1000171
5	5731951	5732150	1000172
5	5732001	5732200	1000173
5	5732051	5732250	1000174
5	5732101	5732300	1000175
5	5732151	5732350	1000176
5	5732251	5732450	1000177
5	5732301	5732500	1000178
5	5732351	5732550	1000179
5	5732551	5732750	1000180
5	5732601	5732800	1000181
5	5732651	5732850	1000182
5	5732701	5732900	1000183
5	5732751	5732950	1000184
5	5732801	5733000	1000185
5	5733101	5733300	1000186
5	5733251	5733450	1000187
5	5733301	5733500	1000188
5	5733351	5733550	1000189
5	5733401	5733600	1000190
5	5733451	5733650	1000191
5	5733501	5733700	1000192
5	5733551	5733750	1000193
5	5733601	5733800	1000194
5	5733651	5733850	1000195
5	5733701	5733900	1000196
5	5733751	5733950	1000197
5	5733801	5734000	1000198
5	5733851	5734050	1000199
5	5733901	5734100	1000200
5	5733951	5734150	1000201
5	5734001	5734200	1000202
5	5734051	5734250	1000203
5	5734201	5734400	1000204
5	5734251	5734450	1000205
5	5734301	5734500	1000206
5	5734351	5734550	1000207
5	5734401	5734600	1000208
5	5734451	5734650	1000209
5	5734501	5734700	1000210
5	5734551	5734750	1000211
5	5734601	5734800	1000212
5	5734801	5735000	1000213
5	5734851	5735050	1000214
5	5734901	5735100	1000215
5	5734951	5735150	1000216
5	5735001	5735200	1000217
5	5735051	5735250	1000218
5	5735101	5735300	1000219
5	5735151	5735350	1000220
5	5735201	5735400	1000221
5	5735251	5735450	1000222
5	5735301	5735500	1000223
5	5735351	5735550	1000224
5	5735401	5735600	1000225
5	5735651	5735850	1000226
5	5735701	5735900	1000227
5	5735751	5735950	1000228
5	5735801	5736000	1000229
5	5735851	5736050	1000230
5	5735901	5736100	1000231
5	5735951	5736150	1000232
5	5736001	5736200	1000233
5	5736051	5736250	1000234
5	5736101	5736300	1000235
5	5736151	5736350	1000236
5	5736201	5736400	1000237
5	5736251	5736450	1000238
5	5736301	5736500	1000239
5	5736351	5736550	1000240
5	5736501	5736700	1000241
5	5736551	5736750	1000242
5	5736601	5736800	1000243
5	5736651	5736850	1000244
5	5736701	5736900	1000245
5	5736751	5736950	1000246
5	5736801	5737000	1000247
5	5736851	5737050	1000248
5	5736901	5737100	1000249
5	5736951	5737150	1000250
5	5737001	5737200	1000251
5	5737051	5737250	1000252
5	5737101	5737300	1000253
5	5737151	5737350	1000254
5	5737201	5737400	1000255
5	5737251	5737450	1000256
5	5737301	5737500	1000257
5	5737351	5737550	1000258
5	5737401	5737600	1000259
5	5737451	5737650	1000260
5	5737501	5737700	1000261
5	5737551	5737750	1000262
5	5737601	5737800	1000263
5	5737651	5737850	1000264
5	5737701	5737900	1000265
5	5737751	5737950	1000266
5	5737801	5738000	1000267
5	5737851	5738050	1000268
5	5737901	5738100	1000269
5	5737951	5738150	1000270
5	5738001	5738200	1000271
5	5738051	5738250	1000272
5	5738101	5738300	1000273
5	5738151	5738350	1000274
5	5738201	5738400	1000275
5	5738251	5738450	1000276
5	5738301	5738500	1000277
5	5738351	5738550	1000278
5	5738401	5738600	1000279
5	5738451	5738650	1000280
5	5738501	5738700	1000281
5	5738551	5738750	1000282
5	5738601	5738800	1000283
5	5738651	5738850	1000284
5	5738701	5738900	1000285
5	5738751	5738950	1000286
5	5738801	5739000	1000287
5	5738851	5739050	1000288
5	5738901	5739100	1000289
5	5738951	5739150	1000290
5	5739001	5739200	1000291
5	5739051	5739250	1000292
5	5739101	5739300	1000293
5	5739151	5739350	1000294
5	5739201	5739400	1000295
5	5739251	5739450	1000296
5	5739301	5739500	1000297
5	5739351	5739550	1000298
5	5739401	5739600	1000299
5	5739451	5739650	1000300
5	5739501	5739700	1000301
5	5739551	5739750	1000302
5	5739601	5739800	1000303
5	5739651	5739850	1000304
5	5739701	5739900	1000305
5	5739751	5739950	1000306
5	5739801	5740000	1000307
5	5739851	5740050	1000308
5	5739901	5740100	1000309
5	5739951	5740150	1000310
5	5740001	5740200	1000311
5	5740251	5740450	1000312
5	5740301	5740500	1000313
5	5740351	5740550	1000314
5	5740401	5740600	1000315
5	5740451	5740650	1000316
5	5740501	5740700	1000317
5	5740551	5740750	1000318
5	5740601	5740800	1000319
5	5740651	5740850	1000320
5	5740701	5740900	1000321
5	5740751	5740950	1000322
5	5740801	5741000	1000323
5	5740851	5741050	1000324
5	5740901	5741100	1000325
5	5741251	5741450	1000326
5	5741301	5741500	1000327
5	5741351	5741550	1000328
5	5741401	5741600	1000329
5	5741501	5741700	1000330
5	5741551	5741750	1000331
5	5741601	5741800	1000332
5	5741651	5741850	1000333
5	5741701	5741900	1000334
5	5741951	5742150	1000335
5	5742001	5742200	1000336
5	5742051	5742250	1000337
5	5742101	5742300	1000338
5	5742151	5742350	1000339
5	5742501	5742700	1000340
5	5742551	5742750	1000341
5	5742601	5742800	1000342
5	5742651	5742850	1000343
5	5742701	5742900	1000344
5	5742751	5742950	1000345
5	5742801	5743000	1000346
5	5742851	5743050	1000347
5	5742901	5743100	1000348
5	5742951	5743150	1000349
5	5743001	5743200	1000350
5	5743051	5743250	1000351
5	5743101	5743300	1000352
5	5743151	5743350	1000353
5	5743201	5743400	1000354
5	5743701	5743900	1000355
5	5743901	5744100	1000356
5	5744001	5744200	1000357
5	5744051	5744250	1000358
5	5745251	5745450	1000359
5	5745301	5745500	1000360
5	5745351	5745550	1000361
5	5745401	5745600	1000362
5	5745451	5745650	1000363
5	5745751	5745950	1000364
5	5747251	5747450	1000365
5	5747301	5747500	1000366
5	5747351	5747550	1000367
5	5747401	5747600	1000368
5	5747451	5747650	1000369
5	5747501	5747700	1000370
5	5747551	5747750	1000371
5	5747851	5748050	1000372
5	5748051	5748250	1000373
5	5748101	5748300	1000374
5	5748151	5748350	1000375
5	5748201	5748400	1000376
5	5748401	5748600	1000377
5	5748651	5748850	1000378
5	5748801	5749000	1000379
5	5748901	5749100	1000380
5	5748951	5749150	1000381
5	5749051	5749250	1000382
5	5749601	5749800	1000383
5	5749651	5749850	1000384
5	5749701	5749900	1000385
5	5749751	5749950	1000386
5	5749801	5750000	1000387
5	5749851	5750050	1000388
5	5749901	5750100	1000389
5	5750251	5750450	1000390
5	5750551	5750750	1000391
5	5750601	5750800	1000392
5	5750651	5750850	1000393
5	5750701	5750900	1000394
5	5750751	5750950	1000395
5	5750801	5751000	1000396
5	5750851	5751050	1000397
5	5750901	5751100	1000398
5	5750951	5751150	1000399
5	5751001	5751200	1000400
5	5751051	5751250	1000401
5	5751101	5751300	1000402
5	5751151	5751350	1000403
5	5751201	5751400	1000404
5	5751251	5751450	1000405
5	5751301	5751500	1000406
5	5751351	5751550	1000407
5	5751401	5751600	1000408
5	5751451	5751650	1000409
5	5751501	5751700	1000410
5	5751551	5751750	1000411
5	5751601	5751800	1000412
5	5751651	5751850	1000413
5	5751851	5752050	1000414
5	5751901	5752100	1000415
5	5751951	5752150	1000416
5	5752001	5752200	1000417
5	5752201	5752400	1000418
5	5752251	5752450	1000419
5	5752301	5752500	1000420
5	5752351	5752550	1000421
5	5752401	5752600	1000422
5	5752451	5752650	1000423
5	5752501	5752700	1000424
5	5752551	5752750	1000425
5	5752601	5752800	1000426
5	5752651	5752850	1000427
5	5752701	5752900	1000428
5	5752751	5752950	1000429
5	5752801	5753000	1000430
5	5752851	5753050	1000431
5	5752901	5753100	1000432
5	5752951	5753150	1000433
5	5753001	5753200	1000434
5	5753051	5753250	1000435
5	5753101	5753300	1000436
5	5753151	5753350	1000437
5	5753201	5753400	1000438
5	5753251	5753450	1000439
5	5753301	5753500	1000440
5	5753351	5753550	1000441
5	5753801	5754000	1000442
5	5753851	5754050	1000443
5	5753901	5754100	1000444
5	5753951	5754150	1000445
5	5754001	5754200	1000446
5	5756001	5756200	1000447
5	5756301	5756500	1000448
5	5756351	5756550	1000449
5	5756401	5756600	1000450
5	5756451	5756650	1000451
5	5756501	5756700	1000452
5	5756551	5756750	1000453
5	5756601	5756800	1000454
5	5757301	5757500	1000455
5	5757351	5757550	1000456
5	5757451	5757650	1000457
5	5757501	5757700	1000458
5	5757551	5757750	1000459
5	5757601	5757800	1000460
5	5757651	5757850	1000461
5	5757701	5757900	1000462
5	5757751	5757950	1000463
5	5757801	5758000	1000464
5	5757851	5758050	1000465
5	5757901	5758100	1000466
5	5757951	5758150	1000467
5	5758001	5758200	1000468
5	5758051	5758250	1000469
5	5758351	5758550	1000470
5	5758401	5758600	1000471
5	5758451	5758650	1000472
5	5758501	5758700	1000473
5	5758551	5758750	1000474
5	5758601	5758800	1000475
5	5758651	5758850	1000476
5	5758701	5758900	1000477
5	5759351	5759550	1000478
5	5759401	5759600	1000479
5	5759451	5759650	1000480
5	5759501	5759700	1000481
5	5759551	5759750	1000482
5	5760201	5760400	1000483
5	5760251	5760450	1000484
5	5760301	5760500	1000485
5	5760351	5760550	1000486
5	5760401	5760600	1000487
5	5761201	5761400	1000488
5	5761251	5761450	1000489
5	5762601	5762800	1000490
5	5762651	5762850	1000491
5	5762701	5762900	1000492
5	5762751	5762950	1000493
5	5762801	5763000	1000494
5	5763301	5763500	1000495
5	5763351	5763550	1000496
5	5763401	5763600	1000497
5	5763451	5763650	1000498
5	5763801	5764000	1000499
5	5764151	5764350	1000500
5	5764201	5764400	1000501
5	5764251	5764450	1000502
5	5764301	5764500	1000503
5	5764351	5764550	1000504
5	5764401	5764600	1000505
5	5764451	5764650	1000506
5	5764501	5764700	1000507
5	5764551	5764750	1000508
5	5764601	5764800	1000509
5	5764651	5764850	1000510
5	5764701	5764900	1000511
5	5764751	5764950	1000512
5	5764801	5765000	1000513
5	5764851	5765050	1000514
5	5764901	5765100	1000515
5	5764951	5765150	1000516
5	5765001	5765200	1000517
5	5765051	5765250	1000518
5	5765101	5765300	1000519
5	5765151	5765350	1000520
5	5765201	5765400	1000521
5	5765251	5765450	1000522
5	5765301	5765500	1000523
5	5765351	5765550	1000524
5	5765401	5765600	1000525
5	5765451	5765650	1000526
5	5765501	5765700	1000527
5	5765551	5765750	1000528
5	5765601	5765800	1000529
5	5765651	5765850	1000530
5	5765701	5765900	1000531
5	5766101	5766300	1000532
5	5766201	5766400	1000533
5	5766251	5766450	1000534
5	5766401	5766600	1000535
5	5766451	5766650	1000536
5	5766501	5766700	1000537
5	5766551	5766750	1000538
5	5767351	5767550	1000539
5	5767401	5767600	1000540
5	5767451	5767650	1000541
5	5767501	5767700	1000542
5	5768551	5768750	1000543
5	5768601	5768800	1000544
5	5768651	5768850	1000545
5	5768701	5768900	1000546
5	5768751	5768950	1000547
5	5768801	5769000	1000548
5	5769051	5769250	1000549
5	5769101	5769300	1000550
5	5769151	5769350	1000551
5	5769201	5769400	1000552
5	5769251	5769450	1000553
5	5769301	5769500	1000554
5	5769351	5769550	1000555
5	5769401	5769600	1000556
5	5769451	5769650	1000557
5	5769501	5769700	1000558
5	5769551	5769750	1000559
5	5769601	5769800	1000560
5	5769651	5769850	1000561
5	5770151	5770350	1000562
5	5770201	5770400	1000563
5	5770251	5770450	1000564
5	5770301	5770500	1000565
5	5770351	5770550	1000566
5	5770401	5770600	1000567
5	5770451	5770650	1000568
5	5770501	5770700	1000569
5	5770551	5770750	1000570
5	5770601	5770800	1000571
5	5770651	5770850	1000572
5	5770701	5770900	1000573
5	5770751	5770950	1000574
5	5770801	5771000	1000575
5	5770851	5771050	1000576
5	5770901	5771100	1000577
5	5770951	5771150	1000578
5	5771001	5771200	1000579
5	5771051	5771250	1000580
5	5771101	5771300	1000581
5	5771151	5771350	1000582
5	5771201	5771400	1000583
5	5771251	5771450	1000584
5	5771301	5771500	1000585
5	5771351	5771550	1000586
5	5771401	5771600	1000587
5	5771451	5771650	1000588
5	5771501	5771700	1000589
5	5771801	5772000	1000590
5	5771851	5772050	1000591
5	5771901	5772100	1000592
5	5771951	5772150	1000593
5	5772001	5772200	1000594
5	5772051	5772250	1000595
5	5772101	5772300	1000596
5	5772151	5772350	1000597
5	5772201	5772400	1000598
5	5772251	5772450	1000599
5	5772401	5772600	1000600
5	5772451	5772650	1000601
5	5772501	5772700	1000602
5	5772551	5772750	1000603
5	5772751	5772950	1000604
5	5772801	5773000	1000605
5	5772851	5773050	1000606
5	5772901	5773100	1000607
5	5772951	5773150	1000608
5	5773001	5773200	1000609
5	5773051	5773250	1000610
5	5773101	5773300	1000611
5	5773151	5773350	1000612
5	5773201	5773400	1000613
5	5773251	5773450	1000614
5	5773401	5773600	1000615
5	5773451	5773650	1000616
5	5773501	5773700	1000617
5	5773551	5773750	1000618
5	5773601	5773800	1000619
5	5773651	5773850	1000620
5	5773701	5773900	1000621
5	5773951	5774150	1000622
5	5774001	5774200	1000623
5	5774051	5774250	1000624
5	5774101	5774300	1000625
5	5774201	5774400	1000626
5	5774251	5774450	1000627
5	5774301	5774500	1000628
5	5774351	5774550	1000629
5	5774401	5774600	1000630
5	5774451	5774650	1000631
5	5774501	5774700	1000632
5	5774551	5774750	1000633
5	5774601	5774800	1000634
5	5774651	5774850	1000635
5	5774701	5774900	1000636
5	5774801	5775000	1000637
5	5774851	5775050	1000638
5	5774901	5775100	1000639
5	5774951	5775150	1000640
5	5775001	5775200	1000641
5	5775051	5775250	1000642
5	5775101	5775300	1000643
5	5775251	5775450	1000644
5	5775601	5775800	1000645
5	5775651	5775850	1000646
5	5775751	5775950	1000647
5	5775801	5776000	1000648
5	5775851	5776050	1000649
5	5775901	5776100	1000650
5	5775951	5776150	1000651
5	5776001	5776200	1000652
5	5776051	5776250	1000653
5	5776101	5776300	1000654
5	5776151	5776350	1000655
5	5776201	5776400	1000656
5	5776251	5776450	1000657
5	5776301	5776500	1000658
5	5776351	5776550	1000659
5	5776401	5776600	1000660
5	5776451	5776650	1000661
5	5776501	5776700	1000662
5	5776551	5776750	1000663
5	5776601	5776800	1000664
5	5776651	5776850	1000665
5	5776701	5776900	1000666
5	5776801	5777000	1000667
5	5776851	5777050	1000668
5	5776901	5777100	1000669
5	5776951	5777150	1000670
5	5777001	5777200	1000671
5	5777051	5777250	1000672
5	5777101	5777300	1000673
5	5777251	5777450	1000674
5	5777601	5777800	1000675
5	5777651	5777850	1000676
5	5777751	5777950	1000677
5	5777801	5778000	1000678
5	5777851	5778050	1000679
5	5777901	5778100	1000680
5	5777951	5778150	1000681
5	5778001	5778200	1000682
5	5778051	5778250	1000683
5	5778101	5778300	1000684
5	5778151	5778350	1000685
5	5778351	5778550	1000686
5	5778401	5778600	1000687
5	5778451	5778650	1000688
5	5778501	5778700	1000689
5	5778551	5778750	1000690
5	5778601	5778800	1000691
5	5778651	5778850	1000692
5	5778701	5778900	1000693
5	5778751	5778950	1000694
5	5778801	5779000	1000695
5	5778851	5779050	1000696
5	5778901	5779100	1000697
5	5778951	5779150	1000698
5	5779001	5779200	1000699
5	5779051	5779250	1000700
5	5779201	5779400	1000701
5	5779251	5779450	1000702
5	5779301	5779500	1000703
5	5779351	5779550	1000704
5	5779451	5779650	1000705
5	5779501	5779700	1000706
5	5779551	5779750	1000707
5	5779601	5779800	1000708
5	5779651	5779850	1000709
5	5779701	5779900	1000710
5	5779751	5779950	1000711
5	5779801	5780000	1000712
5	5779851	5780050	1000713
5	5779901	5780100	1000714
5	5779951	5780150	1000715
5	5780001	5780200	1000716
5	5780051	5780250	1000717
5	5780101	5780300	1000718
5	5780151	5780350	1000719
5	5780201	5780400	1000720
5	5780251	5780450	1000721
5	5780301	5780500	1000722
5	5780351	5780550	1000723
5	5780401	5780600	1000724
5	5780451	5780650	1000725
5	5780501	5780700	1000726
5	5780551	5780750	1000727
5	5780601	5780800	1000728
5	5780651	5780850	1000729
5	5780701	5780900	1000730
5	5780801	5781000	1000731
5	5780851	5781050	1000732
5	5780901	5781100	1000733
5	5780951	5781150	1000734
5	5781001	5781200	1000735
5	5781051	5781250	1000736
5	5781101	5781300	1000737
5	5781151	5781350	1000738
5	5781201	5781400	1000739
5	5781251	5781450	1000740
5	5781301	5781500	1000741
5	5781451	5781650	1000742
5	5781501	5781700	1000743
5	5781551	5781750	1000744
5	5781601	5781800	1000745
5	5781651	5781850	1000746
5	5781701	5781900	1000747
5	5781751	5781950	1000748
5	5781801	5782000	1000749
5	5781901	5782100	1000750
5	5782051	5782250	1000751
5	5782101	5782300	1000752
5	5782151	5782350	1000753
5	5782201	5782400	1000754
5	5782251	5782450	1000755
5	5782301	5782500	1000756
5	5782351	5782550	1000757
5	5782401	5782600	1000758
5	5782451	5782650	1000759
5	5782501	5782700	1000760
5	5782551	5782750	1000761
5	5782601	5782800	1000762
5	5782651	5782850	1000763
5	5782701	5782900	1000764
5	5782751	5782950	1000765
5	5782801	5783000	1000766
5	5782851	5783050	1000767
5	5782901	5783100	1000768
5	5783201	5783400	1000769
5	5783251	5783450	1000770
5	5783301	5783500	1000771
5	5783351	5783550	1000772
5	5783401	5783600	1000773
5	5783451	5783650	1000774
5	5783501	5783700	1000775
5	5783551	5783750	1000776
5	5783601	5783800	1000777
5	5784351	5784550	1000778
5	5784401	5784600	1000779
5	5784451	5784650	1000780
5	5784501	5784700	1000781
5	5784701	5784900	1000782
5	5784751	5784950	1000783
5	5784801	5785000	1000784
5	5784851	5785050	1000785
5	5784901	5785100	1000786
5	5785001	5785200	1000787
5	5785251	5785450	1000788
5	5786051	5786250	1000789
5	5786101	5786300	1000790
5	5786151	5786350	1000791
5	5786201	5786400	1000792
5	5786451	5786650	1000793
5	5786551	5786750	1000794
5	5786601	5786800	1000795
5	5786651	5786850	1000796
5	5786701	5786900	1000797
5	5786751	5786950	1000798
5	5787251	5787450	1000799
5	5787301	5787500	1000800
5	5787401	5787600	1000801
5	5787451	5787650	1000802
5	5787501	5787700	1000803
5	5787551	5787750	1000804
5	5788251	5788450	1000805
5	5788501	5788700	1000806
5	5788551	5788750	1000807
5	5788601	5788800	1000808
5	5788651	5788850	1000809
5	5788701	5788900	1000810
5	5789001	5789200	1000811
5	5789051	5789250	1000812
5	5789101	5789300	1000813
5	5789151	5789350	1000814
5	5789351	5789550	1000815
5	5789401	5789600	1000816
5	5789451	5789650	1000817
5	5789501	5789700	1000818
5	5789551	5789750	1000819
5	5789601	5789800	1000820
5	5789651	5789850	1000821
5	5789701	5789900	1000822
5	5790151	5790350	1000823
5	5790701	5790900	1000824
5	5790751	5790950	1000825
5	5790801	5791000	1000826
5	5790851	5791050	1000827
5	5790901	5791100	1000828
5	5790951	5791150	1000829
5	5792351	5792550	1000830
5	5792451	5792650	1000831
5	5792501	5792700	1000832
5	5792551	5792750	1000833
5	5792601	5792800	1000834
5	5792701	5792900	1000835
5	5792751	5792950	1000836
5	5792801	5793000	1000837
5	5792851	5793050	1000838
5	5792901	5793100	1000839
5	5792951	5793150	1000840
5	5793001	5793200	1000841
5	5793201	5793400	1000842
5	5793251	5793450	1000843
5	5793301	5793500	1000844
5	5793351	5793550	1000845
5	5793401	5793600	1000846
5	5793451	5793650	1000847
5	5793501	5793700	1000848
5	5793551	5793750	1000849
5	5793601	5793800	1000850
5	5793651	5793850	1000851
5	5793701	5793900	1000852
5	5793751	5793950	1000853
5	5793801	5794000	1000854
5	5793851	5794050	1000855
5	5793901	5794100	1000856
5	5793951	5794150	1000857
5	5794001	5794200	1000858
5	5794051	5794250	1000859
5	5794101	5794300	1000860
5	5794151	5794350	1000861
5	5794201	5794400	1000862
5	5794251	5794450	1000863
5	5794301	5794500	1000864
5	5794351	5794550	1000865
5	5794401	5794600	1000866
5	5794451	5794650	1000867
5	5794701	5794900	1000868
5	5794751	5794950	1000869
5	5794801	5795000	1000870
5	5794851	5795050	1000871
5	5794901	5795100	1000872
5	5794951	5795150	1000873
5	5795001	5795200	1000874
5	5795051	5795250	1000875
5	5795101	5795300	1000876
5	5795151	5795350	1000877
5	5795401	5795600	1000878
5	5795451	5795650	1000879
5	5795501	5795700	1000880
5	5795551	5795750	1000881
5	5795601	5795800	1000882
5	5795651	5795850	1000883
5	5795701	5795900	1000884
5	5795751	5795950	1000885
5	5795801	5796000	1000886
5	5795851	5796050	1000887
5	5795901	5796100	1000888
5	5795951	5796150	1000889
5	5796001	5796200	1000890
5	5796051	5796250	1000891
5	5796101	5796300	1000892
5	5796151	5796350	1000893
5	5796201	5796400	1000894
5	5796251	5796450	1000895
5	5796301	5796500	1000896
5	5796351	5796550	1000897
5	5796401	5796600	1000898
5	5796451	5796650	1000899
5	5796501	5796700	1000900
5	5796551	5796750	1000901
5	5796601	5796800	1000902
5	5796901	5797100	1000903
5	5796951	5797150	1000904
5	5797001	5797200	1000905
5	5797051	5797250	1000906
5	5797201	5797400	1000907
5	5797251	5797450	1000908
5	5797301	5797500	1000909
5	5797351	5797550	1000910
5	5797451	5797650	1000911
5	5797501	5797700	1000912
5	5797551	5797750	1000913
5	5797601	5797800	1000914
5	5797651	5797850	1000915
5	5797701	5797900	1000916
5	5797751	5797950	1000917
5	5797801	5798000	1000918
5	5797851	5798050	1000919
5	5797901	5798100	1000920
5	5797951	5798150	1000921
5	5798001	5798200	1000922
5	5798551	5798750	1000923
5	5798601	5798800	1000924
5	5798651	5798850	1000925
5	5799251	5799450	1000926
5	5799301	5799500	1000927
5	5799801	5800000	1000928
5	5799851	5800050	1000929
5	5799901	5800100	1000930
5	5799951	5800150	1000931
5	5800001	5800200	1000932
5	5800051	5800250	1000933
5	5800101	5800300	1000934
5	5800151	5800350	1000935
5	5800201	5800400	1000936
5	5800251	5800450	1000937
5	5800301	5800500	1000938
5	5800351	5800550	1000939
5	5800401	5800600	1000940
5	5800451	5800650	1000941
5	5800501	5800700	1000942
5	5800551	5800750	1000943
5	5800751	5800950	1000944
5	5800801	5801000	1000945
5	5800851	5801050	1000946
5	5800901	5801100	1000947
5	5803751	5803950	1000948
5	5803801	5804000	1000949
5	5803851	5804050	1000950
5	5803901	5804100	1000951
5	5803951	5804150	1000952
5	5804001	5804200	1000953
5	5804051	5804250	1000954
5	5804101	5804300	1000955
5	5804151	5804350	1000956
5	5804201	5804400	1000957
5	5804251	5804450	1000958
5	5804501	5804700	1000959
5	5804551	5804750	1000960
5	5804601	5804800	1000961
5	5804751	5804950	1000962
5	5804801	5805000	1000963
5	5804851	5805050	1000964
5	5804901	5805100	1000965
5	5804951	5805150	1000966
5	5805001	5805200	1000967
5	5805051	5805250	1000968
5	5805101	5805300	1000969
5	5805201	5805400	1000970
5	5805251	5805450	1000971
5	5805351	5805550	1000972
5	5805401	5805600	1000973
5	5805451	5805650	1000974
5	5805501	5805700	1000975
5	5805851	5806050	1000976
5	5805901	5806100	1000977
5	5805951	5806150	1000978
5	5806001	5806200	1000979
5	5806051	5806250	1000980
5	5806101	5806300	1000981
5	5806151	5806350	1000982
5	5806201	5806400	1000983
5	5806251	5806450	1000984
5	5806301	5806500	1000985
5	5806351	5806550	1000986
5	5806401	5806600	1000987
5	5806501	5806700	1000988
5	5806551	5806750	1000989
5	5806601	5806800	1000990
5	5806651	5806850	1000991
5	5806751	5806950	1000992
5	5806801	5807000	1000993
5	5806851	5807050	1000994
5	5806901	5807100	1000995
5	5806951	5807150	1000996
5	5807001	5807200	1000997
5	5807051	5807250	1000998
5	5807251	5807450	1000999
5	5807301	5807500	1001000
5	5807351	5807550	1001001
5	5807401	5807600	1001002
5	5807451	5807650	1001003
5	5807501	5807700	1001004
5	5807801	5808000	1001005
5	5807851	5808050	1001006
5	5807901	5808100	1001007
5	5807951	5808150	1001008
5	5808001	5808200	1001009
5	5808051	5808250	1001010
5	5808101	5808300	1001011
5	5808151	5808350	1001012
5	5808201	5808400	1001013
5	5808251	5808450	1001014
5	5808301	5808500	1001015
5	5808351	5808550	1001016
5	5808401	5808600	1001017
5	5808451	5808650	1001018
5	5808701	5808900	1001019
5	5809301	5809500	1001020
5	5809351	5809550	1001021
5	5809401	5809600	1001022
5	5809451	5809650	1001023
5	5809501	5809700	1001024
5	5809551	5809750	1001025
5	5809601	5809800	1001026
5	5809651	5809850	1001027
5	5809701	5809900	1001028
5	5809751	5809950	1001029
5	5809801	5810000	1001030
5	5809851	5810050	1001031
5	5809901	5810100	1001032
5	5809951	5810150	1001033
5	5810001	5810200	1001034
5	5810051	5810250	1001035
5	5810101	5810300	1001036
5	5810151	5810350	1001037
5	5810201	5810400	1001038
5	5810251	5810450	1001039
5	5810301	5810500	1001040
5	5810351	5810550	1001041
5	5810401	5810600	1001042
5	5810451	5810650	1001043
5	5810501	5810700	1001044
5	5810551	5810750	1001045
5	5810601	5810800	1001046
5	5810651	5810850	1001047
5	5810751	5810950	1001048
5	5810801	5811000	1001049
5	5810901	5811100	1001050
5	5810951	5811150	1001051
5	5811001	5811200	1001052
5	5811051	5811250	1001053
5	5811101	5811300	1001054
5	5811151	5811350	1001055
5	5811201	5811400	1001056
5	5811251	5811450	1001057
5	5811301	5811500	1001058
5	5811351	5811550	1001059
5	5811401	5811600	1001060
5	5811451	5811650	1001061
5	5811501	5811700	1001062
5	5811551	5811750	1001063
5	5811601	5811800	1001064
5	5811651	5811850	1001065
5	5811701	5811900	1001066
5	5811751	5811950	1001067
5	5811801	5812000	1001068
5	5811851	5812050	1001069
5	5811901	5812100	1001070
5	5811951	5812150	1001071
5	5812001	5812200	1001072
5	5812051	5812250	1001073
5	5812101	5812300	1001074
5	5812151	5812350	1001075
5	5812201	5812400	1001076
5	5812401	5812600	1001077
5	5812451	5812650	1001078
5	5812501	5812700	1001079
5	5812551	5812750	1001080
5	5812801	5813000	1001081
5	5814201	5814400	1001082
5	5814601	5814800	1001083
5	5814651	5814850	1001084
5	5814701	5814900	1001085
5	5814751	5814950	1001086
5	5815101	5815300	1001087
5	5815151	5815350	1001088
5	5815201	5815400	1001089
5	5817001	5817200	1001090
5	5817051	5817250	1001091
5	5817101	5817300	1001092
5	5817151	5817350	1001093
5	5817351	5817550	1001094
5	5817401	5817600	1001095
5	5817451	5817650	1001096
5	5817501	5817700	1001097
5	5817551	5817750	1001098
5	5817601	5817800	1001099
5	5817651	5817850	1001100
5	5817701	5817900	1001101
5	5817751	5817950	1001102
5	5817801	5818000	1001103
5	5817901	5818100	1001104
5	5818101	5818300	1001105
5	5818151	5818350	1001106
5	5818201	5818400	1001107
5	5818251	5818450	1001108
5	5818301	5818500	1001109
5	5818351	5818550	1001110
5	5818401	5818600	1001111
5	5818451	5818650	1001112
5	5818551	5818750	1001113
5	5818601	5818800	1001114
5	5818651	5818850	1001115
5	5818701	5818900	1001116
5	5818751	5818950	1001117
5	5818801	5819000	1001118
5	5818851	5819050	1001119
5	5818901	5819100	1001120
5	5818951	5819150	1001121
5	5819001	5819200	1001122
5	5819051	5819250	1001123
5	5819101	5819300	1001124
5	5819151	5819350	1001125
5	5819351	5819550	1001126
5	5819401	5819600	1001127
5	5819451	5819650	1001128
5	5819501	5819700	1001129
5	5819551	5819750	1001130
5	5819601	5819800	1001131
5	5819651	5819850	1001132
5	5819751	5819950	1001133
5	5819851	5820050	1001134
5	5819901	5820100	1001135
5	5820001	5820200	1001136
5	5820051	5820250	1001137
5	5820101	5820300	1001138
5	5820151	5820350	1001139
5	5820201	5820400	1001140
5	5820251	5820450	1001141
5	5820301	5820500	1001142
5	5820351	5820550	1001143
5	5820401	5820600	1001144
5	5820451	5820650	1001145
5	5820501	5820700	1001146
5	5820551	5820750	1001147
5	5820601	5820800	1001148
5	5820651	5820850	1001149
5	5820701	5820900	1001150
5	5820751	5820950	1001151
5	5820951	5821150	1001152
5	5821001	5821200	1001153
5	5821051	5821250	1001154
5	5821101	5821300	1001155
5	5821151	5821350	1001156
5	5821251	5821450	1001157
5	5821301	5821500	1001158
5	5821351	5821550	1001159
5	5821401	5821600	1001160
5	5821451	5821650	1001161
5	5821501	5821700	1001162
5	5821551	5821750	1001163
5	5821601	5821800	1001164
5	5821651	5821850	1001165
5	5821701	5821900	1001166
5	5821751	5821950	1001167
5	5821801	5822000	1001168
5	5822001	5822200	1001169
5	5822051	5822250	1001170
5	5822101	5822300	1001171
5	5822151	5822350	1001172
5	5822201	5822400	1001173
5	5822251	5822450	1001174
5	5822301	5822500	1001175
5	5822351	5822550	1001176
5	5822401	5822600	1001177
5	5822451	5822650	1001178
5	5822501	5822700	1001179
5	5822651	5822850	1001180
5	5822701	5822900	1001181
5	5822751	5822950	1001182
5	5822801	5823000	1001183
5	5822851	5823050	1001184
5	5822951	5823150	1001185
5	5823001	5823200	1001186
5	5823051	5823250	1001187
5	5823101	5823300	1001188
5	5823151	5823350	1001189
5	5823201	5823400	1001190
5	5823251	5823450	1001191
5	5823301	5823500	1001192
5	5823351	5823550	1001193
5	5823401	5823600	1001194
5	5823651	5823850	1001195
5	5823751	5823950	1001196
5	5823801	5824000	1001197
5	5823851	5824050	1001198
5	5823901	5824100	1001199
5	5823951	5824150	1001200
5	5824001	5824200	1001201
5	5824051	5824250	1001202
5	5824101	5824300	1001203
5	5824301	5824500	1001204
5	5824351	5824550	1001205
5	5824401	5824600	1001206
5	5824451	5824650	1001207
5	5824501	5824700	1001208
5	5824551	5824750	1001209
5	5824601	5824800	1001210
5	5824951	5825150	1001211
5	5825001	5825200	1001212
5	5825051	5825250	1001213
5	5825101	5825300	1001214
5	5825301	5825500	1001215
5	5825351	5825550	1001216
5	5825401	5825600	1001217
5	5825451	5825650	1001218
5	5825501	5825700	1001219
5	5825551	5825750	1001220
5	5825601	5825800	1001221
5	5825651	5825850	1001222
5	5825701	5825900	1001223
5	5825751	5825950	1001224
5	5825801	5826000	1001225
5	5825851	5826050	1001226
5	5825901	5826100	1001227
5	5825951	5826150	1001228
5	5826001	5826200	1001229
5	5826101	5826300	1001230
5	5826151	5826350	1001231
5	5826201	5826400	1001232
5	5826251	5826450	1001233
5	5826301	5826500	1001234
5	5826351	5826550	1001235
5	5826401	5826600	1001236
5	5826451	5826650	1001237
5	5826501	5826700	1001238
5	5826551	5826750	1001239
5	5826601	5826800	1001240
5	5826651	5826850	1001241
5	5826701	5826900	1001242
5	5826751	5826950	1001243
5	5826801	5827000	1001244
5	5826851	5827050	1001245
5	5826901	5827100	1001246
5	5826951	5827150	1001247
5	5827301	5827500	1001248
5	5827351	5827550	1001249
5	5827401	5827600	1001250
5	5827451	5827650	1001251
5	5827501	5827700	1001252
5	5827651	5827850	1001253
5	5827701	5827900	1001254
5	5827751	5827950	1001255
5	5827801	5828000	1001256
5	5827851	5828050	1001257
5	5827901	5828100	1001258
5	5827951	5828150	1001259
5	5828001	5828200	1001260
5	5828051	5828250	1001261
5	5828101	5828300	1001262
5	5828151	5828350	1001263
5	5828201	5828400	1001264
5	5828251	5828450	1001265
5	5828301	5828500	1001266
5	5828351	5828550	1001267
5	5828401	5828600	1001268
5	5828551	5828750	1001269
5	5828601	5828800	1001270
5	5828651	5828850	1001271
5	5828701	5828900	1001272
5	5828801	5829000	1001273
5	5828851	5829050	1001274
5	5829301	5829500	1001275
5	5829351	5829550	1001276
5	5829401	5829600	1001277
5	5829451	5829650	1001278
5	5829501	5829700	1001279
5	5829551	5829750	1001280
5	5829601	5829800	1001281
5	5829651	5829850	1001282
5	5829701	5829900	1001283
5	5830001	5830200	1001284
5	5830051	5830250	1001285
5	5831051	5831250	1001286
5	5831101	5831300	1001287
5	5831151	5831350	1001288
5	5831201	5831400	1001289
5	5831251	5831450	1001290
5	5831351	5831550	1001291
5	5831451	5831650	1001292
5	5831501	5831700	1001293
5	5831551	5831750	1001294
5	5831601	5831800	1001295
5	5831651	5831850	1001296
5	5831701	5831900	1001297
5	5832001	5832200	1001298
5	5832251	5832450	1001299
5	5832301	5832500	1001300
5	5832351	5832550	1001301
5	5832501	5832700	1001302
5	5832551	5832750	1001303
5	5832651	5832850	1001304
5	5832701	5832900	1001305
5	5832751	5832950	1001306
5	5832801	5833000	1001307
5	5832851	5833050	1001308
5	5833201	5833400	1001309
5	5833351	5833550	1001310
5	5833451	5833650	1001311
5	5834801	5835000	1001312
5	5834851	5835050	1001313
5	5834901	5835100	1001314
5	5834951	5835150	1001315
5	5835751	5835950	1001316
5	5835801	5836000	1001317
5	5835851	5836050	1001318
5	5836151	5836350	1001319
5	5836801	5837000	1001320
5	5836851	5837050	1001321
5	5836901	5837100	1001322
5	5836951	5837150	1001323
5	5837001	5837200	1001324
5	5837051	5837250	1001325
5	5837201	5837400	1001326
5	5837951	5838150	1001327
5	5838051	5838250	1001328
5	5838601	5838800	1001329
5	5838651	5838850	1001330
5	5838701	5838900	1001331
5	5838751	5838950	1001332
5	5838801	5839000	1001333
5	5839201	5839400	1001334
5	5839251	5839450	1001335
5	5839301	5839500	1001336
5	5839351	5839550	1001337
5	5839401	5839600	1001338
5	5839451	5839650	1001339
5	5839501	5839700	1001340
5	5839551	5839750	1001341
5	5839601	5839800	1001342
5	5839651	5839850	1001343
5	5840001	5840200	1001344
5	5840051	5840250	1001345
5	5840101	5840300	1001346
5	5840151	5840350	1001347
5	5840201	5840400	1001348
5	5840251	5840450	1001349
5	5840301	5840500	1001350
5	5840351	5840550	1001351
5	5840401	5840600	1001352
5	5840451	5840650	1001353
5	5840501	5840700	1001354
5	5840551	5840750	1001355
5	5840601	5840800	1001356
5	5840651	5840850	1001357
5	5840701	5840900	1001358
5	5840751	5840950	1001359
5	5840801	5841000	1001360
5	5840851	5841050	1001361
5	5840901	5841100	1001362
5	5841251	5841450	1001363
5	5841301	5841500	1001364
5	5841351	5841550	1001365
5	5841401	5841600	1001366
5	5841451	5841650	1001367
5	5841501	5841700	1001368
5	5841601	5841800	1001369
5	5841651	5841850	1001370
5	5841701	5841900	1001371
5	5841751	5841950	1001372
5	5841801	5842000	1001373
5	5841851	5842050	1001374
5	5841951	5842150	1001375
5	5842051	5842250	1001376
5	5842101	5842300	1001377
5	5842451	5842650	1001378
5	5843301	5843500	1001379
5	5843401	5843600	1001380
5	5844001	5844200	1001381
5	5844101	5844300	1001382
5	5845501	5845700	1001383
5	5845551	5845750	1001384
5	5845601	5845800	1001385
5	5845801	5846000	1001386
5	5845851	5846050	1001387
5	5845901	5846100	1001388
5	5845951	5846150	1001389
5	5846001	5846200	1001390
5	5846051	5846250	1001391
5	5846101	5846300	1001392
5	5846151	5846350	1001393
5	5846201	5846400	1001394
5	5846251	5846450	1001395
5	5846301	5846500	1001396
5	5846351	5846550	1001397
5	5846401	5846600	1001398
5	5846451	5846650	1001399
5	5846501	5846700	1001400
5	5846551	5846750	1001401
5	5846601	5846800	1001402
5	5846701	5846900	1001403
5	5846751	5846950	1001404
5	5846801	5847000	1001405
5	5846851	5847050	1001406
5	5846901	5847100	1001407
5	5847151	5847350	1001408
5	5847201	5847400	1001409
5	5847251	5847450	1001410
5	5847301	5847500	1001411
5	5847401	5847600	1001412
5	5847451	5847650	1001413
5	5847501	5847700	1001414
5	5847551	5847750	1001415
5	5848301	5848500	1001416
5	5848351	5848550	1001417
5	5848401	5848600	1001418
5	5848451	5848650	1001419
5	5848501	5848700	1001420
5	5848551	5848750	1001421
5	5848601	5848800	1001422
5	5848651	5848850	1001423
5	5848701	5848900	1001424
5	5848751	5848950	1001425
5	5848801	5849000	1001426
5	5848851	5849050	1001427
5	5848901	5849100	1001428
5	5848951	5849150	1001429
5	5849001	5849200	1001430
5	5849051	5849250	1001431
5	5849101	5849300	1001432
5	5849151	5849350	1001433
5	5849201	5849400	1001434
5	5849251	5849450	1001435
5	5849301	5849500	1001436
5	5849351	5849550	1001437
5	5849401	5849600	1001438
5	5849451	5849650	1001439
5	5850001	5850200	1001440
5	5850051	5850250	1001441
5	5850101	5850300	1001442
5	5850151	5850350	1001443
5	5850201	5850400	1001444
5	5850251	5850450	1001445
5	5850301	5850500	1001446
5	5850351	5850550	1001447
5	5850401	5850600	1001448
5	5851401	5851600	1001449
5	5852351	5852550	1001450
5	5852401	5852600	1001451
5	5852451	5852650	1001452
5	5852501	5852700	1001453
5	5853051	5853250	1001454
5	5853101	5853300	1001455
5	5853151	5853350	1001456
5	5853201	5853400	1001457
5	5853251	5853450	1001458
5	5853301	5853500	1001459
5	5853501	5853700	1001460
5	5853551	5853750	1001461
5	5853601	5853800	1001462
5	5853651	5853850	1001463
5	5853701	5853900	1001464
5	5855401	5855600	1001465
5	5855451	5855650	1001466
5	5855501	5855700	1001467
5	5855551	5855750	1001468
5	5856151	5856350	1001469
5	5856201	5856400	1001470
5	5856251	5856450	1001471
5	5856301	5856500	1001472
5	5856351	5856550	1001473
5	5856401	5856600	1001474
5	5856451	5856650	1001475
5	5856501	5856700	1001476
5	5856551	5856750	1001477
5	5856601	5856800	1001478
5	5856651	5856850	1001479
5	5856701	5856900	1001480
5	5856851	5857050	1001481
5	5856901	5857100	1001482
5	5856951	5857150	1001483
5	5857001	5857200	1001484
5	5857051	5857250	1001485
5	5857101	5857300	1001486
5	5857501	5857700	1001487
5	5857551	5857750	1001488
5	5857601	5857800	1001489
5	5857651	5857850	1001490
5	5857951	5858150	1001491
5	5858101	5858300	1001492
5	5858501	5858700	1001493
5	5858551	5858750	1001494
5	5858601	5858800	1001495
5	5858651	5858850	1001496
5	5858701	5858900	1001497
5	5858751	5858950	1001498
5	5858801	5859000	1001499
5	5859051	5859250	1001500
5	5859101	5859300	1001501
5	5859151	5859350	1001502
5	5859201	5859400	1001503
5	5859251	5859450	1001504
5	5859601	5859800	1001505
5	5859651	5859850	1001506
5	5859751	5859950	1001507
5	5860551	5860750	1001508
5	5860601	5860800	1001509
5	5860651	5860850	1001510
5	5860701	5860900	1001511
5	5860751	5860950	1001512
5	5860801	5861000	1001513
5	5860851	5861050	1001514
5	5860901	5861100	1001515
5	5860951	5861150	1001516
5	5861001	5861200	1001517
5	5861051	5861250	1001518
5	5861151	5861350	1001519
5	5861201	5861400	1001520
5	5861251	5861450	1001521
5	5861301	5861500	1001522
5	5861351	5861550	1001523
5	5861401	5861600	1001524
5	5861751	5861950	1001525
5	5861801	5862000	1001526
5	5861851	5862050	1001527
5	5861901	5862100	1001528
5	5861951	5862150	1001529
5	5862001	5862200	1001530
5	5862051	5862250	1001531
5	5862101	5862300	1001532
5	5862151	5862350	1001533
5	5862201	5862400	1001534
5	5864351	5864550	1001535
5	5864401	5864600	1001536
5	5864451	5864650	1001537
5	5864501	5864700	1001538
5	5864551	5864750	1001539
5	5864651	5864850	1001540
5	5864701	5864900	1001541
5	5864751	5864950	1001542
5	5864801	5865000	1001543
5	5864851	5865050	1001544
5	5865251	5865450	1001545
5	5865301	5865500	1001546
5	5865351	5865550	1001547
5	5865401	5865600	1001548
5	5865601	5865800	1001549
5	5865851	5866050	1001550
5	5865901	5866100	1001551
5	5865951	5866150	1001552
5	5866001	5866200	1001553
5	5866051	5866250	1001554
5	5866101	5866300	1001555
5	5866151	5866350	1001556
5	5866201	5866400	1001557
5	5866251	5866450	1001558
5	5866301	5866500	1001559
5	5866351	5866550	1001560
5	5866401	5866600	1001561
5	5866801	5867000	1001562
5	5867301	5867500	1001563
5	5867351	5867550	1001564
5	5867401	5867600	1001565
5	5867451	5867650	1001566
5	5867501	5867700	1001567
5	5867551	5867750	1001568
5	5867801	5868000	1001569
5	5867851	5868050	1001570
5	5867901	5868100	1001571
5	5867951	5868150	1001572
5	5868251	5868450	1001573
5	5868301	5868500	1001574
5	5868351	5868550	1001575
5	5868551	5868750	1001576
5	5868601	5868800	1001577
5	5868651	5868850	1001578
5	5868701	5868900	1001579
5	5868751	5868950	1001580
5	5868801	5869000	1001581
5	5869051	5869250	1001582
5	5869101	5869300	1001583
5	5869151	5869350	1001584
5	5869351	5869550	1001585
5	5869401	5869600	1001586
5	5869501	5869700	1001587
5	5869651	5869850	1001588
5	5869751	5869950	1001589
5	5869801	5870000	1001590
5	5869851	5870050	1001591
5	5869901	5870100	1001592
5	5869951	5870150	1001593
5	5870001	5870200	1001594
5	5870051	5870250	1001595
5	5870101	5870300	1001596
5	5870151	5870350	1001597
5	5870201	5870400	1001598
5	5870251	5870450	1001599
5	5870301	5870500	1001600
5	5870351	5870550	1001601
5	5870401	5870600	1001602
5	5870451	5870650	1001603
5	5870501	5870700	1001604
5	5870551	5870750	1001605
5	5870651	5870850	1001606
5	5870751	5870950	1001607
5	5870801	5871000	1001608
5	5870851	5871050	1001609
5	5870901	5871100	1001610
5	5870951	5871150	1001611
5	5871001	5871200	1001612
5	5871051	5871250	1001613
5	5871101	5871300	1001614
5	5871151	5871350	1001615
5	5871201	5871400	1001616
5	5871251	5871450	1001617
5	5871301	5871500	1001618
5	5871451	5871650	1001619
5	5871501	5871700	1001620
5	5871551	5871750	1001621
5	5871601	5871800	1001622
5	5871651	5871850	1001623
5	5871701	5871900	1001624
5	5871951	5872150	1001625
5	5872001	5872200	1001626
5	5872051	5872250	1001627
5	5872101	5872300	1001628
5	5872151	5872350	1001629
5	5872201	5872400	1001630
5	5872251	5872450	1001631
5	5872301	5872500	1001632
5	5872351	5872550	1001633
5	5872401	5872600	1001634
5	5872451	5872650	1001635
5	5872501	5872700	1001636
5	5872551	5872750	1001637
5	5872651	5872850	1001638
5	5873551	5873750	1001639
5	5874951	5875150	1001640
5	5875001	5875200	1001641
5	5875051	5875250	1001642
5	5875101	5875300	1001643
5	5875851	5876050	1001644
5	5876201	5876400	1001645
5	5876251	5876450	1001646
5	5877251	5877450	1001647
5	5877301	5877500	1001648
5	5877351	5877550	1001649
5	5877401	5877600	1001650
5	5877451	5877650	1001651
5	5877501	5877700	1001652
5	5877901	5878100	1001653
5	5877951	5878150	1001654
5	5878001	5878200	1001655
5	5878051	5878250	1001656
5	5878101	5878300	1001657
5	5878151	5878350	1001658
5	5878201	5878400	1001659
5	5878751	5878950	1001660
5	5878801	5879000	1001661
5	5878851	5879050	1001662
5	5878901	5879100	1001663
5	5878951	5879150	1001664
5	5879051	5879250	1001665
5	5879401	5879600	1001666
5	5879451	5879650	1001667
5	5880401	5880600	1001668
5	5880451	5880650	1001669
5	5880501	5880700	1001670
5	5880551	5880750	1001671
5	5880951	5881150	1001672
5	5881001	5881200	1001673
5	5881051	5881250	1001674
5	5881101	5881300	1001675
5	5881501	5881700	1001676
5	5881551	5881750	1001677
5	5881851	5882050	1001678
5	5881901	5882100	1001679
5	5881951	5882150	1001680
5	5882001	5882200	1001681
5	5882051	5882250	1001682
5	5882151	5882350	1001683
5	5882201	5882400	1001684
5	5882251	5882450	1001685
5	5882301	5882500	1001686
5	5882351	5882550	1001687
5	5882401	5882600	1001688
5	5882451	5882650	1001689
5	5882801	5883000	1001690
5	5882851	5883050	1001691
5	5882951	5883150	1001692
5	5883101	5883300	1001693
5	5883651	5883850	1001694
5	5883701	5883900	1001695
5	5883751	5883950	1001696
5	5884151	5884350	1001697
5	5884201	5884400	1001698
5	5884251	5884450	1001699
5	5884801	5885000	1001700
5	5884851	5885050	1001701
5	5884901	5885100	1001702
5	5884951	5885150	1001703
5	5885501	5885700	1001704
5	5885601	5885800	1001705
5	5885651	5885850	1001706
5	5885701	5885900	1001707
5	5885751	5885950	1001708
5	5885801	5886000	1001709
5	5885851	5886050	1001710
5	5885901	5886100	1001711
5	5885951	5886150	1001712
5	5886001	5886200	1001713
5	5886051	5886250	1001714
5	5886301	5886500	1001715
5	5886401	5886600	1001716
5	5886451	5886650	1001717
5	5886951	5887150	1001718
5	5887501	5887700	1001719
5	5888051	5888250	1001720
5	5888101	5888300	1001721
5	5888151	5888350	1001722
5	5888201	5888400	1001723
5	5888251	5888450	1001724
5	5888301	5888500	1001725
5	5888351	5888550	1001726
5	5888401	5888600	1001727
5	5888751	5888950	1001728
5	5888801	5889000	1001729
5	5888851	5889050	1001730
5	5888901	5889100	1001731
5	5888951	5889150	1001732
5	5889001	5889200	1001733
5	5889051	5889250	1001734
5	5889101	5889300	1001735
5	5889151	5889350	1001736
5	5889201	5889400	1001737
5	5889251	5889450	1001738
5	5889801	5890000	1001739
5	5889851	5890050	1001740
5	5889901	5890100	1001741
5	5890801	5891000	1001742
5	5890901	5891100	1001743
5	5891201	5891400	1001744
5	5892301	5892500	1001745
5	5892351	5892550	1001746
5	5892401	5892600	1001747
5	5892951	5893150	1001748
5	5893001	5893200	1001749
5	5893601	5893800	1001750
5	5893751	5893950	1001751
5	5893801	5894000	1001752
5	5893851	5894050	1001753
5	5893901	5894100	1001754
5	5893951	5894150	1001755
5	5894001	5894200	1001756
5	5894051	5894250	1001757
5	5894101	5894300	1001758
5	5894151	5894350	1001759
5	5894201	5894400	1001760
5	5894251	5894450	1001761
5	5894301	5894500	1001762
5	5894351	5894550	1001763
5	5894401	5894600	1001764
5	5894451	5894650	1001765
5	5894501	5894700	1001766
5	5894551	5894750	1001767
5	5894601	5894800	1001768
5	5894651	5894850	1001769
5	5894701	5894900	1001770
5	5894751	5894950	1001771
5	5894801	5895000	1001772
5	5894851	5895050	1001773
5	5894901	5895100	1001774
5	5894951	5895150	1001775
5	5895001	5895200	1001776
5	5895051	5895250	1001777
5	5895101	5895300	1001778
5	5895151	5895350	1001779
5	5895401	5895600	1001780
5	5895451	5895650	1001781
5	5895501	5895700	1001782
5	5895551	5895750	1001783
5	5895601	5895800	1001784
5	5895651	5895850	1001785
5	5895701	5895900	1001786
5	5895751	5895950	1001787
5	5896001	5896200	1001788
5	5896051	5896250	1001789
5	5896101	5896300	1001790
5	5896151	5896350	1001791
5	5896201	5896400	1001792
5	5896251	5896450	1001793
5	5896301	5896500	1001794
5	5896351	5896550	1001795
5	5896401	5896600	1001796
5	5896451	5896650	1001797
5	5896501	5896700	1001798
5	5896551	5896750	1001799
5	5896651	5896850	1001800
5	5896701	5896900	1001801
5	5896751	5896950	1001802
5	5896801	5897000	1001803
5	5896851	5897050	1001804
5	5896901	5897100	1001805
5	5896951	5897150	1001806
5	5897001	5897200	1001807
5	5897051	5897250	1001808
5	5897101	5897300	1001809
5	5897151	5897350	1001810
5	5897201	5897400	1001811
5	5898151	5898350	1001812
5	5898301	5898500	1001813
5	5898351	5898550	1001814
5	5898401	5898600	1001815
5	5898451	5898650	1001816
5	5898501	5898700	1001817
5	5898701	5898900	1001818
5	5898851	5899050	1001819
5	5899001	5899200	1001820
5	5899051	5899250	1001821
5	5899101	5899300	1001822
5	5899151	5899350	1001823
5	5899201	5899400	1001824
5	5899251	5899450	1001825
5	5899301	5899500	1001826
5	5899351	5899550	1001827
5	5899401	5899600	1001828
5	5899451	5899650	1001829
5	5899501	5899700	1001830
5	5899551	5899750	1001831
5	5899601	5899800	1001832
5	5899651	5899850	1001833
5	5899701	5899900	1001834
5	5899751	5899950	1001835
5	5899801	5900000	1001836
5	5899851	5900050	1001837
5	5899901	5900100	1001838
5	5899951	5900150	1001839
5	5900001	5900200	1001840
5	5900051	5900250	1001841
5	5900101	5900300	1001842
5	5900151	5900350	1001843
5	5900201	5900400	1001844
5	5900251	5900450	1001845
5	5900301	5900500	1001846
5	5900601	5900800	1001847
5	5900651	5900850	1001848
5	5900701	5900900	1001849
5	5900751	5900950	1001850
5	5901201	5901400	1001851
5	5902151	5902350	1001852
5	5902751	5902950	1001853
5	5902801	5903000	1001854
5	5902851	5903050	1001855
5	5902901	5903100	1001856
5	5903101	5903300	1001857
5	5903151	5903350	1001858
5	5903201	5903400	1001859
5	5903251	5903450	1001860
5	5903301	5903500	1001861
5	5903351	5903550	1001862
5	5903401	5903600	1001863
5	5903451	5903650	1001864
5	5903501	5903700	1001865
5	5903551	5903750	1001866
5	5903801	5904000	1001867
5	5903851	5904050	1001868
5	5903901	5904100	1001869
5	5903951	5904150	1001870
5	5904001	5904200	1001871
5	5904051	5904250	1001872
5	5904101	5904300	1001873
5	5904151	5904350	1001874
5	5906351	5906550	1001875
5	5907451	5907650	1001876
5	5907501	5907700	1001877
5	5907551	5907750	1001878
5	5907601	5907800	1001879
5	5907651	5907850	1001880
5	5907701	5907900	1001881
5	5907751	5907950	1001882
5	5907801	5908000	1001883
5	5907851	5908050	1001884
5	5907901	5908100	1001885
5	5907951	5908150	1001886
5	5908001	5908200	1001887
5	5908051	5908250	1001888
5	5908101	5908300	1001889
5	5908151	5908350	1001890
5	5908351	5908550	1001891
5	5908401	5908600	1001892
5	5908451	5908650	1001893
5	5908501	5908700	1001894
5	5908601	5908800	1001895
5	5908751	5908950	1001896
5	5908801	5909000	1001897
5	5908851	5909050	1001898
5	5908901	5909100	1001899
5	5908951	5909150	1001900
5	5909101	5909300	1001901
5	5909151	5909350	1001902
5	5909201	5909400	1001903
5	5909251	5909450	1001904
5	5909301	5909500	1001905
5	5909351	5909550	1001906
5	5909401	5909600	1001907
5	5909451	5909650	1001908
5	5909501	5909700	1001909
5	5909551	5909750	1001910
5	5909601	5909800	1001911
5	5909701	5909900	1001912
5	5909801	5910000	1001913
5	5909851	5910050	1001914
5	5909901	5910100	1001915
5	5909951	5910150	1001916
5	5910001	5910200	1001917
5	5910051	5910250	1001918
5	5910101	5910300	1001919
5	5910151	5910350	1001920
5	5910201	5910400	1001921
5	5910251	5910450	1001922
5	5910301	5910500	1001923
5	5910351	5910550	1001924
5	5910401	5910600	1001925
5	5910451	5910650	1001926
5	5910751	5910950	1001927
5	5910801	5911000	1001928
5	5910851	5911050	1001929
5	5910901	5911100	1001930
5	5911201	5911400	1001931
5	5911251	5911450	1001932
5	5911301	5911500	1001933
5	5911351	5911550	1001934
5	5911401	5911600	1001935
5	5911501	5911700	1001936
5	5911551	5911750	1001937
5	5911601	5911800	1001938
5	5911651	5911850	1001939
5	5911701	5911900	1001940
5	5912051	5912250	1001941
5	5912101	5912300	1001942
5	5912201	5912400	1001943
5	5912251	5912450	1001944
5	5912301	5912500	1001945
5	5912351	5912550	1001946
5	5912401	5912600	1001947
5	5912601	5912800	1001948
5	5912651	5912850	1001949
5	5912701	5912900	1001950
5	5912751	5912950	1001951
5	5912801	5913000	1001952
5	5912851	5913050	1001953
5	5912901	5913100	1001954
5	5912951	5913150	1001955
5	5913001	5913200	1001956
5	5913051	5913250	1001957
5	5913101	5913300	1001958
5	5913701	5913900	1001959
5	5915051	5915250	1001960
5	5915101	5915300	1001961
5	5915351	5915550	1001962
5	5915401	5915600	1001963
5	5915451	5915650	1001964
5	5915501	5915700	1001965
5	5915551	5915750	1001966
5	5915601	5915800	1001967
5	5915651	5915850	1001968
5	5916901	5917100	1001969
5	5916951	5917150	1001970
5	5917001	5917200	1001971
5	5917051	5917250	1001972
5	5917101	5917300	1001973
5	5917151	5917350	1001974
5	5917201	5917400	1001975
5	5917251	5917450	1001976
5	5917301	5917500	1001977
5	5917701	5917900	1001978
5	5917751	5917950	1001979
5	5917801	5918000	1001980
5	5917851	5918050	1001981
5	5918151	5918350	1001982
5	5918201	5918400	1001983
5	5918251	5918450	1001984
5	5918301	5918500	1001985
5	5918351	5918550	1001986
5	5918401	5918600	1001987
5	5918451	5918650	1001988
5	5918501	5918700	1001989
5	5918551	5918750	1001990
5	5918601	5918800	1001991
5	5918651	5918850	1001992
5	5918701	5918900	1001993
5	5918751	5918950	1001994
5	5918801	5919000	1001995
5	5918851	5919050	1001996
5	5918901	5919100	1001997
5	5919101	5919300	1001998
5	5919151	5919350	1001999
[truncated: 205,130+ more rows]
