# Supplementary material for: Mapping parental DMRs predictive of local and distal methylome remodeling in epigenetic F1 hybrids
Source: Life Sci Alliance. 2024 Jan 30;7(4):e202402599. doi: 10.26508/lsa.202402599 (PMC10828516; doi:10.26508/lsa.202402599)
Supplement: Supplementary file 4 [file LSA-2024-02599_TableS4.xlsx]

## Sheet: Part1
seqnames	start	end	id
1	1	200	1
1	51	250	2
1	101	300	3
1	151	350	4
1	201	400	5
1	251	450	6
1	301	500	7
1	351	550	8
1	401	600	9
1	451	650	10
1	501	700	11
1	551	750	12
1	601	800	13
1	651	850	14
1	701	900	15
1	751	950	16
1	801	1000	17
1	851	1050	18
1	901	1100	19
1	951	1150	20
1	1001	1200	21
1	1051	1250	22
1	1101	1300	23
1	1151	1350	24
1	1201	1400	25
1	1251	1450	26
1	1301	1500	27
1	1351	1550	28
1	1401	1600	29
1	1451	1650	30
1	1501	1700	31
1	1551	1750	32
1	1601	1800	33
1	1651	1850	34
1	1701	1900	35
1	1751	1950	36
1	1801	2000	37
1	1851	2050	38
1	1901	2100	39
1	1951	2150	40
1	2001	2200	41
1	2051	2250	42
1	2101	2300	43
1	2151	2350	44
1	2201	2400	45
1	2251	2450	46
1	2301	2500	47
1	2351	2550	48
1	2401	2600	49
1	2451	2650	50
1	2501	2700	51
1	2551	2750	52
1	2601	2800	53
1	2651	2850	54
1	2701	2900	55
1	2751	2950	56
1	2801	3000	57
1	2851	3050	58
1	2901	3100	59
1	2951	3150	60
1	3001	3200	61
1	3051	3250	62
1	3101	3300	63
1	3151	3350	64
1	3201	3400	65
1	3251	3450	66
1	3301	3500	67
1	3351	3550	68
1	3401	3600	69
1	3451	3650	70
1	3501	3700	71
1	3551	3750	72
1	3601	3800	73
1	3651	3850	74
1	3701	3900	75
1	3751	3950	76
1	3801	4000	77
1	3851	4050	78
1	3901	4100	79
1	3951	4150	80
1	4001	4200	81
1	4051	4250	82
1	4101	4300	83
1	4151	4350	84
1	4201	4400	85
1	4251	4450	86
1	4301	4500	87
1	4351	4550	88
1	4401	4600	89
1	4451	4650	90
1	4501	4700	91
1	4551	4750	92
1	4601	4800	93
1	4651	4850	94
1	4701	4900	95
1	4751	4950	96
1	4801	5000	97
1	4851	5050	98
1	4901	5100	99
1	4951	5150	100
1	5001	5200	101
1	5051	5250	102
1	5101	5300	103
1	5151	5350	104
1	5201	5400	105
1	5251	5450	106
1	5301	5500	107
1	5351	5550	108
1	5401	5600	109
1	5451	5650	110
1	5501	5700	111
1	5551	5750	112
1	5601	5800	113
1	5651	5850	114
1	5701	5900	115
1	5751	5950	116
1	5801	6000	117
1	5851	6050	118
1	5901	6100	119
1	5951	6150	120
1	6001	6200	121
1	6051	6250	122
1	6101	6300	123
1	6151	6350	124
1	6201	6400	125
1	6251	6450	126
1	6301	6500	127
1	6351	6550	128
1	6401	6600	129
1	6451	6650	130
1	6501	6700	131
1	6551	6750	132
1	6601	6800	133
1	6651	6850	134
1	6701	6900	135
1	6751	6950	136
1	6801	7000	137
1	6851	7050	138
1	6901	7100	139
1	6951	7150	140
1	7001	7200	141
1	7051	7250	142
1	7101	7300	143
1	7151	7350	144
1	7201	7400	145
1	7251	7450	146
1	7301	7500	147
1	7351	7550	148
1	7401	7600	149
1	7451	7650	150
1	7501	7700	151
1	7551	7750	152
1	7601	7800	153
1	7651	7850	154
1	7701	7900	155
1	7751	7950	156
1	7801	8000	157
1	7851	8050	158
1	7901	8100	159
1	7951	8150	160
1	8001	8200	161
1	8051	8250	162
1	8101	8300	163
1	8151	8350	164
1	8201	8400	165
1	8251	8450	166
1	8301	8500	167
1	8351	8550	168
1	8401	8600	169
1	8451	8650	170
1	8501	8700	171
1	8551	8750	172
1	8601	8800	173
1	8651	8850	174
1	8701	8900	175
1	8751	8950	176
1	8801	9000	177
1	8851	9050	178
1	8901	9100	179
1	8951	9150	180
1	9001	9200	181
1	9051	9250	182
1	9101	9300	183
1	9151	9350	184
1	9201	9400	185
1	9251	9450	186
1	9301	9500	187
1	9351	9550	188
1	9401	9600	189
1	9451	9650	190
1	9501	9700	191
1	9551	9750	192
1	9601	9800	193
1	9651	9850	194
1	9701	9900	195
1	9751	9950	196
1	9801	10000	197
1	9851	10050	198
1	9901	10100	199
1	9951	10150	200
1	10001	10200	201
1	10051	10250	202
1	10101	10300	203
1	10151	10350	204
1	10201	10400	205
1	10251	10450	206
1	10301	10500	207
1	10351	10550	208
1	10401	10600	209
1	10451	10650	210
1	10501	10700	211
1	10551	10750	212
1	10601	10800	213
1	10651	10850	214
1	10701	10900	215
1	10751	10950	216
1	10801	11000	217
1	10851	11050	218
1	10901	11100	219
1	10951	11150	220
1	11001	11200	221
1	11051	11250	222
1	11101	11300	223
1	11151	11350	224
1	11201	11400	225
1	11251	11450	226
1	11301	11500	227
1	11351	11550	228
1	11401	11600	229
1	11451	11650	230
1	11501	11700	231
1	11551	11750	232
1	11601	11800	233
1	11651	11850	234
1	11701	11900	235
1	11751	11950	236
1	11801	12000	237
1	11851	12050	238
1	11901	12100	239
1	11951	12150	240
1	12001	12200	241
1	12051	12250	242
1	12101	12300	243
1	12151	12350	244
1	12201	12400	245
1	12251	12450	246
1	12301	12500	247
1	12351	12550	248
1	12401	12600	249
1	12451	12650	250
1	12501	12700	251
1	12551	12750	252
1	12601	12800	253
1	12651	12850	254
1	12701	12900	255
1	12751	12950	256
1	12801	13000	257
1	12851	13050	258
1	12901	13100	259
1	12951	13150	260
1	13001	13200	261
1	13051	13250	262
1	13101	13300	263
1	13151	13350	264
1	13201	13400	265
1	13251	13450	266
1	13301	13500	267
1	13351	13550	268
1	13401	13600	269
1	13451	13650	270
1	13501	13700	271
1	13551	13750	272
1	13601	13800	273
1	13651	13850	274
1	13701	13900	275
1	13751	13950	276
1	13801	14000	277
1	13851	14050	278
1	13901	14100	279
1	13951	14150	280
1	14001	14200	281
1	14051	14250	282
1	14101	14300	283
1	14151	14350	284
1	14201	14400	285
1	14251	14450	286
1	14301	14500	287
1	14351	14550	288
1	14401	14600	289
1	14451	14650	290
1	14501	14700	291
1	14551	14750	292
1	14601	14800	293
1	14651	14850	294
1	14701	14900	295
1	14751	14950	296
1	14801	15000	297
1	14851	15050	298
1	14901	15100	299
1	14951	15150	300
1	15001	15200	301
1	15051	15250	302
1	15101	15300	303
1	15151	15350	304
1	15201	15400	305
1	15251	15450	306
1	15301	15500	307
1	15351	15550	308
1	15401	15600	309
1	15451	15650	310
1	15501	15700	311
1	15551	15750	312
1	15601	15800	313
1	15651	15850	314
1	15701	15900	315
1	15751	15950	316
1	15801	16000	317
1	15851	16050	318
1	15901	16100	319
1	15951	16150	320
1	16001	16200	321
1	16051	16250	322
1	16101	16300	323
1	16151	16350	324
1	16201	16400	325
1	16251	16450	326
1	16301	16500	327
1	16351	16550	328
1	16401	16600	329
1	16451	16650	330
1	16501	16700	331
1	16551	16750	332
1	16601	16800	333
1	16651	16850	334
1	16701	16900	335
1	16751	16950	336
1	16801	17000	337
1	16851	17050	338
1	16901	17100	339
1	16951	17150	340
1	17001	17200	341
1	17051	17250	342
1	17101	17300	343
1	17151	17350	344
1	17201	17400	345
1	17251	17450	346
1	17301	17500	347
1	17351	17550	348
1	17401	17600	349
1	17451	17650	350
1	17501	17700	351
1	17551	17750	352
1	17601	17800	353
1	17651	17850	354
1	17701	17900	355
1	17751	17950	356
1	17801	18000	357
1	17851	18050	358
1	17901	18100	359
1	17951	18150	360
1	18001	18200	361
1	18051	18250	362
1	18101	18300	363
1	18151	18350	364
1	18201	18400	365
1	18251	18450	366
1	18301	18500	367
1	18351	18550	368
1	18401	18600	369
1	18451	18650	370
1	18501	18700	371
1	18551	18750	372
1	18601	18800	373
1	18651	18850	374
1	18701	18900	375
1	18751	18950	376
1	18801	19000	377
1	18851	19050	378
1	18901	19100	379
1	18951	19150	380
1	19001	19200	381
1	19051	19250	382
1	19101	19300	383
1	19151	19350	384
1	19201	19400	385
1	19251	19450	386
1	19301	19500	387
1	19351	19550	388
1	19401	19600	389
1	19451	19650	390
1	19501	19700	391
1	19551	19750	392
1	19601	19800	393
1	19651	19850	394
1	19701	19900	395
1	19751	19950	396
1	19801	20000	397
1	19851	20050	398
1	19901	20100	399
1	19951	20150	400
1	20001	20200	401
1	20051	20250	402
1	20101	20300	403
1	20151	20350	404
1	20201	20400	405
1	20251	20450	406
1	20301	20500	407
1	20351	20550	408
1	20401	20600	409
1	20451	20650	410
1	20501	20700	411
1	20551	20750	412
1	20601	20800	413
1	20651	20850	414
1	20701	20900	415
1	20751	20950	416
1	20801	21000	417
1	20851	21050	418
1	20901	21100	419
1	20951	21150	420
1	21001	21200	421
1	21051	21250	422
1	21101	21300	423
1	21151	21350	424
1	21201	21400	425
1	21251	21450	426
1	21301	21500	427
1	21351	21550	428
1	21401	21600	429
1	21451	21650	430
1	21501	21700	431
1	21551	21750	432
1	21601	21800	433
1	21651	21850	434
1	21701	21900	435
1	21751	21950	436
1	21801	22000	437
1	21851	22050	438
1	21901	22100	439
1	21951	22150	440
1	22001	22200	441
1	22051	22250	442
1	22101	22300	443
1	22151	22350	444
1	22201	22400	445
1	22251	22450	446
1	22301	22500	447
1	22351	22550	448
1	22401	22600	449
1	22451	22650	450
1	22501	22700	451
1	22551	22750	452
1	22601	22800	453
1	22651	22850	454
1	22701	22900	455
1	22751	22950	456
1	22801	23000	457
1	22851	23050	458
1	22901	23100	459
1	22951	23150	460
1	23001	23200	461
1	23051	23250	462
1	23101	23300	463
1	23151	23350	464
1	23201	23400	465
1	23251	23450	466
1	23301	23500	467
1	23351	23550	468
1	23401	23600	469
1	23451	23650	470
1	23501	23700	471
1	23551	23750	472
1	23601	23800	473
1	23651	23850	474
1	23701	23900	475
1	23751	23950	476
1	23801	24000	477
1	23851	24050	478
1	23901	24100	479
1	23951	24150	480
1	24001	24200	481
1	24051	24250	482
1	24101	24300	483
1	24151	24350	484
1	24201	24400	485
1	24251	24450	486
1	24301	24500	487
1	24351	24550	488
1	24401	24600	489
1	24451	24650	490
1	24501	24700	491
1	24551	24750	492
1	24601	24800	493
1	24651	24850	494
1	24701	24900	495
1	24751	24950	496
1	24801	25000	497
1	24851	25050	498
1	24901	25100	499
1	24951	25150	500
1	25001	25200	501
1	25051	25250	502
1	25101	25300	503
1	25151	25350	504
1	25201	25400	505
1	25251	25450	506
1	25301	25500	507
1	25351	25550	508
1	25401	25600	509
1	25451	25650	510
1	25501	25700	511
1	25551	25750	512
1	25601	25800	513
1	25651	25850	514
1	25701	25900	515
1	25751	25950	516
1	25801	26000	517
1	25851	26050	518
1	25901	26100	519
1	25951	26150	520
1	26001	26200	521
1	26051	26250	522
1	26101	26300	523
1	26151	26350	524
1	26201	26400	525
1	26251	26450	526
1	26301	26500	527
1	26351	26550	528
1	26401	26600	529
1	26451	26650	530
1	26501	26700	531
1	26551	26750	532
1	26601	26800	533
1	26651	26850	534
1	26701	26900	535
1	26751	26950	536
1	26801	27000	537
1	26851	27050	538
1	26901	27100	539
1	26951	27150	540
1	27001	27200	541
1	27051	27250	542
1	27101	27300	543
1	27151	27350	544
1	27201	27400	545
1	27251	27450	546
1	27301	27500	547
1	27351	27550	548
1	27401	27600	549
1	27451	27650	550
1	27501	27700	551
1	27551	27750	552
1	27601	27800	553
1	27651	27850	554
1	27701	27900	555
1	27751	27950	556
1	27801	28000	557
1	27851	28050	558
1	27901	28100	559
1	27951	28150	560
1	28001	28200	561
1	28051	28250	562
1	28101	28300	563
1	28151	28350	564
1	28201	28400	565
1	28251	28450	566
1	28301	28500	567
1	28351	28550	568
1	28401	28600	569
1	28451	28650	570
1	28501	28700	571
1	28551	28750	572
1	28601	28800	573
1	28651	28850	574
1	28701	28900	575
1	28751	28950	576
1	28801	29000	577
1	28851	29050	578
1	28901	29100	579
1	28951	29150	580
1	29001	29200	581
1	29051	29250	582
1	29101	29300	583
1	29151	29350	584
1	29201	29400	585
1	29251	29450	586
1	29301	29500	587
1	29351	29550	588
1	29401	29600	589
1	29451	29650	590
1	29501	29700	591
1	29551	29750	592
1	29601	29800	593
1	29651	29850	594
1	29701	29900	595
1	29751	29950	596
1	29801	30000	597
1	29851	30050	598
1	29901	30100	599
1	29951	30150	600
1	30001	30200	601
1	30051	30250	602
1	30101	30300	603
1	30151	30350	604
1	30201	30400	605
1	30251	30450	606
1	30301	30500	607
1	30351	30550	608
1	30401	30600	609
1	30451	30650	610
1	30501	30700	611
1	30551	30750	612
1	30601	30800	613
1	30651	30850	614
1	30701	30900	615
1	30751	30950	616
1	30801	31000	617
1	30851	31050	618
1	30901	31100	619
1	30951	31150	620
1	31001	31200	621
1	31051	31250	622
1	31101	31300	623
1	31151	31350	624
1	31201	31400	625
1	31251	31450	626
1	31301	31500	627
1	31351	31550	628
1	31401	31600	629
1	31451	31650	630
1	31501	31700	631
1	31551	31750	632
1	31601	31800	633
1	31651	31850	634
1	31701	31900	635
1	31751	31950	636
1	31801	32000	637
1	31851	32050	638
1	31901	32100	639
1	31951	32150	640
1	32001	32200	641
1	32051	32250	642
1	32101	32300	643
1	32151	32350	644
1	32201	32400	645
1	32251	32450	646
1	32301	32500	647
1	32351	32550	648
1	32401	32600	649
1	32451	32650	650
1	32501	32700	651
1	32551	32750	652
1	32601	32800	653
1	32651	32850	654
1	32701	32900	655
1	32751	32950	656
1	32801	33000	657
1	32851	33050	658
1	32901	33100	659
1	32951	33150	660
1	33001	33200	661
1	33051	33250	662
1	33101	33300	663
1	33151	33350	664
1	33201	33400	665
1	33251	33450	666
1	33301	33500	667
1	33351	33550	668
1	33401	33600	669
1	33451	33650	670
1	33501	33700	671
1	33551	33750	672
1	33601	33800	673
1	33651	33850	674
1	33701	33900	675
1	33751	33950	676
1	33801	34000	677
1	33851	34050	678
1	33901	34100	679
1	33951	34150	680
1	34001	34200	681
1	34051	34250	682
1	34101	34300	683
1	34151	34350	684
1	34201	34400	685
1	34251	34450	686
1	34301	34500	687
1	34351	34550	688
1	34401	34600	689
1	34451	34650	690
1	34501	34700	691
1	34551	34750	692
1	34601	34800	693
1	34651	34850	694
1	34701	34900	695
1	34751	34950	696
1	34801	35000	697
1	34851	35050	698
1	34901	35100	699
1	34951	35150	700
1	35001	35200	701
1	35051	35250	702
1	35101	35300	703
1	35151	35350	704
1	35201	35400	705
1	35251	35450	706
1	35301	35500	707
1	35351	35550	708
1	35401	35600	709
1	35451	35650	710
1	35501	35700	711
1	35551	35750	712
1	35601	35800	713
1	35651	35850	714
1	35701	35900	715
1	35751	35950	716
1	35801	36000	717
1	35851	36050	718
1	35901	36100	719
1	35951	36150	720
1	36001	36200	721
1	36051	36250	722
1	36101	36300	723
1	36151	36350	724
1	36201	36400	725
1	36251	36450	726
1	36301	36500	727
1	36351	36550	728
1	36401	36600	729
1	36451	36650	730
1	36501	36700	731
1	36551	36750	732
1	36601	36800	733
1	36651	36850	734
1	36701	36900	735
1	36751	36950	736
1	36801	37000	737
1	36851	37050	738
1	36901	37100	739
1	36951	37150	740
1	37001	37200	741
1	37051	37250	742
1	37101	37300	743
1	37151	37350	744
1	37201	37400	745
1	37251	37450	746
1	37301	37500	747
1	37351	37550	748
1	37401	37600	749
1	37451	37650	750
1	37501	37700	751
1	37551	37750	752
1	37601	37800	753
1	37651	37850	754
1	37701	37900	755
1	37751	37950	756
1	37801	38000	757
1	37851	38050	758
1	37901	38100	759
1	37951	38150	760
1	38001	38200	761
1	38051	38250	762
1	38101	38300	763
1	38151	38350	764
1	38201	38400	765
1	38251	38450	766
1	38301	38500	767
1	38351	38550	768
1	38401	38600	769
1	38451	38650	770
1	38501	38700	771
1	38551	38750	772
1	38601	38800	773
1	38651	38850	774
1	38701	38900	775
1	38751	38950	776
1	38801	39000	777
1	38851	39050	778
1	38901	39100	779
1	38951	39150	780
1	39001	39200	781
1	39051	39250	782
1	39101	39300	783
1	39151	39350	784
1	39201	39400	785
1	39251	39450	786
1	39301	39500	787
1	39351	39550	788
1	39401	39600	789
1	39451	39650	790
1	39501	39700	791
1	39551	39750	792
1	39601	39800	793
1	39651	39850	794
1	39701	39900	795
1	39751	39950	796
1	39801	40000	797
1	39851	40050	798
1	39901	40100	799
1	39951	40150	800
1	40001	40200	801
1	40051	40250	802
1	40101	40300	803
1	40151	40350	804
1	40201	40400	805
1	40251	40450	806
1	40301	40500	807
1	40351	40550	808
1	40401	40600	809
1	40451	40650	810
1	40501	40700	811
1	40551	40750	812
1	40601	40800	813
1	40651	40850	814
1	40701	40900	815
1	40751	40950	816
1	40801	41000	817
1	40851	41050	818
1	40901	41100	819
1	40951	41150	820
1	41001	41200	821
1	41051	41250	822
1	41101	41300	823
1	41151	41350	824
1	41201	41400	825
1	41251	41450	826
1	41301	41500	827
1	41351	41550	828
1	41401	41600	829
1	41451	41650	830
1	41501	41700	831
1	41551	41750	832
1	41601	41800	833
1	41651	41850	834
1	41701	41900	835
1	41751	41950	836
1	41801	42000	837
1	41851	42050	838
1	41901	42100	839
1	41951	42150	840
1	42001	42200	841
1	42051	42250	842
1	42101	42300	843
1	42151	42350	844
1	42201	42400	845
1	42251	42450	846
1	42301	42500	847
1	42351	42550	848
1	42401	42600	849
1	42451	42650	850
1	42501	42700	851
1	42551	42750	852
1	42601	42800	853
1	42651	42850	854
1	42701	42900	855
1	42751	42950	856
1	42801	43000	857
1	42851	43050	858
1	42901	43100	859
1	42951	43150	860
1	43001	43200	861
1	43051	43250	862
1	43101	43300	863
1	43151	43350	864
1	43201	43400	865
1	43251	43450	866
1	43301	43500	867
1	43351	43550	868
1	43401	43600	869
1	43451	43650	870
1	43501	43700	871
1	43551	43750	872
1	43601	43800	873
1	43651	43850	874
1	43701	43900	875
1	43751	43950	876
1	43801	44000	877
1	43851	44050	878
1	43901	44100	879
1	43951	44150	880
1	44001	44200	881
1	44051	44250	882
1	44101	44300	883
1	44151	44350	884
1	44201	44400	885
1	44251	44450	886
1	44301	44500	887
1	44351	44550	888
1	44401	44600	889
1	44451	44650	890
1	44501	44700	891
1	44551	44750	892
1	44601	44800	893
1	44651	44850	894
1	44701	44900	895
1	44751	44950	896
1	44801	45000	897
1	44851	45050	898
1	44901	45100	899
1	44951	45150	900
1	45001	45200	901
1	45051	45250	902
1	45101	45300	903
1	45151	45350	904
1	45201	45400	905
1	45251	45450	906
1	45301	45500	907
1	45351	45550	908
1	45401	45600	909
1	45451	45650	910
1	45501	45700	911
1	45551	45750	912
1	45601	45800	913
1	45651	45850	914
1	45701	45900	915
1	45751	45950	916
1	45801	46000	917
1	45851	46050	918
1	45901	46100	919
1	45951	46150	920
1	46001	46200	921
1	46051	46250	922
1	46101	46300	923
1	46151	46350	924
1	46201	46400	925
1	46251	46450	926
1	46301	46500	927
1	46351	46550	928
1	46401	46600	929
1	46451	46650	930
1	46501	46700	931
1	46551	46750	932
1	46601	46800	933
1	46651	46850	934
1	46701	46900	935
1	46751	46950	936
1	46801	47000	937
1	46851	47050	938
1	46901	47100	939
1	46951	47150	940
1	47001	47200	941
1	47051	47250	942
1	47101	47300	943
1	47151	47350	944
1	47201	47400	945
1	47251	47450	946
1	47301	47500	947
1	47351	47550	948
1	47401	47600	949
1	47451	47650	950
1	47501	47700	951
1	47551	47750	952
1	47601	47800	953
1	47651	47850	954
1	47701	47900	955
1	47751	47950	956
1	47801	48000	957
1	47851	48050	958
1	47901	48100	959
1	47951	48150	960
1	48001	48200	961
1	48051	48250	962
1	48101	48300	963
1	48151	48350	964
1	48201	48400	965
1	48251	48450	966
1	48301	48500	967
1	48351	48550	968
1	48401	48600	969
1	48451	48650	970
1	48501	48700	971
1	48551	48750	972
1	48601	48800	973
1	48651	48850	974
1	48701	48900	975
1	48751	48950	976
1	48801	49000	977
1	48851	49050	978
1	48901	49100	979
1	48951	49150	980
1	49001	49200	981
1	49051	49250	982
1	49101	49300	983
1	49151	49350	984
1	49201	49400	985
1	49251	49450	986
1	49301	49500	987
1	49351	49550	988
1	49401	49600	989
1	49451	49650	990
1	49501	49700	991
1	49551	49750	992
1	49601	49800	993
1	49651	49850	994
1	49701	49900	995
1	49751	49950	996
1	49801	50000	997
1	49851	50050	998
1	49901	50100	999
1	49951	50150	1000
1	50001	50200	1001
1	50051	50250	1002
1	50101	50300	1003
1	50151	50350	1004
1	50201	50400	1005
1	50251	50450	1006
1	50301	50500	1007
1	50351	50550	1008
1	50401	50600	1009
1	50451	50650	1010
1	50501	50700	1011
1	50551	50750	1012
1	50601	50800	1013
1	50651	50850	1014
1	50701	50900	1015
1	50751	50950	1016
1	50801	51000	1017
1	50851	51050	1018
1	50901	51100	1019
1	50951	51150	1020
1	51001	51200	1021
1	51051	51250	1022
1	51101	51300	1023
1	51151	51350	1024
1	51201	51400	1025
1	51251	51450	1026
1	51301	51500	1027
1	51351	51550	1028
1	51401	51600	1029
1	51451	51650	1030
1	51501	51700	1031
1	51551	51750	1032
1	51601	51800	1033
1	51651	51850	1034
1	51701	51900	1035
1	51751	51950	1036
1	51801	52000	1037
1	51851	52050	1038
1	51901	52100	1039
1	51951	52150	1040
1	52001	52200	1041
1	52051	52250	1042
1	52101	52300	1043
1	52151	52350	1044
1	52201	52400	1045
1	52251	52450	1046
1	52301	52500	1047
1	52351	52550	1048
1	52401	52600	1049
1	52451	52650	1050
1	52501	52700	1051
1	52551	52750	1052
1	52601	52800	1053
1	52651	52850	1054
1	52701	52900	1055
1	52751	52950	1056
1	52801	53000	1057
1	52851	53050	1058
1	52901	53100	1059
1	52951	53150	1060
1	53001	53200	1061
1	53051	53250	1062
1	53101	53300	1063
1	53151	53350	1064
1	53201	53400	1065
1	53251	53450	1066
1	53301	53500	1067
1	53351	53550	1068
1	53401	53600	1069
1	53451	53650	1070
1	53501	53700	1071
1	53551	53750	1072
1	53601	53800	1073
1	53651	53850	1074
1	53701	53900	1075
1	53751	53950	1076
1	53801	54000	1077
1	53851	54050	1078
1	53901	54100	1079
1	53951	54150	1080
1	54001	54200	1081
1	54051	54250	1082
1	54101	54300	1083
1	54151	54350	1084
1	54201	54400	1085
1	54251	54450	1086
1	54301	54500	1087
1	54351	54550	1088
1	54401	54600	1089
1	54451	54650	1090
1	54501	54700	1091
1	54551	54750	1092
1	54601	54800	1093
1	54651	54850	1094
1	54701	54900	1095
1	54751	54950	1096
1	54801	55000	1097
1	54851	55050	1098
1	54901	55100	1099
1	54951	55150	1100
1	55001	55200	1101
1	55051	55250	1102
1	55101	55300	1103
1	55151	55350	1104
1	55201	55400	1105
1	55251	55450	1106
1	55301	55500	1107
1	55351	55550	1108
1	55401	55600	1109
1	55451	55650	1110
1	55501	55700	1111
1	55551	55750	1112
1	55601	55800	1113
1	55651	55850	1114
1	55701	55900	1115
1	55751	55950	1116
1	55801	56000	1117
1	55851	56050	1118
1	55901	56100	1119
1	55951	56150	1120
1	56001	56200	1121
1	56051	56250	1122
1	56101	56300	1123
1	56151	56350	1124
1	56201	56400	1125
1	56251	56450	1126
1	56301	56500	1127
1	56351	56550	1128
1	56401	56600	1129
1	56451	56650	1130
1	56501	56700	1131
1	56551	56750	1132
1	56601	56800	1133
1	56651	56850	1134
1	56701	56900	1135
1	56751	56950	1136
1	56801	57000	1137
1	56851	57050	1138
1	56901	57100	1139
1	56951	57150	1140
1	57001	57200	1141
1	57051	57250	1142
1	57101	57300	1143
1	57151	57350	1144
1	57201	57400	1145
1	57251	57450	1146
1	57301	57500	1147
1	57351	57550	1148
1	57401	57600	1149
1	57451	57650	1150
1	57501	57700	1151
1	57551	57750	1152
1	57601	57800	1153
1	57651	57850	1154
1	57701	57900	1155
1	57751	57950	1156
1	57801	58000	1157
1	57851	58050	1158
1	57901	58100	1159
1	57951	58150	1160
1	58001	58200	1161
1	58051	58250	1162
1	58101	58300	1163
1	58151	58350	1164
1	58201	58400	1165
1	58251	58450	1166
1	58301	58500	1167
1	58351	58550	1168
1	58401	58600	1169
1	58451	58650	1170
1	58501	58700	1171
1	58551	58750	1172
1	58601	58800	1173
1	58651	58850	1174
1	58701	58900	1175
1	58751	58950	1176
1	58801	59000	1177
1	58851	59050	1178
1	58901	59100	1179
1	58951	59150	1180
1	59001	59200	1181
1	59051	59250	1182
1	59101	59300	1183
1	59151	59350	1184
1	59201	59400	1185
1	59251	59450	1186
1	59301	59500	1187
1	59351	59550	1188
1	59401	59600	1189
1	59451	59650	1190
1	59501	59700	1191
1	59551	59750	1192
1	59601	59800	1193
1	59651	59850	1194
1	59701	59900	1195
1	59751	59950	1196
1	59801	60000	1197
1	59851	60050	1198
1	59901	60100	1199
1	59951	60150	1200
1	60001	60200	1201
1	60051	60250	1202
1	60101	60300	1203
1	60151	60350	1204
1	60201	60400	1205
1	60251	60450	1206
1	60301	60500	1207
1	60351	60550	1208
1	60401	60600	1209
1	60451	60650	1210
1	60501	60700	1211
1	60551	60750	1212
1	60601	60800	1213
1	60651	60850	1214
1	60701	60900	1215
1	60751	60950	1216
1	60801	61000	1217
1	60851	61050	1218
1	60901	61100	1219
1	60951	61150	1220
1	61001	61200	1221
1	61051	61250	1222
1	61101	61300	1223
1	61151	61350	1224
1	61201	61400	1225
1	61251	61450	1226
1	61301	61500	1227
1	61351	61550	1228
1	61401	61600	1229
1	61451	61650	1230
1	61501	61700	1231
1	61551	61750	1232
1	61601	61800	1233
1	61651	61850	1234
1	61701	61900	1235
1	61751	61950	1236
1	61801	62000	1237
1	61851	62050	1238
1	61901	62100	1239
1	61951	62150	1240
1	62001	62200	1241
1	62051	62250	1242
1	62101	62300	1243
1	62151	62350	1244
1	62201	62400	1245
1	62251	62450	1246
1	62301	62500	1247
1	62351	62550	1248
1	62401	62600	1249
1	62451	62650	1250
1	62501	62700	1251
1	62551	62750	1252
1	62601	62800	1253
1	62651	62850	1254
1	62701	62900	1255
1	62751	62950	1256
1	62801	63000	1257
1	62851	63050	1258
1	62901	63100	1259
1	62951	63150	1260
1	63001	63200	1261
1	63051	63250	1262
1	63101	63300	1263
1	63151	63350	1264
1	63201	63400	1265
1	63251	63450	1266
1	63301	63500	1267
1	63351	63550	1268
1	63401	63600	1269
1	63451	63650	1270
1	63501	63700	1271
1	63551	63750	1272
1	63601	63800	1273
1	63651	63850	1274
1	63701	63900	1275
1	63751	63950	1276
1	63801	64000	1277
1	63851	64050	1278
1	63901	64100	1279
1	63951	64150	1280
1	64001	64200	1281
1	64051	64250	1282
1	64101	64300	1283
1	64151	64350	1284
1	64201	64400	1285
1	64251	64450	1286
1	64301	64500	1287
1	64351	64550	1288
1	64401	64600	1289
1	64451	64650	1290
1	64501	64700	1291
1	64551	64750	1292
1	64601	64800	1293
1	64651	64850	1294
1	64701	64900	1295
1	64751	64950	1296
1	64801	65000	1297
1	64851	65050	1298
1	64901	65100	1299
1	64951	65150	1300
1	65001	65200	1301
1	65051	65250	1302
1	65101	65300	1303
1	65151	65350	1304
1	65201	65400	1305
1	65251	65450	1306
1	65301	65500	1307
1	65351	65550	1308
1	65401	65600	1309
1	65451	65650	1310
1	65501	65700	1311
1	65551	65750	1312
1	65601	65800	1313
1	65651	65850	1314
1	65701	65900	1315
1	65751	65950	1316
1	65801	66000	1317
1	65851	66050	1318
1	65901	66100	1319
1	65951	66150	1320
1	66001	66200	1321
1	66051	66250	1322
1	66101	66300	1323
1	66151	66350	1324
1	66201	66400	1325
1	66251	66450	1326
1	66301	66500	1327
1	66351	66550	1328
1	66401	66600	1329
1	66451	66650	1330
1	66501	66700	1331
1	66551	66750	1332
1	66601	66800	1333
1	66651	66850	1334
1	66701	66900	1335
1	66751	66950	1336
1	66801	67000	1337
1	66851	67050	1338
1	66901	67100	1339
1	66951	67150	1340
1	67001	67200	1341
1	67051	67250	1342
1	67101	67300	1343
1	67151	67350	1344
1	67201	67400	1345
1	67251	67450	1346
1	67301	67500	1347
1	67351	67550	1348
1	67401	67600	1349
1	67451	67650	1350
1	67501	67700	1351
1	67551	67750	1352
1	67601	67800	1353
1	67651	67850	1354
1	67701	67900	1355
1	67751	67950	1356
1	67801	68000	1357
1	67851	68050	1358
1	67901	68100	1359
1	67951	68150	1360
1	68001	68200	1361
1	68051	68250	1362
1	68101	68300	1363
1	68151	68350	1364
1	68201	68400	1365
1	68251	68450	1366
1	68301	68500	1367
1	68351	68550	1368
1	68401	68600	1369
1	68451	68650	1370
1	68501	68700	1371
1	68551	68750	1372
1	68601	68800	1373
1	68651	68850	1374
1	68701	68900	1375
1	68751	68950	1376
1	68801	69000	1377
1	68851	69050	1378
1	68901	69100	1379
1	68951	69150	1380
1	69001	69200	1381
1	69051	69250	1382
1	69101	69300	1383
1	69151	69350	1384
1	69201	69400	1385
1	69251	69450	1386
1	69301	69500	1387
1	69351	69550	1388
1	69401	69600	1389
1	69451	69650	1390
1	69501	69700	1391
1	69551	69750	1392
1	69601	69800	1393
1	69651	69850	1394
1	69701	69900	1395
1	69751	69950	1396
1	69801	70000	1397
1	69851	70050	1398
1	69901	70100	1399
1	69951	70150	1400
1	70001	70200	1401
1	70051	70250	1402
1	70101	70300	1403
1	70151	70350	1404
1	70201	70400	1405
1	70251	70450	1406
1	70301	70500	1407
1	70351	70550	1408
1	70401	70600	1409
1	70451	70650	1410
1	70501	70700	1411
1	70551	70750	1412
1	70601	70800	1413
1	70651	70850	1414
1	70701	70900	1415
1	70751	70950	1416
1	70801	71000	1417
1	70851	71050	1418
1	70901	71100	1419
1	70951	71150	1420
1	71001	71200	1421
1	71051	71250	1422
1	71101	71300	1423
1	71151	71350	1424
1	71201	71400	1425
1	71251	71450	1426
1	71301	71500	1427
1	71351	71550	1428
1	71401	71600	1429
1	71451	71650	1430
1	71501	71700	1431
1	71551	71750	1432
1	71601	71800	1433
1	71651	71850	1434
1	71701	71900	1435
1	71751	71950	1436
1	71801	72000	1437
1	71851	72050	1438
1	71901	72100	1439
1	71951	72150	1440
1	72001	72200	1441
1	72051	72250	1442
1	72101	72300	1443
1	72151	72350	1444
1	72201	72400	1445
1	72251	72450	1446
1	72301	72500	1447
1	72351	72550	1448
1	72401	72600	1449
1	72451	72650	1450
1	72501	72700	1451
1	72551	72750	1452
1	72601	72800	1453
1	72651	72850	1454
1	72701	72900	1455
1	72751	72950	1456
1	72801	73000	1457
1	72851	73050	1458
1	72901	73100	1459
1	72951	73150	1460
1	73001	73200	1461
1	73051	73250	1462
1	73101	73300	1463
1	73151	73350	1464
1	73201	73400	1465
1	73251	73450	1466
1	73301	73500	1467
1	73351	73550	1468
1	73401	73600	1469
1	73451	73650	1470
1	73501	73700	1471
1	73551	73750	1472
1	73601	73800	1473
1	73651	73850	1474
1	73701	73900	1475
1	73751	73950	1476
1	73801	74000	1477
1	73851	74050	1478
1	73901	74100	1479
1	73951	74150	1480
1	74001	74200	1481
1	74051	74250	1482
1	74101	74300	1483
1	74151	74350	1484
1	74201	74400	1485
1	74251	74450	1486
1	74301	74500	1487
1	74351	74550	1488
1	74401	74600	1489
1	74451	74650	1490
1	74501	74700	1491
1	74551	74750	1492
1	74601	74800	1493
1	74651	74850	1494
1	74701	74900	1495
1	74751	74950	1496
1	74801	75000	1497
1	74851	75050	1498
1	74901	75100	1499
1	74951	75150	1500
1	75001	75200	1501
1	75051	75250	1502
1	75101	75300	1503
1	75151	75350	1504
1	75201	75400	1505
1	75251	75450	1506
1	75301	75500	1507
1	75351	75550	1508
1	75401	75600	1509
1	75451	75650	1510
1	75501	75700	1511
1	75551	75750	1512
1	75601	75800	1513
1	75651	75850	1514
1	75701	75900	1515
1	75751	75950	1516
1	75801	76000	1517
1	75851	76050	1518
1	75901	76100	1519
1	75951	76150	1520
1	76001	76200	1521
1	76051	76250	1522
1	76101	76300	1523
1	76151	76350	1524
1	76201	76400	1525
1	76251	76450	1526
1	76301	76500	1527
1	76351	76550	1528
1	76401	76600	1529
1	76451	76650	1530
1	76501	76700	1531
1	76551	76750	1532
1	76601	76800	1533
1	76651	76850	1534
1	76701	76900	1535
1	76751	76950	1536
1	76801	77000	1537
1	76851	77050	1538
1	76901	77100	1539
1	76951	77150	1540
1	77001	77200	1541
1	77051	77250	1542
1	77101	77300	1543
1	77151	77350	1544
1	77201	77400	1545
1	77251	77450	1546
1	77301	77500	1547
1	77351	77550	1548
1	77401	77600	1549
1	77451	77650	1550
1	77501	77700	1551
1	77551	77750	1552
1	77601	77800	1553
1	77651	77850	1554
1	77701	77900	1555
1	77751	77950	1556
1	77801	78000	1557
1	77851	78050	1558
1	77901	78100	1559
1	77951	78150	1560
1	78001	78200	1561
1	78051	78250	1562
1	78101	78300	1563
1	78151	78350	1564
1	78201	78400	1565
1	78251	78450	1566
1	78301	78500	1567
1	78351	78550	1568
1	78401	78600	1569
1	78451	78650	1570
1	78501	78700	1571
1	78551	78750	1572
1	78601	78800	1573
1	78651	78850	1574
1	78701	78900	1575
1	78751	78950	1576
1	78801	79000	1577
1	78851	79050	1578
1	78901	79100	1579
1	78951	79150	1580
1	79001	79200	1581
1	79051	79250	1582
1	79101	79300	1583
1	79151	79350	1584
1	79201	79400	1585
1	79251	79450	1586
1	79301	79500	1587
1	79351	79550	1588
1	79401	79600	1589
1	79451	79650	1590
1	79501	79700	1591
1	79551	79750	1592
1	79601	79800	1593
1	79651	79850	1594
1	79701	79900	1595
1	79751	79950	1596
1	79801	80000	1597
1	79851	80050	1598
1	79901	80100	1599
1	79951	80150	1600
1	80001	80200	1601
1	80051	80250	1602
1	80101	80300	1603
1	80151	80350	1604
1	80201	80400	1605
1	80251	80450	1606
1	80301	80500	1607
1	80351	80550	1608
1	80401	80600	1609
1	80451	80650	1610
1	80501	80700	1611
1	80551	80750	1612
1	80601	80800	1613
1	80651	80850	1614
1	80701	80900	1615
1	80751	80950	1616
1	80801	81000	1617
1	80851	81050	1618
1	80901	81100	1619
1	80951	81150	1620
1	81001	81200	1621
1	81051	81250	1622
1	81101	81300	1623
1	81151	81350	1624
1	81201	81400	1625
1	81251	81450	1626
1	81301	81500	1627
1	81351	81550	1628
1	81401	81600	1629
1	81451	81650	1630
1	81501	81700	1631
1	81551	81750	1632
1	81601	81800	1633
1	81651	81850	1634
1	81701	81900	1635
1	81751	81950	1636
1	81801	82000	1637
1	81851	82050	1638
1	81901	82100	1639
1	81951	82150	1640
1	82001	82200	1641
1	82051	82250	1642
1	82101	82300	1643
1	82151	82350	1644
1	82201	82400	1645
1	82251	82450	1646
1	82301	82500	1647
1	82351	82550	1648
1	82401	82600	1649
1	82451	82650	1650
1	82501	82700	1651
1	82551	82750	1652
1	82601	82800	1653
1	82651	82850	1654
1	82701	82900	1655
1	82751	82950	1656
1	82801	83000	1657
1	82851	83050	1658
1	82901	83100	1659
1	82951	83150	1660
1	83001	83200	1661
1	83051	83250	1662
1	83101	83300	1663
1	83151	83350	1664
1	83201	83400	1665
1	83251	83450	1666
1	83301	83500	1667
1	83351	83550	1668
1	83401	83600	1669
1	83451	83650	1670
1	83501	83700	1671
1	83551	83750	1672
1	83601	83800	1673
1	83651	83850	1674
1	83701	83900	1675
1	83751	83950	1676
1	83801	84000	1677
1	83851	84050	1678
1	83901	84100	1679
1	83951	84150	1680
1	84001	84200	1681
1	84051	84250	1682
1	84101	84300	1683
1	84151	84350	1684
1	84201	84400	1685
1	84251	84450	1686
1	84301	84500	1687
1	84351	84550	1688
1	84401	84600	1689
1	84451	84650	1690
1	84501	84700	1691
1	84551	84750	1692
1	84601	84800	1693
1	84651	84850	1694
1	84701	84900	1695
1	84751	84950	1696
1	84801	85000	1697
1	84851	85050	1698
1	84901	85100	1699
1	84951	85150	1700
1	85001	85200	1701
1	85051	85250	1702
1	85101	85300	1703
1	85151	85350	1704
1	85201	85400	1705
1	85251	85450	1706
1	85301	85500	1707
1	85351	85550	1708
1	85401	85600	1709
1	85451	85650	1710
1	85501	85700	1711
1	85551	85750	1712
1	85601	85800	1713
1	85651	85850	1714
1	85701	85900	1715
1	85751	85950	1716
1	85801	86000	1717
1	85851	86050	1718
1	85901	86100	1719
1	85951	86150	1720
1	86001	86200	1721
1	86051	86250	1722
1	86101	86300	1723
1	86151	86350	1724
1	86201	86400	1725
1	86251	86450	1726
1	86301	86500	1727
1	86351	86550	1728
1	86401	86600	1729
1	86451	86650	1730
1	86501	86700	1731
1	86551	86750	1732
1	86601	86800	1733
1	86651	86850	1734
1	86701	86900	1735
1	86751	86950	1736
1	86801	87000	1737
1	86851	87050	1738
1	86901	87100	1739
1	86951	87150	1740
1	87001	87200	1741
1	87051	87250	1742
1	87101	87300	1743
1	87151	87350	1744
1	87201	87400	1745
1	87251	87450	1746
1	87301	87500	1747
1	87351	87550	1748
1	87401	87600	1749
1	87451	87650	1750
1	87501	87700	1751
1	87551	87750	1752
1	87601	87800	1753
1	87651	87850	1754
1	87701	87900	1755
1	87751	87950	1756
1	87801	88000	1757
1	87851	88050	1758
1	87901	88100	1759
1	87951	88150	1760
1	88001	88200	1761
1	88051	88250	1762
1	88101	88300	1763
1	88151	88350	1764
1	88201	88400	1765
1	88251	88450	1766
1	88301	88500	1767
1	88351	88550	1768
1	88401	88600	1769
1	88451	88650	1770
1	88501	88700	1771
1	88551	88750	1772
1	88601	88800	1773
1	88651	88850	1774
1	88701	88900	1775
1	88751	88950	1776
1	88801	89000	1777
1	88851	89050	1778
1	88901	89100	1779
1	88951	89150	1780
1	89001	89200	1781
1	89051	89250	1782
1	89101	89300	1783
1	89151	89350	1784
1	89201	89400	1785
1	89251	89450	1786
1	89301	89500	1787
1	89351	89550	1788
1	89401	89600	1789
1	89451	89650	1790
1	89501	89700	1791
1	89551	89750	1792
1	89601	89800	1793
1	89651	89850	1794
1	89701	89900	1795
1	89751	89950	1796
1	89801	90000	1797
1	89851	90050	1798
1	89901	90100	1799
1	89951	90150	1800
1	90001	90200	1801
1	90051	90250	1802
1	90101	90300	1803
1	90151	90350	1804
1	90201	90400	1805
1	90251	90450	1806
1	90301	90500	1807
1	90351	90550	1808
1	90401	90600	1809
1	90451	90650	1810
1	90501	90700	1811
1	90551	90750	1812
1	90601	90800	1813
1	90651	90850	1814
1	90701	90900	1815
1	90751	90950	1816
1	90801	91000	1817
1	90851	91050	1818
1	90901	91100	1819
1	90951	91150	1820
1	91001	91200	1821
1	91051	91250	1822
1	91101	91300	1823
1	91151	91350	1824
1	91201	91400	1825
1	91251	91450	1826
1	91301	91500	1827
1	91351	91550	1828
1	91401	91600	1829
1	91451	91650	1830
1	91501	91700	1831
1	91551	91750	1832
1	91601	91800	1833
1	91651	91850	1834
1	91701	91900	1835
1	91751	91950	1836
1	91801	92000	1837
1	91851	92050	1838
1	91901	92100	1839
1	91951	92150	1840
1	92001	92200	1841
1	92051	92250	1842
1	92101	92300	1843
1	92151	92350	1844
1	92201	92400	1845
1	92251	92450	1846
1	92301	92500	1847
1	92351	92550	1848
1	92401	92600	1849
1	92451	92650	1850
1	92501	92700	1851
1	92551	92750	1852
1	92601	92800	1853
1	92651	92850	1854
1	92701	92900	1855
1	92751	92950	1856
1	92801	93000	1857
1	92851	93050	1858
1	92901	93100	1859
1	92951	93150	1860
1	93001	93200	1861
1	93051	93250	1862
1	93101	93300	1863
1	93151	93350	1864
1	93201	93400	1865
1	93251	93450	1866
1	93301	93500	1867
1	93351	93550	1868
1	93401	93600	1869
1	93451	93650	1870
1	93501	93700	1871
1	93551	93750	1872
1	93601	93800	1873
1	93651	93850	1874
1	93701	93900	1875
1	93751	93950	1876
1	93801	94000	1877
1	93851	94050	1878
1	93901	94100	1879
1	93951	94150	1880
1	94001	94200	1881
1	94051	94250	1882
1	94101	94300	1883
1	94151	94350	1884
1	94201	94400	1885
1	94251	94450	1886
1	94301	94500	1887
1	94351	94550	1888
1	94401	94600	1889
1	94451	94650	1890
1	94501	94700	1891
1	94551	94750	1892
1	94601	94800	1893
1	94651	94850	1894
1	94701	94900	1895
1	94751	94950	1896
1	94801	95000	1897
1	94851	95050	1898
1	94901	95100	1899
1	94951	95150	1900
1	95001	95200	1901
1	95051	95250	1902
1	95101	95300	1903
1	95151	95350	1904
1	95201	95400	1905
1	95251	95450	1906
1	95301	95500	1907
1	95351	95550	1908
1	95401	95600	1909
1	95451	95650	1910
1	95501	95700	1911
1	95551	95750	1912
1	95601	95800	1913
1	95651	95850	1914
1	95701	95900	1915
1	95751	95950	1916
1	95801	96000	1917
1	95851	96050	1918
1	95901	96100	1919
1	95951	96150	1920
1	96001	96200	1921
1	96051	96250	1922
1	96101	96300	1923
1	96151	96350	1924
1	96201	96400	1925
1	96251	96450	1926
1	96301	96500	1927
1	96351	96550	1928
1	96401	96600	1929
1	96451	96650	1930
1	96501	96700	1931
1	96551	96750	1932
1	96601	96800	1933
1	96651	96850	1934
1	96701	96900	1935
1	96751	96950	1936
1	96801	97000	1937
1	96851	97050	1938
1	96901	97100	1939
1	96951	97150	1940
1	97001	97200	1941
1	97051	97250	1942
1	97101	97300	1943
1	97151	97350	1944
1	97201	97400	1945
1	97251	97450	1946
1	97301	97500	1947
1	97351	97550	1948
1	97401	97600	1949
1	97451	97650	1950
1	97501	97700	1951
1	97551	97750	1952
1	97601	97800	1953
1	97651	97850	1954
1	97701	97900	1955
1	97751	97950	1956
1	97801	98000	1957
1	97851	98050	1958
1	97901	98100	1959
1	97951	98150	1960
1	98001	98200	1961
1	98051	98250	1962
1	98101	98300	1963
1	98151	98350	1964
1	98201	98400	1965
1	98251	98450	1966
1	98301	98500	1967
1	98351	98550	1968
1	98401	98600	1969
1	98451	98650	1970
1	98501	98700	1971
1	98551	98750	1972
1	98601	98800	1973
1	98651	98850	1974
1	98701	98900	1975
1	98751	98950	1976
1	98801	99000	1977
1	98851	99050	1978
1	98901	99100	1979
1	98951	99150	1980
1	99001	99200	1981
1	99051	99250	1982
1	99101	99300	1983
1	99151	99350	1984
1	99201	99400	1985
1	99251	99450	1986
1	99301	99500	1987
1	99351	99550	1988
1	99401	99600	1989
1	99451	99650	1990
1	99501	99700	1991
1	99551	99750	1992
1	99601	99800	1993
1	99651	99850	1994
1	99701	99900	1995
1	99751	99950	1996
1	99801	100000	1997
1	99851	100050	1998
1	99901	100100	1999
[truncated: 998,001+ more rows]

## Sheet: Part2
seqnames	start	end	id
3	38951	39150	1000001
3	39001	39200	1000002
3	39051	39250	1000003
3	39101	39300	1000004
3	39151	39350	1000005
3	39201	39400	1000006
3	39251	39450	1000007
3	39301	39500	1000008
3	39351	39550	1000009
3	39401	39600	1000010
3	39451	39650	1000011
3	39501	39700	1000012
3	39551	39750	1000013
3	39601	39800	1000014
3	39651	39850	1000015
3	39701	39900	1000016
3	39751	39950	1000017
3	39801	40000	1000018
3	39851	40050	1000019
3	39901	40100	1000020
3	39951	40150	1000021
3	40001	40200	1000022
3	40051	40250	1000023
3	40101	40300	1000024
3	40151	40350	1000025
3	40201	40400	1000026
3	40251	40450	1000027
3	40301	40500	1000028
3	40351	40550	1000029
3	40401	40600	1000030
3	40451	40650	1000031
3	40501	40700	1000032
3	40551	40750	1000033
3	40601	40800	1000034
3	40651	40850	1000035
3	40701	40900	1000036
3	40751	40950	1000037
3	40801	41000	1000038
3	40851	41050	1000039
3	40901	41100	1000040
3	40951	41150	1000041
3	41001	41200	1000042
3	41051	41250	1000043
3	41101	41300	1000044
3	41151	41350	1000045
3	41201	41400	1000046
3	41251	41450	1000047
3	41301	41500	1000048
3	41351	41550	1000049
3	41401	41600	1000050
3	41451	41650	1000051
3	41501	41700	1000052
3	41551	41750	1000053
3	41601	41800	1000054
3	41651	41850	1000055
3	41701	41900	1000056
3	41751	41950	1000057
3	41801	42000	1000058
3	41851	42050	1000059
3	41901	42100	1000060
3	41951	42150	1000061
3	42001	42200	1000062
3	42051	42250	1000063
3	42101	42300	1000064
3	42151	42350	1000065
3	42201	42400	1000066
3	42251	42450	1000067
3	42301	42500	1000068
3	42351	42550	1000069
3	42401	42600	1000070
3	42451	42650	1000071
3	42501	42700	1000072
3	42551	42750	1000073
3	42601	42800	1000074
3	42651	42850	1000075
3	42701	42900	1000076
3	42751	42950	1000077
3	42801	43000	1000078
3	42851	43050	1000079
3	42901	43100	1000080
3	42951	43150	1000081
3	43001	43200	1000082
3	43051	43250	1000083
3	43101	43300	1000084
3	43151	43350	1000085
3	43201	43400	1000086
3	43251	43450	1000087
3	43301	43500	1000088
3	43351	43550	1000089
3	43401	43600	1000090
3	43451	43650	1000091
3	43501	43700	1000092
3	43551	43750	1000093
3	43601	43800	1000094
3	43651	43850	1000095
3	43701	43900	1000096
3	43751	43950	1000097
3	43801	44000	1000098
3	43851	44050	1000099
3	43901	44100	1000100
3	43951	44150	1000101
3	44001	44200	1000102
3	44051	44250	1000103
3	44101	44300	1000104
3	44151	44350	1000105
3	44201	44400	1000106
3	44251	44450	1000107
3	44301	44500	1000108
3	44351	44550	1000109
3	44401	44600	1000110
3	44451	44650	1000111
3	44501	44700	1000112
3	44551	44750	1000113
3	44601	44800	1000114
3	44651	44850	1000115
3	44701	44900	1000116
3	44751	44950	1000117
3	44801	45000	1000118
3	44851	45050	1000119
3	44901	45100	1000120
3	44951	45150	1000121
3	45001	45200	1000122
3	45051	45250	1000123
3	45101	45300	1000124
3	45151	45350	1000125
3	45201	45400	1000126
3	45251	45450	1000127
3	45301	45500	1000128
3	45351	45550	1000129
3	45401	45600	1000130
3	45451	45650	1000131
3	45501	45700	1000132
3	45551	45750	1000133
3	45601	45800	1000134
3	45651	45850	1000135
3	45701	45900	1000136
3	45751	45950	1000137
3	45801	46000	1000138
3	45851	46050	1000139
3	45901	46100	1000140
3	45951	46150	1000141
3	46001	46200	1000142
3	46051	46250	1000143
3	46101	46300	1000144
3	46151	46350	1000145
3	46201	46400	1000146
3	46251	46450	1000147
3	46301	46500	1000148
3	46351	46550	1000149
3	46401	46600	1000150
3	46451	46650	1000151
3	46501	46700	1000152
3	46551	46750	1000153
3	46601	46800	1000154
3	46651	46850	1000155
3	46701	46900	1000156
3	46751	46950	1000157
3	46801	47000	1000158
3	46851	47050	1000159
3	46901	47100	1000160
3	46951	47150	1000161
3	47001	47200	1000162
3	47051	47250	1000163
3	47101	47300	1000164
3	47151	47350	1000165
3	47201	47400	1000166
3	47251	47450	1000167
3	47301	47500	1000168
3	47351	47550	1000169
3	47401	47600	1000170
3	47451	47650	1000171
3	47501	47700	1000172
3	47551	47750	1000173
3	47601	47800	1000174
3	47651	47850	1000175
3	47701	47900	1000176
3	47751	47950	1000177
3	47801	48000	1000178
3	47851	48050	1000179
3	47901	48100	1000180
3	47951	48150	1000181
3	48001	48200	1000182
3	48051	48250	1000183
3	48101	48300	1000184
3	48151	48350	1000185
3	48201	48400	1000186
3	48251	48450	1000187
3	48301	48500	1000188
3	48351	48550	1000189
3	48401	48600	1000190
3	48451	48650	1000191
3	48501	48700	1000192
3	48551	48750	1000193
3	48601	48800	1000194
3	48651	48850	1000195
3	48701	48900	1000196
3	48751	48950	1000197
3	48801	49000	1000198
3	48851	49050	1000199
3	48901	49100	1000200
3	48951	49150	1000201
3	49001	49200	1000202
3	49051	49250	1000203
3	49101	49300	1000204
3	49151	49350	1000205
3	49201	49400	1000206
3	49251	49450	1000207
3	49301	49500	1000208
3	49351	49550	1000209
3	49401	49600	1000210
3	49451	49650	1000211
3	49501	49700	1000212
3	49551	49750	1000213
3	49601	49800	1000214
3	49651	49850	1000215
3	49701	49900	1000216
3	49751	49950	1000217
3	49801	50000	1000218
3	49851	50050	1000219
3	49901	50100	1000220
3	49951	50150	1000221
3	50001	50200	1000222
3	50051	50250	1000223
3	50101	50300	1000224
3	50151	50350	1000225
3	50201	50400	1000226
3	50251	50450	1000227
3	50301	50500	1000228
3	50351	50550	1000229
3	50401	50600	1000230
3	50451	50650	1000231
3	50501	50700	1000232
3	50551	50750	1000233
3	50601	50800	1000234
3	50651	50850	1000235
3	50701	50900	1000236
3	50751	50950	1000237
3	50801	51000	1000238
3	50851	51050	1000239
3	50901	51100	1000240
3	50951	51150	1000241
3	51001	51200	1000242
3	51051	51250	1000243
3	51101	51300	1000244
3	51151	51350	1000245
3	51201	51400	1000246
3	51251	51450	1000247
3	51301	51500	1000248
3	51351	51550	1000249
3	51401	51600	1000250
3	51451	51650	1000251
3	51501	51700	1000252
3	51551	51750	1000253
3	51601	51800	1000254
3	51651	51850	1000255
3	51701	51900	1000256
3	51751	51950	1000257
3	51801	52000	1000258
3	51851	52050	1000259
3	51901	52100	1000260
3	51951	52150	1000261
3	52001	52200	1000262
3	52051	52250	1000263
3	52101	52300	1000264
3	52151	52350	1000265
3	52201	52400	1000266
3	52251	52450	1000267
3	52301	52500	1000268
3	52351	52550	1000269
3	52401	52600	1000270
3	52451	52650	1000271
3	52501	52700	1000272
3	52551	52750	1000273
3	52601	52800	1000274
3	52651	52850	1000275
3	52701	52900	1000276
3	52751	52950	1000277
3	52801	53000	1000278
3	52851	53050	1000279
3	52901	53100	1000280
3	52951	53150	1000281
3	53001	53200	1000282
3	53051	53250	1000283
3	53101	53300	1000284
3	53151	53350	1000285
3	53201	53400	1000286
3	53251	53450	1000287
3	53301	53500	1000288
3	53351	53550	1000289
3	53401	53600	1000290
3	53451	53650	1000291
3	53501	53700	1000292
3	53551	53750	1000293
3	53601	53800	1000294
3	53651	53850	1000295
3	53701	53900	1000296
3	53751	53950	1000297
3	53801	54000	1000298
3	53851	54050	1000299
3	53901	54100	1000300
3	53951	54150	1000301
3	54001	54200	1000302
3	54051	54250	1000303
3	54101	54300	1000304
3	54151	54350	1000305
3	54201	54400	1000306
3	54251	54450	1000307
3	54301	54500	1000308
3	54351	54550	1000309
3	54401	54600	1000310
3	54451	54650	1000311
3	54501	54700	1000312
3	54551	54750	1000313
3	54601	54800	1000314
3	54651	54850	1000315
3	54701	54900	1000316
3	54751	54950	1000317
3	54801	55000	1000318
3	54851	55050	1000319
3	54901	55100	1000320
3	54951	55150	1000321
3	55001	55200	1000322
3	55051	55250	1000323
3	55101	55300	1000324
3	55151	55350	1000325
3	55201	55400	1000326
3	55251	55450	1000327
3	55301	55500	1000328
3	55351	55550	1000329
3	55401	55600	1000330
3	55451	55650	1000331
3	55501	55700	1000332
3	55551	55750	1000333
3	55601	55800	1000334
3	55651	55850	1000335
3	55701	55900	1000336
3	55751	55950	1000337
3	55801	56000	1000338
3	55851	56050	1000339
3	55901	56100	1000340
3	55951	56150	1000341
3	56001	56200	1000342
3	56051	56250	1000343
3	56101	56300	1000344
3	56151	56350	1000345
3	56201	56400	1000346
3	56251	56450	1000347
3	56301	56500	1000348
3	56351	56550	1000349
3	56401	56600	1000350
3	56451	56650	1000351
3	56501	56700	1000352
3	56551	56750	1000353
3	56601	56800	1000354
3	56651	56850	1000355
3	56701	56900	1000356
3	56751	56950	1000357
3	56801	57000	1000358
3	56851	57050	1000359
3	56901	57100	1000360
3	56951	57150	1000361
3	57001	57200	1000362
3	57051	57250	1000363
3	57101	57300	1000364
3	57151	57350	1000365
3	57201	57400	1000366
3	57251	57450	1000367
3	57301	57500	1000368
3	57351	57550	1000369
3	57401	57600	1000370
3	57451	57650	1000371
3	57501	57700	1000372
3	57551	57750	1000373
3	57601	57800	1000374
3	57651	57850	1000375
3	57701	57900	1000376
3	57751	57950	1000377
3	57801	58000	1000378
3	57851	58050	1000379
3	57901	58100	1000380
3	57951	58150	1000381
3	58001	58200	1000382
3	58051	58250	1000383
3	58101	58300	1000384
3	58151	58350	1000385
3	58201	58400	1000386
3	58251	58450	1000387
3	58301	58500	1000388
3	58351	58550	1000389
3	58401	58600	1000390
3	58451	58650	1000391
3	58501	58700	1000392
3	58551	58750	1000393
3	58601	58800	1000394
3	58651	58850	1000395
3	58701	58900	1000396
3	58751	58950	1000397
3	58801	59000	1000398
3	58851	59050	1000399
3	58901	59100	1000400
3	58951	59150	1000401
3	59001	59200	1000402
3	59051	59250	1000403
3	59101	59300	1000404
3	59151	59350	1000405
3	59201	59400	1000406
3	59251	59450	1000407
3	59301	59500	1000408
3	59351	59550	1000409
3	59401	59600	1000410
3	59451	59650	1000411
3	59501	59700	1000412
3	59551	59750	1000413
3	59601	59800	1000414
3	59651	59850	1000415
3	59701	59900	1000416
3	59751	59950	1000417
3	59801	60000	1000418
3	59851	60050	1000419
3	59901	60100	1000420
3	59951	60150	1000421
3	60001	60200	1000422
3	60051	60250	1000423
3	60101	60300	1000424
3	60151	60350	1000425
3	60201	60400	1000426
3	60251	60450	1000427
3	60301	60500	1000428
3	60351	60550	1000429
3	60401	60600	1000430
3	60451	60650	1000431
3	60501	60700	1000432
3	60551	60750	1000433
3	60601	60800	1000434
3	60651	60850	1000435
3	60701	60900	1000436
3	60751	60950	1000437
3	60801	61000	1000438
3	60851	61050	1000439
3	60901	61100	1000440
3	60951	61150	1000441
3	61001	61200	1000442
3	61051	61250	1000443
3	61101	61300	1000444
3	61151	61350	1000445
3	61201	61400	1000446
3	61251	61450	1000447
3	61301	61500	1000448
3	61351	61550	1000449
3	61401	61600	1000450
3	61451	61650	1000451
3	61501	61700	1000452
3	61551	61750	1000453
3	61601	61800	1000454
3	61651	61850	1000455
3	61701	61900	1000456
3	61751	61950	1000457
3	61801	62000	1000458
3	61851	62050	1000459
3	61901	62100	1000460
3	61951	62150	1000461
3	62001	62200	1000462
3	62051	62250	1000463
3	62101	62300	1000464
3	62151	62350	1000465
3	62201	62400	1000466
3	62251	62450	1000467
3	62301	62500	1000468
3	62351	62550	1000469
3	62401	62600	1000470
3	62451	62650	1000471
3	62501	62700	1000472
3	62551	62750	1000473
3	62601	62800	1000474
3	62651	62850	1000475
3	62701	62900	1000476
3	62751	62950	1000477
3	62801	63000	1000478
3	62851	63050	1000479
3	62901	63100	1000480
3	62951	63150	1000481
3	63001	63200	1000482
3	63051	63250	1000483
3	63101	63300	1000484
3	63151	63350	1000485
3	63201	63400	1000486
3	63251	63450	1000487
3	63301	63500	1000488
3	63351	63550	1000489
3	63401	63600	1000490
3	63451	63650	1000491
3	63501	63700	1000492
3	63551	63750	1000493
3	63601	63800	1000494
3	63651	63850	1000495
3	63701	63900	1000496
3	63751	63950	1000497
3	63801	64000	1000498
3	63851	64050	1000499
3	63901	64100	1000500
3	63951	64150	1000501
3	64001	64200	1000502
3	64051	64250	1000503
3	64101	64300	1000504
3	64151	64350	1000505
3	64201	64400	1000506
3	64251	64450	1000507
3	64301	64500	1000508
3	64351	64550	1000509
3	64401	64600	1000510
3	64451	64650	1000511
3	64501	64700	1000512
3	64551	64750	1000513
3	64601	64800	1000514
3	64651	64850	1000515
3	64701	64900	1000516
3	64751	64950	1000517
3	64801	65000	1000518
3	64851	65050	1000519
3	64901	65100	1000520
3	64951	65150	1000521
3	65001	65200	1000522
3	65051	65250	1000523
3	65101	65300	1000524
3	65151	65350	1000525
3	65201	65400	1000526
3	65251	65450	1000527
3	65301	65500	1000528
3	65351	65550	1000529
3	65401	65600	1000530
3	65451	65650	1000531
3	65501	65700	1000532
3	65551	65750	1000533
3	65601	65800	1000534
3	65651	65850	1000535
3	65701	65900	1000536
3	65751	65950	1000537
3	65801	66000	1000538
3	65851	66050	1000539
3	65901	66100	1000540
3	65951	66150	1000541
3	66001	66200	1000542
3	66051	66250	1000543
3	66101	66300	1000544
3	66151	66350	1000545
3	66201	66400	1000546
3	66251	66450	1000547
3	66301	66500	1000548
3	66351	66550	1000549
3	66401	66600	1000550
3	66451	66650	1000551
3	66501	66700	1000552
3	66551	66750	1000553
3	66601	66800	1000554
3	66651	66850	1000555
3	66701	66900	1000556
3	66751	66950	1000557
3	66801	67000	1000558
3	66851	67050	1000559
3	66901	67100	1000560
3	66951	67150	1000561
3	67001	67200	1000562
3	67051	67250	1000563
3	67101	67300	1000564
3	67151	67350	1000565
3	67201	67400	1000566
3	67251	67450	1000567
3	67301	67500	1000568
3	67351	67550	1000569
3	67401	67600	1000570
3	67451	67650	1000571
3	67501	67700	1000572
3	67551	67750	1000573
3	67601	67800	1000574
3	67651	67850	1000575
3	67701	67900	1000576
3	67751	67950	1000577
3	67801	68000	1000578
3	67851	68050	1000579
3	67901	68100	1000580
3	67951	68150	1000581
3	68001	68200	1000582
3	68051	68250	1000583
3	68101	68300	1000584
3	68151	68350	1000585
3	68201	68400	1000586
3	68251	68450	1000587
3	68301	68500	1000588
3	68351	68550	1000589
3	68401	68600	1000590
3	68451	68650	1000591
3	68501	68700	1000592
3	68551	68750	1000593
3	68601	68800	1000594
3	68651	68850	1000595
3	68701	68900	1000596
3	68751	68950	1000597
3	68801	69000	1000598
3	68851	69050	1000599
3	68901	69100	1000600
3	68951	69150	1000601
3	69001	69200	1000602
3	69051	69250	1000603
3	69101	69300	1000604
3	69151	69350	1000605
3	69201	69400	1000606
3	69251	69450	1000607
3	69301	69500	1000608
3	69351	69550	1000609
3	69401	69600	1000610
3	69451	69650	1000611
3	69501	69700	1000612
3	69551	69750	1000613
3	69601	69800	1000614
3	69651	69850	1000615
3	69701	69900	1000616
3	69751	69950	1000617
3	69801	70000	1000618
3	69851	70050	1000619
3	69901	70100	1000620
3	69951	70150	1000621
3	70001	70200	1000622
3	70051	70250	1000623
3	70101	70300	1000624
3	70151	70350	1000625
3	70201	70400	1000626
3	70251	70450	1000627
3	70301	70500	1000628
3	70351	70550	1000629
3	70401	70600	1000630
3	70451	70650	1000631
3	70501	70700	1000632
3	70551	70750	1000633
3	70601	70800	1000634
3	70651	70850	1000635
3	70701	70900	1000636
3	70751	70950	1000637
3	70801	71000	1000638
3	70851	71050	1000639
3	70901	71100	1000640
3	70951	71150	1000641
3	71001	71200	1000642
3	71051	71250	1000643
3	71101	71300	1000644
3	71151	71350	1000645
3	71201	71400	1000646
3	71251	71450	1000647
3	71301	71500	1000648
3	71351	71550	1000649
3	71401	71600	1000650
3	71451	71650	1000651
3	71501	71700	1000652
3	71551	71750	1000653
3	71601	71800	1000654
3	71651	71850	1000655
3	71701	71900	1000656
3	71751	71950	1000657
3	71801	72000	1000658
3	71851	72050	1000659
3	71901	72100	1000660
3	71951	72150	1000661
3	72001	72200	1000662
3	72051	72250	1000663
3	72101	72300	1000664
3	72151	72350	1000665
3	72201	72400	1000666
3	72251	72450	1000667
3	72301	72500	1000668
3	72351	72550	1000669
3	72401	72600	1000670
3	72451	72650	1000671
3	72501	72700	1000672
3	72551	72750	1000673
3	72601	72800	1000674
3	72651	72850	1000675
3	72701	72900	1000676
3	72751	72950	1000677
3	72801	73000	1000678
3	72851	73050	1000679
3	72901	73100	1000680
3	72951	73150	1000681
3	73001	73200	1000682
3	73051	73250	1000683
3	73101	73300	1000684
3	73151	73350	1000685
3	73201	73400	1000686
3	73251	73450	1000687
3	73301	73500	1000688
3	73351	73550	1000689
3	73401	73600	1000690
3	73451	73650	1000691
3	73501	73700	1000692
3	73551	73750	1000693
3	73601	73800	1000694
3	73651	73850	1000695
3	73701	73900	1000696
3	73751	73950	1000697
3	73801	74000	1000698
3	73851	74050	1000699
3	73901	74100	1000700
3	73951	74150	1000701
3	74001	74200	1000702
3	74051	74250	1000703
3	74101	74300	1000704
3	74151	74350	1000705
3	74201	74400	1000706
3	74251	74450	1000707
3	74301	74500	1000708
3	74351	74550	1000709
3	74401	74600	1000710
3	74451	74650	1000711
3	74501	74700	1000712
3	74551	74750	1000713
3	74601	74800	1000714
3	74651	74850	1000715
3	74701	74900	1000716
3	74751	74950	1000717
3	74801	75000	1000718
3	74851	75050	1000719
3	74901	75100	1000720
3	74951	75150	1000721
3	75001	75200	1000722
3	75051	75250	1000723
3	75101	75300	1000724
3	75151	75350	1000725
3	75201	75400	1000726
3	75251	75450	1000727
3	75301	75500	1000728
3	75351	75550	1000729
3	75401	75600	1000730
3	75451	75650	1000731
3	75501	75700	1000732
3	75551	75750	1000733
3	75601	75800	1000734
3	75651	75850	1000735
3	75701	75900	1000736
3	75751	75950	1000737
3	75801	76000	1000738
3	75851	76050	1000739
3	75901	76100	1000740
3	75951	76150	1000741
3	76001	76200	1000742
3	76051	76250	1000743
3	76101	76300	1000744
3	76151	76350	1000745
3	76201	76400	1000746
3	76251	76450	1000747
3	76301	76500	1000748
3	76351	76550	1000749
3	76401	76600	1000750
3	76451	76650	1000751
3	76501	76700	1000752
3	76551	76750	1000753
3	76601	76800	1000754
3	76651	76850	1000755
3	76701	76900	1000756
3	76751	76950	1000757
3	76801	77000	1000758
3	76851	77050	1000759
3	76901	77100	1000760
3	76951	77150	1000761
3	77001	77200	1000762
3	77051	77250	1000763
3	77101	77300	1000764
3	77151	77350	1000765
3	77201	77400	1000766
3	77251	77450	1000767
3	77301	77500	1000768
3	77351	77550	1000769
3	77401	77600	1000770
3	77451	77650	1000771
3	77501	77700	1000772
3	77551	77750	1000773
3	77601	77800	1000774
3	77651	77850	1000775
3	77701	77900	1000776
3	77751	77950	1000777
3	77801	78000	1000778
3	77851	78050	1000779
3	77901	78100	1000780
3	77951	78150	1000781
3	78001	78200	1000782
3	78051	78250	1000783
3	78101	78300	1000784
3	78151	78350	1000785
3	78201	78400	1000786
3	78251	78450	1000787
3	78301	78500	1000788
3	78351	78550	1000789
3	78401	78600	1000790
3	78451	78650	1000791
3	78501	78700	1000792
3	78551	78750	1000793
3	78601	78800	1000794
3	78651	78850	1000795
3	78701	78900	1000796
3	78751	78950	1000797
3	78801	79000	1000798
3	78851	79050	1000799
3	78901	79100	1000800
3	78951	79150	1000801
3	79001	79200	1000802
3	79051	79250	1000803
3	79101	79300	1000804
3	79151	79350	1000805
3	79201	79400	1000806
3	79251	79450	1000807
3	79301	79500	1000808
3	79351	79550	1000809
3	79401	79600	1000810
3	79451	79650	1000811
3	79501	79700	1000812
3	79551	79750	1000813
3	79601	79800	1000814
3	79651	79850	1000815
3	79701	79900	1000816
3	79751	79950	1000817
3	79801	80000	1000818
3	79851	80050	1000819
3	79901	80100	1000820
3	79951	80150	1000821
3	80001	80200	1000822
3	80051	80250	1000823
3	80101	80300	1000824
3	80151	80350	1000825
3	80201	80400	1000826
3	80251	80450	1000827
3	80301	80500	1000828
3	80351	80550	1000829
3	80401	80600	1000830
3	80451	80650	1000831
3	80501	80700	1000832
3	80551	80750	1000833
3	80601	80800	1000834
3	80651	80850	1000835
3	80701	80900	1000836
3	80751	80950	1000837
3	80801	81000	1000838
3	80851	81050	1000839
3	80901	81100	1000840
3	80951	81150	1000841
3	81001	81200	1000842
3	81051	81250	1000843
3	81101	81300	1000844
3	81151	81350	1000845
3	81201	81400	1000846
3	81251	81450	1000847
3	81301	81500	1000848
3	81351	81550	1000849
3	81401	81600	1000850
3	81451	81650	1000851
3	81501	81700	1000852
3	81551	81750	1000853
3	81601	81800	1000854
3	81651	81850	1000855
3	81701	81900	1000856
3	81751	81950	1000857
3	81801	82000	1000858
3	81851	82050	1000859
3	81901	82100	1000860
3	81951	82150	1000861
3	82001	82200	1000862
3	82051	82250	1000863
3	82101	82300	1000864
3	82151	82350	1000865
3	82201	82400	1000866
3	82251	82450	1000867
3	82301	82500	1000868
3	82351	82550	1000869
3	82401	82600	1000870
3	82451	82650	1000871
3	82501	82700	1000872
3	82551	82750	1000873
3	82601	82800	1000874
3	82651	82850	1000875
3	82701	82900	1000876
3	82751	82950	1000877
3	82801	83000	1000878
3	82851	83050	1000879
3	82901	83100	1000880
3	82951	83150	1000881
3	83001	83200	1000882
3	83051	83250	1000883
3	83101	83300	1000884
3	83151	83350	1000885
3	83201	83400	1000886
3	83251	83450	1000887
3	83301	83500	1000888
3	83351	83550	1000889
3	83401	83600	1000890
3	83451	83650	1000891
3	83501	83700	1000892
3	83551	83750	1000893
3	83601	83800	1000894
3	83651	83850	1000895
3	83701	83900	1000896
3	83751	83950	1000897
3	83801	84000	1000898
3	83851	84050	1000899
3	83901	84100	1000900
3	83951	84150	1000901
3	84001	84200	1000902
3	84051	84250	1000903
3	84101	84300	1000904
3	84151	84350	1000905
3	84201	84400	1000906
3	84251	84450	1000907
3	84301	84500	1000908
3	84351	84550	1000909
3	84401	84600	1000910
3	84451	84650	1000911
3	84501	84700	1000912
3	84551	84750	1000913
3	84601	84800	1000914
3	84651	84850	1000915
3	84701	84900	1000916
3	84751	84950	1000917
3	84801	85000	1000918
3	84851	85050	1000919
3	84901	85100	1000920
3	84951	85150	1000921
3	85001	85200	1000922
3	85051	85250	1000923
3	85101	85300	1000924
3	85151	85350	1000925
3	85201	85400	1000926
3	85251	85450	1000927
3	85301	85500	1000928
3	85351	85550	1000929
3	85401	85600	1000930
3	85451	85650	1000931
3	85501	85700	1000932
3	85551	85750	1000933
3	85601	85800	1000934
3	85651	85850	1000935
3	85701	85900	1000936
3	85751	85950	1000937
3	85801	86000	1000938
3	85851	86050	1000939
3	85901	86100	1000940
3	85951	86150	1000941
3	86001	86200	1000942
3	86051	86250	1000943
3	86101	86300	1000944
3	86151	86350	1000945
3	86201	86400	1000946
3	86251	86450	1000947
3	86301	86500	1000948
3	86351	86550	1000949
3	86401	86600	1000950
3	86451	86650	1000951
3	86501	86700	1000952
3	86551	86750	1000953
3	86601	86800	1000954
3	86651	86850	1000955
3	86701	86900	1000956
3	86751	86950	1000957
3	86801	87000	1000958
3	86851	87050	1000959
3	86901	87100	1000960
3	86951	87150	1000961
3	87001	87200	1000962
3	87051	87250	1000963
3	87101	87300	1000964
3	87151	87350	1000965
3	87201	87400	1000966
3	87251	87450	1000967
3	87301	87500	1000968
3	87351	87550	1000969
3	87401	87600	1000970
3	87451	87650	1000971
3	87501	87700	1000972
3	87551	87750	1000973
3	87601	87800	1000974
3	87651	87850	1000975
3	87701	87900	1000976
3	87751	87950	1000977
3	87801	88000	1000978
3	87851	88050	1000979
3	87901	88100	1000980
3	87951	88150	1000981
3	88001	88200	1000982
3	88051	88250	1000983
3	88101	88300	1000984
3	88151	88350	1000985
3	88201	88400	1000986
3	88251	88450	1000987
3	88301	88500	1000988
3	88351	88550	1000989
3	88401	88600	1000990
3	88451	88650	1000991
3	88501	88700	1000992
3	88551	88750	1000993
3	88601	88800	1000994
3	88651	88850	1000995
3	88701	88900	1000996
3	88751	88950	1000997
3	88801	89000	1000998
3	88851	89050	1000999
3	88901	89100	1001000
3	88951	89150	1001001
3	89001	89200	1001002
3	89051	89250	1001003
3	89101	89300	1001004
3	89151	89350	1001005
3	89201	89400	1001006
3	89251	89450	1001007
3	89301	89500	1001008
3	89351	89550	1001009
3	89401	89600	1001010
3	89451	89650	1001011
3	89501	89700	1001012
3	89551	89750	1001013
3	89601	89800	1001014
3	89651	89850	1001015
3	89701	89900	1001016
3	89751	89950	1001017
3	89801	90000	1001018
3	89851	90050	1001019
3	89901	90100	1001020
3	89951	90150	1001021
3	90001	90200	1001022
3	90051	90250	1001023
3	90101	90300	1001024
3	90151	90350	1001025
3	90201	90400	1001026
3	90251	90450	1001027
3	90301	90500	1001028
3	90351	90550	1001029
3	90401	90600	1001030
3	90451	90650	1001031
3	90501	90700	1001032
3	90551	90750	1001033
3	90601	90800	1001034
3	90651	90850	1001035
3	90701	90900	1001036
3	90751	90950	1001037
3	90801	91000	1001038
3	90851	91050	1001039
3	90901	91100	1001040
3	90951	91150	1001041
3	91001	91200	1001042
3	91051	91250	1001043
3	91101	91300	1001044
3	91151	91350	1001045
3	91201	91400	1001046
3	91251	91450	1001047
3	91301	91500	1001048
3	91351	91550	1001049
3	91401	91600	1001050
3	91451	91650	1001051
3	91501	91700	1001052
3	91551	91750	1001053
3	91601	91800	1001054
3	91651	91850	1001055
3	91701	91900	1001056
3	91751	91950	1001057
3	91801	92000	1001058
3	91851	92050	1001059
3	91901	92100	1001060
3	91951	92150	1001061
3	92001	92200	1001062
3	92051	92250	1001063
3	92101	92300	1001064
3	92151	92350	1001065
3	92201	92400	1001066
3	92251	92450	1001067
3	92301	92500	1001068
3	92351	92550	1001069
3	92401	92600	1001070
3	92451	92650	1001071
3	92501	92700	1001072
3	92551	92750	1001073
3	92601	92800	1001074
3	92651	92850	1001075
3	92701	92900	1001076
3	92751	92950	1001077
3	92801	93000	1001078
3	92851	93050	1001079
3	92901	93100	1001080
3	92951	93150	1001081
3	93001	93200	1001082
3	93051	93250	1001083
3	93101	93300	1001084
3	93151	93350	1001085
3	93201	93400	1001086
3	93251	93450	1001087
3	93301	93500	1001088
3	93351	93550	1001089
3	93401	93600	1001090
3	93451	93650	1001091
3	93501	93700	1001092
3	93551	93750	1001093
3	93601	93800	1001094
3	93651	93850	1001095
3	93701	93900	1001096
3	93751	93950	1001097
3	93801	94000	1001098
3	93851	94050	1001099
3	93901	94100	1001100
3	93951	94150	1001101
3	94001	94200	1001102
3	94051	94250	1001103
3	94101	94300	1001104
3	94151	94350	1001105
3	94201	94400	1001106
3	94251	94450	1001107
3	94301	94500	1001108
3	94351	94550	1001109
3	94401	94600	1001110
3	94451	94650	1001111
3	94501	94700	1001112
3	94551	94750	1001113
3	94601	94800	1001114
3	94651	94850	1001115
3	94701	94900	1001116
3	94751	94950	1001117
3	94801	95000	1001118
3	94851	95050	1001119
3	94901	95100	1001120
3	94951	95150	1001121
3	95001	95200	1001122
3	95051	95250	1001123
3	95101	95300	1001124
3	95151	95350	1001125
3	95201	95400	1001126
3	95251	95450	1001127
3	95301	95500	1001128
3	95351	95550	1001129
3	95401	95600	1001130
3	95451	95650	1001131
3	95501	95700	1001132
3	95551	95750	1001133
3	95601	95800	1001134
3	95651	95850	1001135
3	95701	95900	1001136
3	95751	95950	1001137
3	95801	96000	1001138
3	95851	96050	1001139
3	95901	96100	1001140
3	95951	96150	1001141
3	96001	96200	1001142
3	96051	96250	1001143
3	96101	96300	1001144
3	96151	96350	1001145
3	96201	96400	1001146
3	96251	96450	1001147
3	96301	96500	1001148
3	96351	96550	1001149
3	96401	96600	1001150
3	96451	96650	1001151
3	96501	96700	1001152
3	96551	96750	1001153
3	96601	96800	1001154
3	96651	96850	1001155
3	96701	96900	1001156
3	96751	96950	1001157
3	96801	97000	1001158
3	96851	97050	1001159
3	96901	97100	1001160
3	96951	97150	1001161
3	97001	97200	1001162
3	97051	97250	1001163
3	97101	97300	1001164
3	97151	97350	1001165
3	97201	97400	1001166
3	97251	97450	1001167
3	97301	97500	1001168
3	97351	97550	1001169
3	97401	97600	1001170
3	97451	97650	1001171
3	97501	97700	1001172
3	97551	97750	1001173
3	97601	97800	1001174
3	97651	97850	1001175
3	97701	97900	1001176
3	97751	97950	1001177
3	97801	98000	1001178
3	97851	98050	1001179
3	97901	98100	1001180
3	97951	98150	1001181
3	98001	98200	1001182
3	98051	98250	1001183
3	98101	98300	1001184
3	98151	98350	1001185
3	98201	98400	1001186
3	98251	98450	1001187
3	98301	98500	1001188
3	98351	98550	1001189
3	98401	98600	1001190
3	98451	98650	1001191
3	98501	98700	1001192
3	98551	98750	1001193
3	98601	98800	1001194
3	98651	98850	1001195
3	98701	98900	1001196
3	98751	98950	1001197
3	98801	99000	1001198
3	98851	99050	1001199
3	98901	99100	1001200
3	98951	99150	1001201
3	99001	99200	1001202
3	99051	99250	1001203
3	99101	99300	1001204
3	99151	99350	1001205
3	99201	99400	1001206
3	99251	99450	1001207
3	99301	99500	1001208
3	99351	99550	1001209
3	99401	99600	1001210
3	99451	99650	1001211
3	99501	99700	1001212
3	99551	99750	1001213
3	99601	99800	1001214
3	99651	99850	1001215
3	99701	99900	1001216
3	99751	99950	1001217
3	99801	100000	1001218
3	99851	100050	1001219
3	99901	100100	1001220
3	99951	100150	1001221
3	100001	100200	1001222
3	100051	100250	1001223
3	100101	100300	1001224
3	100151	100350	1001225
3	100201	100400	1001226
3	100251	100450	1001227
3	100301	100500	1001228
3	100351	100550	1001229
3	100401	100600	1001230
3	100451	100650	1001231
3	100501	100700	1001232
3	100551	100750	1001233
3	100601	100800	1001234
3	100651	100850	1001235
3	100701	100900	1001236
3	100751	100950	1001237
3	100801	101000	1001238
3	100851	101050	1001239
3	100901	101100	1001240
3	100951	101150	1001241
3	101001	101200	1001242
3	101051	101250	1001243
3	101101	101300	1001244
3	101151	101350	1001245
3	101201	101400	1001246
3	101251	101450	1001247
3	101301	101500	1001248
3	101351	101550	1001249
3	101401	101600	1001250
3	101451	101650	1001251
3	101501	101700	1001252
3	101551	101750	1001253
3	101601	101800	1001254
3	101651	101850	1001255
3	101701	101900	1001256
3	101751	101950	1001257
3	101801	102000	1001258
3	101851	102050	1001259
3	101901	102100	1001260
3	101951	102150	1001261
3	102001	102200	1001262
3	102051	102250	1001263
3	102101	102300	1001264
3	102151	102350	1001265
3	102201	102400	1001266
3	102251	102450	1001267
3	102301	102500	1001268
3	102351	102550	1001269
3	102401	102600	1001270
3	102451	102650	1001271
3	102501	102700	1001272
3	102551	102750	1001273
3	102601	102800	1001274
3	102651	102850	1001275
3	102701	102900	1001276
3	102751	102950	1001277
3	102801	103000	1001278
3	102851	103050	1001279
3	102901	103100	1001280
3	102951	103150	1001281
3	103001	103200	1001282
3	103051	103250	1001283
3	103101	103300	1001284
3	103151	103350	1001285
3	103201	103400	1001286
3	103251	103450	1001287
3	103301	103500	1001288
3	103351	103550	1001289
3	103401	103600	1001290
3	103451	103650	1001291
3	103501	103700	1001292
3	103551	103750	1001293
3	103601	103800	1001294
3	103651	103850	1001295
3	103701	103900	1001296
3	103751	103950	1001297
3	103801	104000	1001298
3	103851	104050	1001299
3	103901	104100	1001300
3	103951	104150	1001301
3	104001	104200	1001302
3	104051	104250	1001303
3	104101	104300	1001304
3	104151	104350	1001305
3	104201	104400	1001306
3	104251	104450	1001307
3	104301	104500	1001308
3	104351	104550	1001309
3	104401	104600	1001310
3	104451	104650	1001311
3	104501	104700	1001312
3	104551	104750	1001313
3	104601	104800	1001314
3	104651	104850	1001315
3	104701	104900	1001316
3	104751	104950	1001317
3	104801	105000	1001318
3	104851	105050	1001319
3	104901	105100	1001320
3	104951	105150	1001321
3	105001	105200	1001322
3	105051	105250	1001323
3	105101	105300	1001324
3	105151	105350	1001325
3	105201	105400	1001326
3	105251	105450	1001327
3	105301	105500	1001328
3	105351	105550	1001329
3	105401	105600	1001330
3	105451	105650	1001331
3	105501	105700	1001332
3	105551	105750	1001333
3	105601	105800	1001334
3	105651	105850	1001335
3	105701	105900	1001336
3	105751	105950	1001337
3	105801	106000	1001338
3	105851	106050	1001339
3	105901	106100	1001340
3	105951	106150	1001341
3	106001	106200	1001342
3	106051	106250	1001343
3	106101	106300	1001344
3	106151	106350	1001345
3	106201	106400	1001346
3	106251	106450	1001347
3	106301	106500	1001348
3	106351	106550	1001349
3	106401	106600	1001350
3	106451	106650	1001351
3	106501	106700	1001352
3	106551	106750	1001353
3	106601	106800	1001354
3	106651	106850	1001355
3	106701	106900	1001356
3	106751	106950	1001357
3	106801	107000	1001358
3	106851	107050	1001359
3	106901	107100	1001360
3	106951	107150	1001361
3	107001	107200	1001362
3	107051	107250	1001363
3	107101	107300	1001364
3	107151	107350	1001365
3	107201	107400	1001366
3	107251	107450	1001367
3	107301	107500	1001368
3	107351	107550	1001369
3	107401	107600	1001370
3	107451	107650	1001371
3	107501	107700	1001372
3	107551	107750	1001373
3	107601	107800	1001374
3	107651	107850	1001375
3	107701	107900	1001376
3	107751	107950	1001377
3	107801	108000	1001378
3	107851	108050	1001379
3	107901	108100	1001380
3	107951	108150	1001381
3	108001	108200	1001382
3	108051	108250	1001383
3	108101	108300	1001384
3	108151	108350	1001385
3	108201	108400	1001386
3	108251	108450	1001387
3	108301	108500	1001388
3	108351	108550	1001389
3	108401	108600	1001390
3	108451	108650	1001391
3	108501	108700	1001392
3	108551	108750	1001393
3	108601	108800	1001394
3	108651	108850	1001395
3	108701	108900	1001396
3	108751	108950	1001397
3	108801	109000	1001398
3	108851	109050	1001399
3	108901	109100	1001400
3	108951	109150	1001401
3	109001	109200	1001402
3	109051	109250	1001403
3	109101	109300	1001404
3	109151	109350	1001405
3	109201	109400	1001406
3	109251	109450	1001407
3	109301	109500	1001408
3	109351	109550	1001409
3	109401	109600	1001410
3	109451	109650	1001411
3	109501	109700	1001412
3	109551	109750	1001413
3	109601	109800	1001414
3	109651	109850	1001415
3	109701	109900	1001416
3	109751	109950	1001417
3	109801	110000	1001418
3	109851	110050	1001419
3	109901	110100	1001420
3	109951	110150	1001421
3	110001	110200	1001422
3	110051	110250	1001423
3	110101	110300	1001424
3	110151	110350	1001425
3	110201	110400	1001426
3	110251	110450	1001427
3	110301	110500	1001428
3	110351	110550	1001429
3	110401	110600	1001430
3	110451	110650	1001431
3	110501	110700	1001432
3	110551	110750	1001433
3	110601	110800	1001434
3	110651	110850	1001435
3	110701	110900	1001436
3	110751	110950	1001437
3	110801	111000	1001438
3	110851	111050	1001439
3	110901	111100	1001440
3	110951	111150	1001441
3	111001	111200	1001442
3	111051	111250	1001443
3	111101	111300	1001444
3	111151	111350	1001445
3	111201	111400	1001446
3	111251	111450	1001447
3	111301	111500	1001448
3	111351	111550	1001449
3	111401	111600	1001450
3	111451	111650	1001451
3	111501	111700	1001452
3	111551	111750	1001453
3	111601	111800	1001454
3	111651	111850	1001455
3	111701	111900	1001456
3	111751	111950	1001457
3	111801	112000	1001458
3	111851	112050	1001459
3	111901	112100	1001460
3	111951	112150	1001461
3	112001	112200	1001462
3	112051	112250	1001463
3	112101	112300	1001464
3	112151	112350	1001465
3	112201	112400	1001466
3	112251	112450	1001467
3	112301	112500	1001468
3	112351	112550	1001469
3	112401	112600	1001470
3	112451	112650	1001471
3	112501	112700	1001472
3	112551	112750	1001473
3	112601	112800	1001474
3	112651	112850	1001475
3	112701	112900	1001476
3	112751	112950	1001477
3	112801	113000	1001478
3	112851	113050	1001479
3	112901	113100	1001480
3	112951	113150	1001481
3	113001	113200	1001482
3	113051	113250	1001483
3	113101	113300	1001484
3	113151	113350	1001485
3	113201	113400	1001486
3	113251	113450	1001487
3	113301	113500	1001488
3	113351	113550	1001489
3	113401	113600	1001490
3	113451	113650	1001491
3	113501	113700	1001492
3	113551	113750	1001493
3	113601	113800	1001494
3	113651	113850	1001495
3	113701	113900	1001496
3	113751	113950	1001497
3	113801	114000	1001498
3	113851	114050	1001499
3	113901	114100	1001500
3	113951	114150	1001501
3	114001	114200	1001502
3	114051	114250	1001503
3	114101	114300	1001504
3	114151	114350	1001505
3	114201	114400	1001506
3	114251	114450	1001507
3	114301	114500	1001508
3	114351	114550	1001509
3	114401	114600	1001510
3	114451	114650	1001511
3	114501	114700	1001512
3	114551	114750	1001513
3	114601	114800	1001514
3	114651	114850	1001515
3	114701	114900	1001516
3	114751	114950	1001517
3	114801	115000	1001518
3	114851	115050	1001519
3	114901	115100	1001520
3	114951	115150	1001521
3	115001	115200	1001522
3	115051	115250	1001523
3	115101	115300	1001524
3	115151	115350	1001525
3	115201	115400	1001526
3	115251	115450	1001527
3	115301	115500	1001528
3	115351	115550	1001529
3	115401	115600	1001530
3	115451	115650	1001531
3	115501	115700	1001532
3	115551	115750	1001533
3	115601	115800	1001534
3	115651	115850	1001535
3	115701	115900	1001536
3	115751	115950	1001537
3	115801	116000	1001538
3	115851	116050	1001539
3	115901	116100	1001540
3	115951	116150	1001541
3	116001	116200	1001542
3	116051	116250	1001543
3	116101	116300	1001544
3	116151	116350	1001545
3	116201	116400	1001546
3	116251	116450	1001547
3	116301	116500	1001548
3	116351	116550	1001549
3	116401	116600	1001550
3	116451	116650	1001551
3	116501	116700	1001552
3	116551	116750	1001553
3	116601	116800	1001554
3	116651	116850	1001555
3	116701	116900	1001556
3	116751	116950	1001557
3	116801	117000	1001558
3	116851	117050	1001559
3	116901	117100	1001560
3	116951	117150	1001561
3	117001	117200	1001562
3	117051	117250	1001563
3	117101	117300	1001564
3	117151	117350	1001565
3	117201	117400	1001566
3	117251	117450	1001567
3	117301	117500	1001568
3	117351	117550	1001569
3	117401	117600	1001570
3	117451	117650	1001571
3	117501	117700	1001572
3	117551	117750	1001573
3	117601	117800	1001574
3	117651	117850	1001575
3	117701	117900	1001576
3	117751	117950	1001577
3	117801	118000	1001578
3	117851	118050	1001579
3	117901	118100	1001580
3	117951	118150	1001581
3	118001	118200	1001582
3	118051	118250	1001583
3	118101	118300	1001584
3	118151	118350	1001585
3	118201	118400	1001586
3	118251	118450	1001587
3	118301	118500	1001588
3	118351	118550	1001589
3	118401	118600	1001590
3	118451	118650	1001591
3	118501	118700	1001592
3	118551	118750	1001593
3	118601	118800	1001594
3	118651	118850	1001595
3	118701	118900	1001596
3	118751	118950	1001597
3	118801	119000	1001598
3	118851	119050	1001599
3	118901	119100	1001600
3	118951	119150	1001601
3	119001	119200	1001602
3	119051	119250	1001603
3	119101	119300	1001604
3	119151	119350	1001605
3	119201	119400	1001606
3	119251	119450	1001607
3	119301	119500	1001608
3	119351	119550	1001609
3	119401	119600	1001610
3	119451	119650	1001611
3	119501	119700	1001612
3	119551	119750	1001613
3	119601	119800	1001614
3	119651	119850	1001615
3	119701	119900	1001616
3	119751	119950	1001617
3	119801	120000	1001618
3	119851	120050	1001619
3	119901	120100	1001620
3	119951	120150	1001621
3	120001	120200	1001622
3	120051	120250	1001623
3	120101	120300	1001624
3	120151	120350	1001625
3	120201	120400	1001626
3	120251	120450	1001627
3	120301	120500	1001628
3	120351	120550	1001629
3	120401	120600	1001630
3	120451	120650	1001631
3	120501	120700	1001632
3	120551	120750	1001633
3	120601	120800	1001634
3	120651	120850	1001635
3	120701	120900	1001636
3	120751	120950	1001637
3	120801	121000	1001638
3	120851	121050	1001639
3	120901	121100	1001640
3	120951	121150	1001641
3	121001	121200	1001642
3	121051	121250	1001643
3	121101	121300	1001644
3	121151	121350	1001645
3	121201	121400	1001646
3	121251	121450	1001647
3	121301	121500	1001648
3	121351	121550	1001649
3	121401	121600	1001650
3	121451	121650	1001651
3	121501	121700	1001652
3	121551	121750	1001653
3	121601	121800	1001654
3	121651	121850	1001655
3	121701	121900	1001656
3	121751	121950	1001657
3	121801	122000	1001658
3	121851	122050	1001659
3	121901	122100	1001660
3	121951	122150	1001661
3	122001	122200	1001662
3	122051	122250	1001663
3	122101	122300	1001664
3	122151	122350	1001665
3	122201	122400	1001666
3	122251	122450	1001667
3	122301	122500	1001668
3	122351	122550	1001669
3	122401	122600	1001670
3	122451	122650	1001671
3	122501	122700	1001672
3	122551	122750	1001673
3	122601	122800	1001674
3	122651	122850	1001675
3	122701	122900	1001676
3	122751	122950	1001677
3	122801	123000	1001678
3	122851	123050	1001679
3	122901	123100	1001680
3	122951	123150	1001681
3	123001	123200	1001682
3	123051	123250	1001683
3	123101	123300	1001684
3	123151	123350	1001685
3	123201	123400	1001686
3	123251	123450	1001687
3	123301	123500	1001688
3	123351	123550	1001689
3	123401	123600	1001690
3	123451	123650	1001691
3	123501	123700	1001692
3	123551	123750	1001693
3	123601	123800	1001694
3	123651	123850	1001695
3	123701	123900	1001696
3	123751	123950	1001697
3	123801	124000	1001698
3	123851	124050	1001699
3	123901	124100	1001700
3	123951	124150	1001701
3	124001	124200	1001702
3	124051	124250	1001703
3	124101	124300	1001704
3	124151	124350	1001705
3	124201	124400	1001706
3	124251	124450	1001707
3	124301	124500	1001708
3	124351	124550	1001709
3	124401	124600	1001710
3	124451	124650	1001711
3	124501	124700	1001712
3	124551	124750	1001713
3	124601	124800	1001714
3	124651	124850	1001715
3	124701	124900	1001716
3	124751	124950	1001717
3	124801	125000	1001718
3	124851	125050	1001719
3	124901	125100	1001720
3	124951	125150	1001721
3	125001	125200	1001722
3	125051	125250	1001723
3	125101	125300	1001724
3	125151	125350	1001725
3	125201	125400	1001726
3	125251	125450	1001727
3	125301	125500	1001728
3	125351	125550	1001729
3	125401	125600	1001730
3	125451	125650	1001731
3	125501	125700	1001732
3	125551	125750	1001733
3	125601	125800	1001734
3	125651	125850	1001735
3	125701	125900	1001736
3	125751	125950	1001737
3	125801	126000	1001738
3	125851	126050	1001739
3	125901	126100	1001740
3	125951	126150	1001741
3	126001	126200	1001742
3	126051	126250	1001743
3	126101	126300	1001744
3	126151	126350	1001745
3	126201	126400	1001746
3	126251	126450	1001747
3	126301	126500	1001748
3	126351	126550	1001749
3	126401	126600	1001750
3	126451	126650	1001751
3	126501	126700	1001752
3	126551	126750	1001753
3	126601	126800	1001754
3	126651	126850	1001755
3	126701	126900	1001756
3	126751	126950	1001757
3	126801	127000	1001758
3	126851	127050	1001759
3	126901	127100	1001760
3	126951	127150	1001761
3	127001	127200	1001762
3	127051	127250	1001763
3	127101	127300	1001764
3	127151	127350	1001765
3	127201	127400	1001766
3	127251	127450	1001767
3	127301	127500	1001768
3	127351	127550	1001769
3	127401	127600	1001770
3	127451	127650	1001771
3	127501	127700	1001772
3	127551	127750	1001773
3	127601	127800	1001774
3	127651	127850	1001775
3	127701	127900	1001776
3	127751	127950	1001777
3	127801	128000	1001778
3	127851	128050	1001779
3	127901	128100	1001780
3	127951	128150	1001781
3	128001	128200	1001782
3	128051	128250	1001783
3	128101	128300	1001784
3	128151	128350	1001785
3	128201	128400	1001786
3	128251	128450	1001787
3	128301	128500	1001788
3	128351	128550	1001789
3	128401	128600	1001790
3	128451	128650	1001791
3	128501	128700	1001792
3	128551	128750	1001793
3	128601	128800	1001794
3	128651	128850	1001795
3	128701	128900	1001796
3	128751	128950	1001797
3	128801	129000	1001798
3	128851	129050	1001799
3	128901	129100	1001800
3	128951	129150	1001801
3	129001	129200	1001802
3	129051	129250	1001803
3	129101	129300	1001804
3	129151	129350	1001805
3	129201	129400	1001806
3	129251	129450	1001807
3	129301	129500	1001808
3	129351	129550	1001809
3	129401	129600	1001810
3	129451	129650	1001811
3	129501	129700	1001812
3	129551	129750	1001813
3	129601	129800	1001814
3	129651	129850	1001815
3	129701	129900	1001816
3	129751	129950	1001817
3	129801	130000	1001818
3	129851	130050	1001819
3	129901	130100	1001820
3	129951	130150	1001821
3	130001	130200	1001822
3	130051	130250	1001823
3	130101	130300	1001824
3	130151	130350	1001825
3	130201	130400	1001826
3	130251	130450	1001827
3	130301	130500	1001828
3	130351	130550	1001829
3	130401	130600	1001830
3	130451	130650	1001831
3	130501	130700	1001832
3	130551	130750	1001833
3	130601	130800	1001834
3	130651	130850	1001835
3	130701	130900	1001836
3	130751	130950	1001837
3	130801	131000	1001838
3	130851	131050	1001839
3	130901	131100	1001840
3	130951	131150	1001841
3	131001	131200	1001842
3	131051	131250	1001843
3	131101	131300	1001844
3	131151	131350	1001845
3	131201	131400	1001846
3	131251	131450	1001847
3	131301	131500	1001848
3	131351	131550	1001849
3	131401	131600	1001850
3	131451	131650	1001851
3	131501	131700	1001852
3	131551	131750	1001853
3	131601	131800	1001854
3	131651	131850	1001855
3	131701	131900	1001856
3	131751	131950	1001857
3	131801	132000	1001858
3	131851	132050	1001859
3	131901	132100	1001860
3	131951	132150	1001861
3	132001	132200	1001862
3	132051	132250	1001863
3	132101	132300	1001864
3	132151	132350	1001865
3	132201	132400	1001866
3	132251	132450	1001867
3	132301	132500	1001868
3	132351	132550	1001869
3	132401	132600	1001870
3	132451	132650	1001871
3	132501	132700	1001872
3	132551	132750	1001873
3	132601	132800	1001874
3	132651	132850	1001875
3	132701	132900	1001876
3	132751	132950	1001877
3	132801	133000	1001878
3	132851	133050	1001879
3	132901	133100	1001880
3	132951	133150	1001881
3	133001	133200	1001882
3	133051	133250	1001883
3	133101	133300	1001884
3	133151	133350	1001885
3	133201	133400	1001886
3	133251	133450	1001887
3	133301	133500	1001888
3	133351	133550	1001889
3	133401	133600	1001890
3	133451	133650	1001891
3	133501	133700	1001892
3	133551	133750	1001893
3	133601	133800	1001894
3	133651	133850	1001895
3	133701	133900	1001896
3	133751	133950	1001897
3	133801	134000	1001898
3	133851	134050	1001899
3	133901	134100	1001900
3	133951	134150	1001901
3	134001	134200	1001902
3	134051	134250	1001903
3	134101	134300	1001904
3	134151	134350	1001905
3	134201	134400	1001906
3	134251	134450	1001907
3	134301	134500	1001908
3	134351	134550	1001909
3	134401	134600	1001910
3	134451	134650	1001911
3	134501	134700	1001912
3	134551	134750	1001913
3	134601	134800	1001914
3	134651	134850	1001915
3	134701	134900	1001916
3	134751	134950	1001917
3	134801	135000	1001918
3	134851	135050	1001919
3	134901	135100	1001920
3	134951	135150	1001921
3	135001	135200	1001922
3	135051	135250	1001923
3	135101	135300	1001924
3	135151	135350	1001925
3	135201	135400	1001926
3	135251	135450	1001927
3	135301	135500	1001928
3	135351	135550	1001929
3	135401	135600	1001930
3	135451	135650	1001931
3	135501	135700	1001932
3	135551	135750	1001933
3	135601	135800	1001934
3	135651	135850	1001935
3	135701	135900	1001936
3	135751	135950	1001937
3	135801	136000	1001938
3	135851	136050	1001939
3	135901	136100	1001940
3	135951	136150	1001941
3	136001	136200	1001942
3	136051	136250	1001943
3	136101	136300	1001944
3	136151	136350	1001945
3	136201	136400	1001946
3	136251	136450	1001947
3	136301	136500	1001948
3	136351	136550	1001949
3	136401	136600	1001950
3	136451	136650	1001951
3	136501	136700	1001952
3	136551	136750	1001953
3	136601	136800	1001954
3	136651	136850	1001955
3	136701	136900	1001956
3	136751	136950	1001957
3	136801	137000	1001958
3	136851	137050	1001959
3	136901	137100	1001960
3	136951	137150	1001961
3	137001	137200	1001962
3	137051	137250	1001963
3	137101	137300	1001964
3	137151	137350	1001965
3	137201	137400	1001966
3	137251	137450	1001967
3	137301	137500	1001968
3	137351	137550	1001969
3	137401	137600	1001970
3	137451	137650	1001971
3	137501	137700	1001972
3	137551	137750	1001973
3	137601	137800	1001974
3	137651	137850	1001975
3	137701	137900	1001976
3	137751	137950	1001977
3	137801	138000	1001978
3	137851	138050	1001979
3	137901	138100	1001980
3	137951	138150	1001981
3	138001	138200	1001982
3	138051	138250	1001983
3	138101	138300	1001984
3	138151	138350	1001985
3	138201	138400	1001986
3	138251	138450	1001987
3	138301	138500	1001988
3	138351	138550	1001989
3	138401	138600	1001990
3	138451	138650	1001991
3	138501	138700	1001992
3	138551	138750	1001993
3	138601	138800	1001994
3	138651	138850	1001995
3	138701	138900	1001996
3	138751	138950	1001997
3	138801	139000	1001998
3	138851	139050	1001999
[truncated: 998,001+ more rows]

## Sheet: Part3
seqnames	start	end	id
5	7999601	7999800	2000001
5	7999651	7999850	2000002
5	7999701	7999900	2000003
5	7999751	7999950	2000004
5	7999801	8000000	2000005
5	7999851	8000050	2000006
5	7999901	8000100	2000007
5	7999951	8000150	2000008
5	8000001	8000200	2000009
5	8000051	8000250	2000010
5	8000101	8000300	2000011
5	8000151	8000350	2000012
5	8000201	8000400	2000013
5	8000251	8000450	2000014
5	8000301	8000500	2000015
5	8000351	8000550	2000016
5	8000401	8000600	2000017
5	8000451	8000650	2000018
5	8000501	8000700	2000019
5	8000551	8000750	2000020
5	8000601	8000800	2000021
5	8000651	8000850	2000022
5	8000701	8000900	2000023
5	8000751	8000950	2000024
5	8000801	8001000	2000025
5	8000851	8001050	2000026
5	8000901	8001100	2000027
5	8000951	8001150	2000028
5	8001001	8001200	2000029
5	8001051	8001250	2000030
5	8001101	8001300	2000031
5	8001151	8001350	2000032
5	8001201	8001400	2000033
5	8001251	8001450	2000034
5	8001301	8001500	2000035
5	8001351	8001550	2000036
5	8001401	8001600	2000037
5	8001451	8001650	2000038
5	8001501	8001700	2000039
5	8001551	8001750	2000040
5	8001601	8001800	2000041
5	8001651	8001850	2000042
5	8001701	8001900	2000043
5	8001751	8001950	2000044
5	8001801	8002000	2000045
5	8001851	8002050	2000046
5	8001901	8002100	2000047
5	8001951	8002150	2000048
5	8002001	8002200	2000049
5	8002051	8002250	2000050
5	8002101	8002300	2000051
5	8002151	8002350	2000052
5	8002201	8002400	2000053
5	8002251	8002450	2000054
5	8002301	8002500	2000055
5	8002351	8002550	2000056
5	8002401	8002600	2000057
5	8002451	8002650	2000058
5	8002501	8002700	2000059
5	8002551	8002750	2000060
5	8002601	8002800	2000061
5	8002651	8002850	2000062
5	8002701	8002900	2000063
5	8002751	8002950	2000064
5	8002801	8003000	2000065
5	8002851	8003050	2000066
5	8002901	8003100	2000067
5	8002951	8003150	2000068
5	8003001	8003200	2000069
5	8003051	8003250	2000070
5	8003101	8003300	2000071
5	8003151	8003350	2000072
5	8003201	8003400	2000073
5	8003251	8003450	2000074
5	8003301	8003500	2000075
5	8003351	8003550	2000076
5	8003401	8003600	2000077
5	8003451	8003650	2000078
5	8003501	8003700	2000079
5	8003551	8003750	2000080
5	8003601	8003800	2000081
5	8003651	8003850	2000082
5	8003701	8003900	2000083
5	8003751	8003950	2000084
5	8003801	8004000	2000085
5	8003851	8004050	2000086
5	8003901	8004100	2000087
5	8003951	8004150	2000088
5	8004001	8004200	2000089
5	8004051	8004250	2000090
5	8004101	8004300	2000091
5	8004151	8004350	2000092
5	8004201	8004400	2000093
5	8004251	8004450	2000094
5	8004301	8004500	2000095
5	8004351	8004550	2000096
5	8004401	8004600	2000097
5	8004451	8004650	2000098
5	8004501	8004700	2000099
5	8004551	8004750	2000100
5	8004601	8004800	2000101
5	8004651	8004850	2000102
5	8004701	8004900	2000103
5	8004751	8004950	2000104
5	8004801	8005000	2000105
5	8004851	8005050	2000106
5	8004901	8005100	2000107
5	8004951	8005150	2000108
5	8005001	8005200	2000109
5	8005051	8005250	2000110
5	8005101	8005300	2000111
5	8005151	8005350	2000112
5	8005201	8005400	2000113
5	8005251	8005450	2000114
5	8005301	8005500	2000115
5	8005351	8005550	2000116
5	8005401	8005600	2000117
5	8005451	8005650	2000118
5	8005501	8005700	2000119
5	8005551	8005750	2000120
5	8005601	8005800	2000121
5	8005651	8005850	2000122
5	8005701	8005900	2000123
5	8005751	8005950	2000124
5	8005801	8006000	2000125
5	8005851	8006050	2000126
5	8005901	8006100	2000127
5	8005951	8006150	2000128
5	8006001	8006200	2000129
5	8006051	8006250	2000130
5	8006101	8006300	2000131
5	8006151	8006350	2000132
5	8006201	8006400	2000133
5	8006251	8006450	2000134
5	8006301	8006500	2000135
5	8006351	8006550	2000136
5	8006401	8006600	2000137
5	8006451	8006650	2000138
5	8006501	8006700	2000139
5	8006551	8006750	2000140
5	8006601	8006800	2000141
5	8006651	8006850	2000142
5	8006701	8006900	2000143
5	8006751	8006950	2000144
5	8006801	8007000	2000145
5	8006851	8007050	2000146
5	8006901	8007100	2000147
5	8006951	8007150	2000148
5	8007001	8007200	2000149
5	8007051	8007250	2000150
5	8007101	8007300	2000151
5	8007151	8007350	2000152
5	8007201	8007400	2000153
5	8007251	8007450	2000154
5	8007301	8007500	2000155
5	8007351	8007550	2000156
5	8007401	8007600	2000157
5	8007451	8007650	2000158
5	8007501	8007700	2000159
5	8007551	8007750	2000160
5	8007601	8007800	2000161
5	8007651	8007850	2000162
5	8007701	8007900	2000163
5	8007751	8007950	2000164
5	8007801	8008000	2000165
5	8007851	8008050	2000166
5	8007901	8008100	2000167
5	8007951	8008150	2000168
5	8008001	8008200	2000169
5	8008051	8008250	2000170
5	8008101	8008300	2000171
5	8008151	8008350	2000172
5	8008201	8008400	2000173
5	8008251	8008450	2000174
5	8008301	8008500	2000175
5	8008351	8008550	2000176
5	8008401	8008600	2000177
5	8008451	8008650	2000178
5	8008501	8008700	2000179
5	8008551	8008750	2000180
5	8008601	8008800	2000181
5	8008651	8008850	2000182
5	8008701	8008900	2000183
5	8008751	8008950	2000184
5	8008801	8009000	2000185
5	8008851	8009050	2000186
5	8008901	8009100	2000187
5	8008951	8009150	2000188
5	8009001	8009200	2000189
5	8009051	8009250	2000190
5	8009101	8009300	2000191
5	8009151	8009350	2000192
5	8009201	8009400	2000193
5	8009251	8009450	2000194
5	8009301	8009500	2000195
5	8009351	8009550	2000196
5	8009401	8009600	2000197
5	8009451	8009650	2000198
5	8009501	8009700	2000199
5	8009551	8009750	2000200
5	8009601	8009800	2000201
5	8009651	8009850	2000202
5	8009701	8009900	2000203
5	8009751	8009950	2000204
5	8009801	8010000	2000205
5	8009851	8010050	2000206
5	8009901	8010100	2000207
5	8009951	8010150	2000208
5	8010001	8010200	2000209
5	8010051	8010250	2000210
5	8010101	8010300	2000211
5	8010151	8010350	2000212
5	8010201	8010400	2000213
5	8010251	8010450	2000214
5	8010301	8010500	2000215
5	8010351	8010550	2000216
5	8010401	8010600	2000217
5	8010451	8010650	2000218
5	8010501	8010700	2000219
5	8010551	8010750	2000220
5	8010601	8010800	2000221
5	8010651	8010850	2000222
5	8010701	8010900	2000223
5	8010751	8010950	2000224
5	8010801	8011000	2000225
5	8010851	8011050	2000226
5	8010901	8011100	2000227
5	8010951	8011150	2000228
5	8011001	8011200	2000229
5	8011051	8011250	2000230
5	8011101	8011300	2000231
5	8011151	8011350	2000232
5	8011201	8011400	2000233
5	8011251	8011450	2000234
5	8011301	8011500	2000235
5	8011351	8011550	2000236
5	8011401	8011600	2000237
5	8011451	8011650	2000238
5	8011501	8011700	2000239
5	8011551	8011750	2000240
5	8011601	8011800	2000241
5	8011651	8011850	2000242
5	8011701	8011900	2000243
5	8011751	8011950	2000244
5	8011801	8012000	2000245
5	8011851	8012050	2000246
5	8011901	8012100	2000247
5	8011951	8012150	2000248
5	8012001	8012200	2000249
5	8012051	8012250	2000250
5	8012101	8012300	2000251
5	8012151	8012350	2000252
5	8012201	8012400	2000253
5	8012251	8012450	2000254
5	8012301	8012500	2000255
5	8012351	8012550	2000256
5	8012401	8012600	2000257
5	8012451	8012650	2000258
5	8012501	8012700	2000259
5	8012551	8012750	2000260
5	8012601	8012800	2000261
5	8012651	8012850	2000262
5	8012701	8012900	2000263
5	8012751	8012950	2000264
5	8012801	8013000	2000265
5	8012851	8013050	2000266
5	8012901	8013100	2000267
5	8012951	8013150	2000268
5	8013001	8013200	2000269
5	8013051	8013250	2000270
5	8013101	8013300	2000271
5	8013151	8013350	2000272
5	8013201	8013400	2000273
5	8013251	8013450	2000274
5	8013301	8013500	2000275
5	8013351	8013550	2000276
5	8013401	8013600	2000277
5	8013451	8013650	2000278
5	8013501	8013700	2000279
5	8013551	8013750	2000280
5	8013601	8013800	2000281
5	8013651	8013850	2000282
5	8013701	8013900	2000283
5	8013751	8013950	2000284
5	8013801	8014000	2000285
5	8013851	8014050	2000286
5	8013901	8014100	2000287
5	8013951	8014150	2000288
5	8014001	8014200	2000289
5	8014051	8014250	2000290
5	8014101	8014300	2000291
5	8014151	8014350	2000292
5	8014201	8014400	2000293
5	8014251	8014450	2000294
5	8014301	8014500	2000295
5	8014351	8014550	2000296
5	8014401	8014600	2000297
5	8014451	8014650	2000298
5	8014501	8014700	2000299
5	8014551	8014750	2000300
5	8014601	8014800	2000301
5	8014651	8014850	2000302
5	8014701	8014900	2000303
5	8014751	8014950	2000304
5	8014801	8015000	2000305
5	8014851	8015050	2000306
5	8014901	8015100	2000307
5	8014951	8015150	2000308
5	8015001	8015200	2000309
5	8015051	8015250	2000310
5	8015101	8015300	2000311
5	8015151	8015350	2000312
5	8015201	8015400	2000313
5	8015251	8015450	2000314
5	8015301	8015500	2000315
5	8015351	8015550	2000316
5	8015401	8015600	2000317
5	8015451	8015650	2000318
5	8015501	8015700	2000319
5	8015551	8015750	2000320
5	8015601	8015800	2000321
5	8015651	8015850	2000322
5	8015701	8015900	2000323
5	8015751	8015950	2000324
5	8015801	8016000	2000325
5	8015851	8016050	2000326
5	8015901	8016100	2000327
5	8015951	8016150	2000328
5	8016001	8016200	2000329
5	8016051	8016250	2000330
5	8016101	8016300	2000331
5	8016151	8016350	2000332
5	8016201	8016400	2000333
5	8016251	8016450	2000334
5	8016301	8016500	2000335
5	8016351	8016550	2000336
5	8016401	8016600	2000337
5	8016451	8016650	2000338
5	8016501	8016700	2000339
5	8016551	8016750	2000340
5	8016601	8016800	2000341
5	8016651	8016850	2000342
5	8016701	8016900	2000343
5	8016751	8016950	2000344
5	8016801	8017000	2000345
5	8016851	8017050	2000346
5	8016901	8017100	2000347
5	8016951	8017150	2000348
5	8017001	8017200	2000349
5	8017051	8017250	2000350
5	8017101	8017300	2000351
5	8017151	8017350	2000352
5	8017201	8017400	2000353
5	8017251	8017450	2000354
5	8017301	8017500	2000355
5	8017351	8017550	2000356
5	8017401	8017600	2000357
5	8017451	8017650	2000358
5	8017501	8017700	2000359
5	8017551	8017750	2000360
5	8017601	8017800	2000361
5	8017651	8017850	2000362
5	8017701	8017900	2000363
5	8017751	8017950	2000364
5	8017801	8018000	2000365
5	8017851	8018050	2000366
5	8017901	8018100	2000367
5	8017951	8018150	2000368
5	8018001	8018200	2000369
5	8018051	8018250	2000370
5	8018101	8018300	2000371
5	8018151	8018350	2000372
5	8018201	8018400	2000373
5	8018251	8018450	2000374
5	8018301	8018500	2000375
5	8018351	8018550	2000376
5	8018401	8018600	2000377
5	8018451	8018650	2000378
5	8018501	8018700	2000379
5	8018551	8018750	2000380
5	8018601	8018800	2000381
5	8018651	8018850	2000382
5	8018701	8018900	2000383
5	8018751	8018950	2000384
5	8018801	8019000	2000385
5	8018851	8019050	2000386
5	8018901	8019100	2000387
5	8018951	8019150	2000388
5	8019001	8019200	2000389
5	8019051	8019250	2000390
5	8019101	8019300	2000391
5	8019151	8019350	2000392
5	8019201	8019400	2000393
5	8019251	8019450	2000394
5	8019301	8019500	2000395
5	8019351	8019550	2000396
5	8019401	8019600	2000397
5	8019451	8019650	2000398
5	8019501	8019700	2000399
5	8019551	8019750	2000400
5	8019601	8019800	2000401
5	8019651	8019850	2000402
5	8019701	8019900	2000403
5	8019751	8019950	2000404
5	8019801	8020000	2000405
5	8019851	8020050	2000406
5	8019901	8020100	2000407
5	8019951	8020150	2000408
5	8020001	8020200	2000409
5	8020051	8020250	2000410
5	8020101	8020300	2000411
5	8020151	8020350	2000412
5	8020201	8020400	2000413
5	8020251	8020450	2000414
5	8020301	8020500	2000415
5	8020351	8020550	2000416
5	8020401	8020600	2000417
5	8020451	8020650	2000418
5	8020501	8020700	2000419
5	8020551	8020750	2000420
5	8020601	8020800	2000421
5	8020651	8020850	2000422
5	8020701	8020900	2000423
5	8020751	8020950	2000424
5	8020801	8021000	2000425
5	8020851	8021050	2000426
5	8020901	8021100	2000427
5	8020951	8021150	2000428
5	8021001	8021200	2000429
5	8021051	8021250	2000430
5	8021101	8021300	2000431
5	8021151	8021350	2000432
5	8021201	8021400	2000433
5	8021251	8021450	2000434
5	8021301	8021500	2000435
5	8021351	8021550	2000436
5	8021401	8021600	2000437
5	8021451	8021650	2000438
5	8021501	8021700	2000439
5	8021551	8021750	2000440
5	8021601	8021800	2000441
5	8021651	8021850	2000442
5	8021701	8021900	2000443
5	8021751	8021950	2000444
5	8021801	8022000	2000445
5	8021851	8022050	2000446
5	8021901	8022100	2000447
5	8021951	8022150	2000448
5	8022001	8022200	2000449
5	8022051	8022250	2000450
5	8022101	8022300	2000451
5	8022151	8022350	2000452
5	8022201	8022400	2000453
5	8022251	8022450	2000454
5	8022301	8022500	2000455
5	8022351	8022550	2000456
5	8022401	8022600	2000457
5	8022451	8022650	2000458
5	8022501	8022700	2000459
5	8022551	8022750	2000460
5	8022601	8022800	2000461
5	8022651	8022850	2000462
5	8022701	8022900	2000463
5	8022751	8022950	2000464
5	8022801	8023000	2000465
5	8022851	8023050	2000466
5	8022901	8023100	2000467
5	8022951	8023150	2000468
5	8023001	8023200	2000469
5	8023051	8023250	2000470
5	8023101	8023300	2000471
5	8023151	8023350	2000472
5	8023201	8023400	2000473
5	8023251	8023450	2000474
5	8023301	8023500	2000475
5	8023351	8023550	2000476
5	8023401	8023600	2000477
5	8023451	8023650	2000478
5	8023501	8023700	2000479
5	8023551	8023750	2000480
5	8023601	8023800	2000481
5	8023651	8023850	2000482
5	8023701	8023900	2000483
5	8023751	8023950	2000484
5	8023801	8024000	2000485
5	8023851	8024050	2000486
5	8023901	8024100	2000487
5	8023951	8024150	2000488
5	8024001	8024200	2000489
5	8024051	8024250	2000490
5	8024101	8024300	2000491
5	8024151	8024350	2000492
5	8024201	8024400	2000493
5	8024251	8024450	2000494
5	8024301	8024500	2000495
5	8024351	8024550	2000496
5	8024401	8024600	2000497
5	8024451	8024650	2000498
5	8024501	8024700	2000499
5	8024551	8024750	2000500
5	8024601	8024800	2000501
5	8024651	8024850	2000502
5	8024701	8024900	2000503
5	8024751	8024950	2000504
5	8024801	8025000	2000505
5	8024851	8025050	2000506
5	8024901	8025100	2000507
5	8024951	8025150	2000508
5	8025001	8025200	2000509
5	8025051	8025250	2000510
5	8025101	8025300	2000511
5	8025151	8025350	2000512
5	8025201	8025400	2000513
5	8025251	8025450	2000514
5	8025301	8025500	2000515
5	8025351	8025550	2000516
5	8025401	8025600	2000517
5	8025451	8025650	2000518
5	8025501	8025700	2000519
5	8025551	8025750	2000520
5	8025601	8025800	2000521
5	8025651	8025850	2000522
5	8025701	8025900	2000523
5	8025751	8025950	2000524
5	8025801	8026000	2000525
5	8025851	8026050	2000526
5	8025901	8026100	2000527
5	8025951	8026150	2000528
5	8026001	8026200	2000529
5	8026051	8026250	2000530
5	8026101	8026300	2000531
5	8026151	8026350	2000532
5	8026201	8026400	2000533
5	8026251	8026450	2000534
5	8026301	8026500	2000535
5	8026351	8026550	2000536
5	8026401	8026600	2000537
5	8026451	8026650	2000538
5	8026501	8026700	2000539
5	8026551	8026750	2000540
5	8026601	8026800	2000541
5	8026651	8026850	2000542
5	8026701	8026900	2000543
5	8026751	8026950	2000544
5	8026801	8027000	2000545
5	8026851	8027050	2000546
5	8026901	8027100	2000547
5	8026951	8027150	2000548
5	8027001	8027200	2000549
5	8027051	8027250	2000550
5	8027101	8027300	2000551
5	8027151	8027350	2000552
5	8027201	8027400	2000553
5	8027251	8027450	2000554
5	8027301	8027500	2000555
5	8027351	8027550	2000556
5	8027401	8027600	2000557
5	8027451	8027650	2000558
5	8027501	8027700	2000559
5	8027551	8027750	2000560
5	8027601	8027800	2000561
5	8027651	8027850	2000562
5	8027701	8027900	2000563
5	8027751	8027950	2000564
5	8027801	8028000	2000565
5	8027851	8028050	2000566
5	8027901	8028100	2000567
5	8027951	8028150	2000568
5	8028001	8028200	2000569
5	8028051	8028250	2000570
5	8028101	8028300	2000571
5	8028151	8028350	2000572
5	8028201	8028400	2000573
5	8028251	8028450	2000574
5	8028301	8028500	2000575
5	8028351	8028550	2000576
5	8028401	8028600	2000577
5	8028451	8028650	2000578
5	8028501	8028700	2000579
5	8028551	8028750	2000580
5	8028601	8028800	2000581
5	8028651	8028850	2000582
5	8028701	8028900	2000583
5	8028751	8028950	2000584
5	8028801	8029000	2000585
5	8028851	8029050	2000586
5	8028901	8029100	2000587
5	8028951	8029150	2000588
5	8029001	8029200	2000589
5	8029051	8029250	2000590
5	8029101	8029300	2000591
5	8029151	8029350	2000592
5	8029201	8029400	2000593
5	8029251	8029450	2000594
5	8029301	8029500	2000595
5	8029351	8029550	2000596
5	8029401	8029600	2000597
5	8029451	8029650	2000598
5	8029501	8029700	2000599
5	8029551	8029750	2000600
5	8029601	8029800	2000601
5	8029651	8029850	2000602
5	8029701	8029900	2000603
5	8029751	8029950	2000604
5	8029801	8030000	2000605
5	8029851	8030050	2000606
5	8029901	8030100	2000607
5	8029951	8030150	2000608
5	8030001	8030200	2000609
5	8030051	8030250	2000610
5	8030101	8030300	2000611
5	8030151	8030350	2000612
5	8030201	8030400	2000613
5	8030251	8030450	2000614
5	8030301	8030500	2000615
5	8030351	8030550	2000616
5	8030401	8030600	2000617
5	8030451	8030650	2000618
5	8030501	8030700	2000619
5	8030551	8030750	2000620
5	8030601	8030800	2000621
5	8030651	8030850	2000622
5	8030701	8030900	2000623
5	8030751	8030950	2000624
5	8030801	8031000	2000625
5	8030851	8031050	2000626
5	8030901	8031100	2000627
5	8030951	8031150	2000628
5	8031001	8031200	2000629
5	8031051	8031250	2000630
5	8031101	8031300	2000631
5	8031151	8031350	2000632
5	8031201	8031400	2000633
5	8031251	8031450	2000634
5	8031301	8031500	2000635
5	8031351	8031550	2000636
5	8031401	8031600	2000637
5	8031451	8031650	2000638
5	8031501	8031700	2000639
5	8031551	8031750	2000640
5	8031601	8031800	2000641
5	8031651	8031850	2000642
5	8031701	8031900	2000643
5	8031751	8031950	2000644
5	8031801	8032000	2000645
5	8031851	8032050	2000646
5	8031901	8032100	2000647
5	8031951	8032150	2000648
5	8032001	8032200	2000649
5	8032051	8032250	2000650
5	8032101	8032300	2000651
5	8032151	8032350	2000652
5	8032201	8032400	2000653
5	8032251	8032450	2000654
5	8032301	8032500	2000655
5	8032351	8032550	2000656
5	8032401	8032600	2000657
5	8032451	8032650	2000658
5	8032501	8032700	2000659
5	8032551	8032750	2000660
5	8032601	8032800	2000661
5	8032651	8032850	2000662
5	8032701	8032900	2000663
5	8032751	8032950	2000664
5	8032801	8033000	2000665
5	8032851	8033050	2000666
5	8032901	8033100	2000667
5	8032951	8033150	2000668
5	8033001	8033200	2000669
5	8033051	8033250	2000670
5	8033101	8033300	2000671
5	8033151	8033350	2000672
5	8033201	8033400	2000673
5	8033251	8033450	2000674
5	8033301	8033500	2000675
5	8033351	8033550	2000676
5	8033401	8033600	2000677
5	8033451	8033650	2000678
5	8033501	8033700	2000679
5	8033551	8033750	2000680
5	8033601	8033800	2000681
5	8033651	8033850	2000682
5	8033701	8033900	2000683
5	8033751	8033950	2000684
5	8033801	8034000	2000685
5	8033851	8034050	2000686
5	8033901	8034100	2000687
5	8033951	8034150	2000688
5	8034001	8034200	2000689
5	8034051	8034250	2000690
5	8034101	8034300	2000691
5	8034151	8034350	2000692
5	8034201	8034400	2000693
5	8034251	8034450	2000694
5	8034301	8034500	2000695
5	8034351	8034550	2000696
5	8034401	8034600	2000697
5	8034451	8034650	2000698
5	8034501	8034700	2000699
5	8034551	8034750	2000700
5	8034601	8034800	2000701
5	8034651	8034850	2000702
5	8034701	8034900	2000703
5	8034751	8034950	2000704
5	8034801	8035000	2000705
5	8034851	8035050	2000706
5	8034901	8035100	2000707
5	8034951	8035150	2000708
5	8035001	8035200	2000709
5	8035051	8035250	2000710
5	8035101	8035300	2000711
5	8035151	8035350	2000712
5	8035201	8035400	2000713
5	8035251	8035450	2000714
5	8035301	8035500	2000715
5	8035351	8035550	2000716
5	8035401	8035600	2000717
5	8035451	8035650	2000718
5	8035501	8035700	2000719
5	8035551	8035750	2000720
5	8035601	8035800	2000721
5	8035651	8035850	2000722
5	8035701	8035900	2000723
5	8035751	8035950	2000724
5	8035801	8036000	2000725
5	8035851	8036050	2000726
5	8035901	8036100	2000727
5	8035951	8036150	2000728
5	8036001	8036200	2000729
5	8036051	8036250	2000730
5	8036101	8036300	2000731
5	8036151	8036350	2000732
5	8036201	8036400	2000733
5	8036251	8036450	2000734
5	8036301	8036500	2000735
5	8036351	8036550	2000736
5	8036401	8036600	2000737
5	8036451	8036650	2000738
5	8036501	8036700	2000739
5	8036551	8036750	2000740
5	8036601	8036800	2000741
5	8036651	8036850	2000742
5	8036701	8036900	2000743
5	8036751	8036950	2000744
5	8036801	8037000	2000745
5	8036851	8037050	2000746
5	8036901	8037100	2000747
5	8036951	8037150	2000748
5	8037001	8037200	2000749
5	8037051	8037250	2000750
5	8037101	8037300	2000751
5	8037151	8037350	2000752
5	8037201	8037400	2000753
5	8037251	8037450	2000754
5	8037301	8037500	2000755
5	8037351	8037550	2000756
5	8037401	8037600	2000757
5	8037451	8037650	2000758
5	8037501	8037700	2000759
5	8037551	8037750	2000760
5	8037601	8037800	2000761
5	8037651	8037850	2000762
5	8037701	8037900	2000763
5	8037751	8037950	2000764
5	8037801	8038000	2000765
5	8037851	8038050	2000766
5	8037901	8038100	2000767
5	8037951	8038150	2000768
5	8038001	8038200	2000769
5	8038051	8038250	2000770
5	8038101	8038300	2000771
5	8038151	8038350	2000772
5	8038201	8038400	2000773
5	8038251	8038450	2000774
5	8038301	8038500	2000775
5	8038351	8038550	2000776
5	8038401	8038600	2000777
5	8038451	8038650	2000778
5	8038501	8038700	2000779
5	8038551	8038750	2000780
5	8038601	8038800	2000781
5	8038651	8038850	2000782
5	8038701	8038900	2000783
5	8038751	8038950	2000784
5	8038801	8039000	2000785
5	8038851	8039050	2000786
5	8038901	8039100	2000787
5	8038951	8039150	2000788
5	8039001	8039200	2000789
5	8039051	8039250	2000790
5	8039101	8039300	2000791
5	8039151	8039350	2000792
5	8039201	8039400	2000793
5	8039251	8039450	2000794
5	8039301	8039500	2000795
5	8039351	8039550	2000796
5	8039401	8039600	2000797
5	8039451	8039650	2000798
5	8039501	8039700	2000799
5	8039551	8039750	2000800
5	8039601	8039800	2000801
5	8039651	8039850	2000802
5	8039701	8039900	2000803
5	8039751	8039950	2000804
5	8039801	8040000	2000805
5	8039851	8040050	2000806
5	8039901	8040100	2000807
5	8039951	8040150	2000808
5	8040001	8040200	2000809
5	8040051	8040250	2000810
5	8040101	8040300	2000811
5	8040151	8040350	2000812
5	8040201	8040400	2000813
5	8040251	8040450	2000814
5	8040301	8040500	2000815
5	8040351	8040550	2000816
5	8040401	8040600	2000817
5	8040451	8040650	2000818
5	8040501	8040700	2000819
5	8040551	8040750	2000820
5	8040601	8040800	2000821
5	8040651	8040850	2000822
5	8040701	8040900	2000823
5	8040751	8040950	2000824
5	8040801	8041000	2000825
5	8040851	8041050	2000826
5	8040901	8041100	2000827
5	8040951	8041150	2000828
5	8041001	8041200	2000829
5	8041051	8041250	2000830
5	8041101	8041300	2000831
5	8041151	8041350	2000832
5	8041201	8041400	2000833
5	8041251	8041450	2000834
5	8041301	8041500	2000835
5	8041351	8041550	2000836
5	8041401	8041600	2000837
5	8041451	8041650	2000838
5	8041501	8041700	2000839
5	8041551	8041750	2000840
5	8041601	8041800	2000841
5	8041651	8041850	2000842
5	8041701	8041900	2000843
5	8041751	8041950	2000844
5	8041801	8042000	2000845
5	8041851	8042050	2000846
5	8041901	8042100	2000847
5	8041951	8042150	2000848
5	8042001	8042200	2000849
5	8042051	8042250	2000850
5	8042101	8042300	2000851
5	8042151	8042350	2000852
5	8042201	8042400	2000853
5	8042251	8042450	2000854
5	8042301	8042500	2000855
5	8042351	8042550	2000856
5	8042401	8042600	2000857
5	8042451	8042650	2000858
5	8042501	8042700	2000859
5	8042551	8042750	2000860
5	8042601	8042800	2000861
5	8042651	8042850	2000862
5	8042701	8042900	2000863
5	8042751	8042950	2000864
5	8042801	8043000	2000865
5	8042851	8043050	2000866
5	8042901	8043100	2000867
5	8042951	8043150	2000868
5	8043001	8043200	2000869
5	8043051	8043250	2000870
5	8043101	8043300	2000871
5	8043151	8043350	2000872
5	8043201	8043400	2000873
5	8043251	8043450	2000874
5	8043301	8043500	2000875
5	8043351	8043550	2000876
5	8043401	8043600	2000877
5	8043451	8043650	2000878
5	8043501	8043700	2000879
5	8043551	8043750	2000880
5	8043601	8043800	2000881
5	8043651	8043850	2000882
5	8043701	8043900	2000883
5	8043751	8043950	2000884
5	8043801	8044000	2000885
5	8043851	8044050	2000886
5	8043901	8044100	2000887
5	8043951	8044150	2000888
5	8044001	8044200	2000889
5	8044051	8044250	2000890
5	8044101	8044300	2000891
5	8044151	8044350	2000892
5	8044201	8044400	2000893
5	8044251	8044450	2000894
5	8044301	8044500	2000895
5	8044351	8044550	2000896
5	8044401	8044600	2000897
5	8044451	8044650	2000898
5	8044501	8044700	2000899
5	8044551	8044750	2000900
5	8044601	8044800	2000901
5	8044651	8044850	2000902
5	8044701	8044900	2000903
5	8044751	8044950	2000904
5	8044801	8045000	2000905
5	8044851	8045050	2000906
5	8044901	8045100	2000907
5	8044951	8045150	2000908
5	8045001	8045200	2000909
5	8045051	8045250	2000910
5	8045101	8045300	2000911
5	8045151	8045350	2000912
5	8045201	8045400	2000913
5	8045251	8045450	2000914
5	8045301	8045500	2000915
5	8045351	8045550	2000916
5	8045401	8045600	2000917
5	8045451	8045650	2000918
5	8045501	8045700	2000919
5	8045551	8045750	2000920
5	8045601	8045800	2000921
5	8045651	8045850	2000922
5	8045701	8045900	2000923
5	8045751	8045950	2000924
5	8045801	8046000	2000925
5	8045851	8046050	2000926
5	8045901	8046100	2000927
5	8045951	8046150	2000928
5	8046001	8046200	2000929
5	8046051	8046250	2000930
5	8046101	8046300	2000931
5	8046151	8046350	2000932
5	8046201	8046400	2000933
5	8046251	8046450	2000934
5	8046301	8046500	2000935
5	8046351	8046550	2000936
5	8046401	8046600	2000937
5	8046451	8046650	2000938
5	8046501	8046700	2000939
5	8046551	8046750	2000940
5	8046601	8046800	2000941
5	8046651	8046850	2000942
5	8046701	8046900	2000943
5	8046751	8046950	2000944
5	8046801	8047000	2000945
5	8046851	8047050	2000946
5	8046901	8047100	2000947
5	8046951	8047150	2000948
5	8047001	8047200	2000949
5	8047051	8047250	2000950
5	8047101	8047300	2000951
5	8047151	8047350	2000952
5	8047201	8047400	2000953
5	8047251	8047450	2000954
5	8047301	8047500	2000955
5	8047351	8047550	2000956
5	8047401	8047600	2000957
5	8047451	8047650	2000958
5	8047501	8047700	2000959
5	8047551	8047750	2000960
5	8047601	8047800	2000961
5	8047651	8047850	2000962
5	8047701	8047900	2000963
5	8047751	8047950	2000964
5	8047801	8048000	2000965
5	8047851	8048050	2000966
5	8047901	8048100	2000967
5	8047951	8048150	2000968
5	8048001	8048200	2000969
5	8048051	8048250	2000970
5	8048101	8048300	2000971
5	8048151	8048350	2000972
5	8048201	8048400	2000973
5	8048251	8048450	2000974
5	8048301	8048500	2000975
5	8048351	8048550	2000976
5	8048401	8048600	2000977
5	8048451	8048650	2000978
5	8048501	8048700	2000979
5	8048551	8048750	2000980
5	8048601	8048800	2000981
5	8048651	8048850	2000982
5	8048701	8048900	2000983
5	8048751	8048950	2000984
5	8048801	8049000	2000985
5	8048851	8049050	2000986
5	8048901	8049100	2000987
5	8048951	8049150	2000988
5	8049001	8049200	2000989
5	8049051	8049250	2000990
5	8049101	8049300	2000991
5	8049151	8049350	2000992
5	8049201	8049400	2000993
5	8049251	8049450	2000994
5	8049301	8049500	2000995
5	8049351	8049550	2000996
5	8049401	8049600	2000997
5	8049451	8049650	2000998
5	8049501	8049700	2000999
5	8049551	8049750	2001000
5	8049601	8049800	2001001
5	8049651	8049850	2001002
5	8049701	8049900	2001003
5	8049751	8049950	2001004
5	8049801	8050000	2001005
5	8049851	8050050	2001006
5	8049901	8050100	2001007
5	8049951	8050150	2001008
5	8050001	8050200	2001009
5	8050051	8050250	2001010
5	8050101	8050300	2001011
5	8050151	8050350	2001012
5	8050201	8050400	2001013
5	8050251	8050450	2001014
5	8050301	8050500	2001015
5	8050351	8050550	2001016
5	8050401	8050600	2001017
5	8050451	8050650	2001018
5	8050501	8050700	2001019
5	8050551	8050750	2001020
5	8050601	8050800	2001021
5	8050651	8050850	2001022
5	8050701	8050900	2001023
5	8050751	8050950	2001024
5	8050801	8051000	2001025
5	8050851	8051050	2001026
5	8050901	8051100	2001027
5	8050951	8051150	2001028
5	8051001	8051200	2001029
5	8051051	8051250	2001030
5	8051101	8051300	2001031
5	8051151	8051350	2001032
5	8051201	8051400	2001033
5	8051251	8051450	2001034
5	8051301	8051500	2001035
5	8051351	8051550	2001036
5	8051401	8051600	2001037
5	8051451	8051650	2001038
5	8051501	8051700	2001039
5	8051551	8051750	2001040
5	8051601	8051800	2001041
5	8051651	8051850	2001042
5	8051701	8051900	2001043
5	8051751	8051950	2001044
5	8051801	8052000	2001045
5	8051851	8052050	2001046
5	8051901	8052100	2001047
5	8051951	8052150	2001048
5	8052001	8052200	2001049
5	8052051	8052250	2001050
5	8052101	8052300	2001051
5	8052151	8052350	2001052
5	8052201	8052400	2001053
5	8052251	8052450	2001054
5	8052301	8052500	2001055
5	8052351	8052550	2001056
5	8052401	8052600	2001057
5	8052451	8052650	2001058
5	8052501	8052700	2001059
5	8052551	8052750	2001060
5	8052601	8052800	2001061
5	8052651	8052850	2001062
5	8052701	8052900	2001063
5	8052751	8052950	2001064
5	8052801	8053000	2001065
5	8052851	8053050	2001066
5	8052901	8053100	2001067
5	8052951	8053150	2001068
5	8053001	8053200	2001069
5	8053051	8053250	2001070
5	8053101	8053300	2001071
5	8053151	8053350	2001072
5	8053201	8053400	2001073
5	8053251	8053450	2001074
5	8053301	8053500	2001075
5	8053351	8053550	2001076
5	8053401	8053600	2001077
5	8053451	8053650	2001078
5	8053501	8053700	2001079
5	8053551	8053750	2001080
5	8053601	8053800	2001081
5	8053651	8053850	2001082
5	8053701	8053900	2001083
5	8053751	8053950	2001084
5	8053801	8054000	2001085
5	8053851	8054050	2001086
5	8053901	8054100	2001087
5	8053951	8054150	2001088
5	8054001	8054200	2001089
5	8054051	8054250	2001090
5	8054101	8054300	2001091
5	8054151	8054350	2001092
5	8054201	8054400	2001093
5	8054251	8054450	2001094
5	8054301	8054500	2001095
5	8054351	8054550	2001096
5	8054401	8054600	2001097
5	8054451	8054650	2001098
5	8054501	8054700	2001099
5	8054551	8054750	2001100
5	8054601	8054800	2001101
5	8054651	8054850	2001102
5	8054701	8054900	2001103
5	8054751	8054950	2001104
5	8054801	8055000	2001105
5	8054851	8055050	2001106
5	8054901	8055100	2001107
5	8054951	8055150	2001108
5	8055001	8055200	2001109
5	8055051	8055250	2001110
5	8055101	8055300	2001111
5	8055151	8055350	2001112
5	8055201	8055400	2001113
5	8055251	8055450	2001114
5	8055301	8055500	2001115
5	8055351	8055550	2001116
5	8055401	8055600	2001117
5	8055451	8055650	2001118
5	8055501	8055700	2001119
5	8055551	8055750	2001120
5	8055601	8055800	2001121
5	8055651	8055850	2001122
5	8055701	8055900	2001123
5	8055751	8055950	2001124
5	8055801	8056000	2001125
5	8055851	8056050	2001126
5	8055901	8056100	2001127
5	8055951	8056150	2001128
5	8056001	8056200	2001129
5	8056051	8056250	2001130
5	8056101	8056300	2001131
5	8056151	8056350	2001132
5	8056201	8056400	2001133
5	8056251	8056450	2001134
5	8056301	8056500	2001135
5	8056351	8056550	2001136
5	8056401	8056600	2001137
5	8056451	8056650	2001138
5	8056501	8056700	2001139
5	8056551	8056750	2001140
5	8056601	8056800	2001141
5	8056651	8056850	2001142
5	8056701	8056900	2001143
5	8056751	8056950	2001144
5	8056801	8057000	2001145
5	8056851	8057050	2001146
5	8056901	8057100	2001147
5	8056951	8057150	2001148
5	8057001	8057200	2001149
5	8057051	8057250	2001150
5	8057101	8057300	2001151
5	8057151	8057350	2001152
5	8057201	8057400	2001153
5	8057251	8057450	2001154
5	8057301	8057500	2001155
5	8057351	8057550	2001156
5	8057401	8057600	2001157
5	8057451	8057650	2001158
5	8057501	8057700	2001159
5	8057551	8057750	2001160
5	8057601	8057800	2001161
5	8057651	8057850	2001162
5	8057701	8057900	2001163
5	8057751	8057950	2001164
5	8057801	8058000	2001165
5	8057851	8058050	2001166
5	8057901	8058100	2001167
5	8057951	8058150	2001168
5	8058001	8058200	2001169
5	8058051	8058250	2001170
5	8058101	8058300	2001171
5	8058151	8058350	2001172
5	8058201	8058400	2001173
5	8058251	8058450	2001174
5	8058301	8058500	2001175
5	8058351	8058550	2001176
5	8058401	8058600	2001177
5	8058451	8058650	2001178
5	8058501	8058700	2001179
5	8058551	8058750	2001180
5	8058601	8058800	2001181
5	8058651	8058850	2001182
5	8058701	8058900	2001183
5	8058751	8058950	2001184
5	8058801	8059000	2001185
5	8058851	8059050	2001186
5	8058901	8059100	2001187
5	8058951	8059150	2001188
5	8059001	8059200	2001189
5	8059051	8059250	2001190
5	8059101	8059300	2001191
5	8059151	8059350	2001192
5	8059201	8059400	2001193
5	8059251	8059450	2001194
5	8059301	8059500	2001195
5	8059351	8059550	2001196
5	8059401	8059600	2001197
5	8059451	8059650	2001198
5	8059501	8059700	2001199
5	8059551	8059750	2001200
5	8059601	8059800	2001201
5	8059651	8059850	2001202
5	8059701	8059900	2001203
5	8059751	8059950	2001204
5	8059801	8060000	2001205
5	8059851	8060050	2001206
5	8059901	8060100	2001207
5	8059951	8060150	2001208
5	8060001	8060200	2001209
5	8060051	8060250	2001210
5	8060101	8060300	2001211
5	8060151	8060350	2001212
5	8060201	8060400	2001213
5	8060251	8060450	2001214
5	8060301	8060500	2001215
5	8060351	8060550	2001216
5	8060401	8060600	2001217
5	8060451	8060650	2001218
5	8060501	8060700	2001219
5	8060551	8060750	2001220
5	8060601	8060800	2001221
5	8060651	8060850	2001222
5	8060701	8060900	2001223
5	8060751	8060950	2001224
5	8060801	8061000	2001225
5	8060851	8061050	2001226
5	8060901	8061100	2001227
5	8060951	8061150	2001228
5	8061001	8061200	2001229
5	8061051	8061250	2001230
5	8061101	8061300	2001231
5	8061151	8061350	2001232
5	8061201	8061400	2001233
5	8061251	8061450	2001234
5	8061301	8061500	2001235
5	8061351	8061550	2001236
5	8061401	8061600	2001237
5	8061451	8061650	2001238
5	8061501	8061700	2001239
5	8061551	8061750	2001240
5	8061601	8061800	2001241
5	8061651	8061850	2001242
5	8061701	8061900	2001243
5	8061751	8061950	2001244
5	8061801	8062000	2001245
5	8061851	8062050	2001246
5	8061901	8062100	2001247
5	8061951	8062150	2001248
5	8062001	8062200	2001249
5	8062051	8062250	2001250
5	8062101	8062300	2001251
5	8062151	8062350	2001252
5	8062201	8062400	2001253
5	8062251	8062450	2001254
5	8062301	8062500	2001255
5	8062351	8062550	2001256
5	8062401	8062600	2001257
5	8062451	8062650	2001258
5	8062501	8062700	2001259
5	8062551	8062750	2001260
5	8062601	8062800	2001261
5	8062651	8062850	2001262
5	8062701	8062900	2001263
5	8062751	8062950	2001264
5	8062801	8063000	2001265
5	8062851	8063050	2001266
5	8062901	8063100	2001267
5	8062951	8063150	2001268
5	8063001	8063200	2001269
5	8063051	8063250	2001270
5	8063101	8063300	2001271
5	8063151	8063350	2001272
5	8063201	8063400	2001273
5	8063251	8063450	2001274
5	8063301	8063500	2001275
5	8063351	8063550	2001276
5	8063401	8063600	2001277
5	8063451	8063650	2001278
5	8063501	8063700	2001279
5	8063551	8063750	2001280
5	8063601	8063800	2001281
5	8063651	8063850	2001282
5	8063701	8063900	2001283
5	8063751	8063950	2001284
5	8063801	8064000	2001285
5	8063851	8064050	2001286
5	8063901	8064100	2001287
5	8063951	8064150	2001288
5	8064001	8064200	2001289
5	8064051	8064250	2001290
5	8064101	8064300	2001291
5	8064151	8064350	2001292
5	8064201	8064400	2001293
5	8064251	8064450	2001294
5	8064301	8064500	2001295
5	8064351	8064550	2001296
5	8064401	8064600	2001297
5	8064451	8064650	2001298
5	8064501	8064700	2001299
5	8064551	8064750	2001300
5	8064601	8064800	2001301
5	8064651	8064850	2001302
5	8064701	8064900	2001303
5	8064751	8064950	2001304
5	8064801	8065000	2001305
5	8064851	8065050	2001306
5	8064901	8065100	2001307
5	8064951	8065150	2001308
5	8065001	8065200	2001309
5	8065051	8065250	2001310
5	8065101	8065300	2001311
5	8065151	8065350	2001312
5	8065201	8065400	2001313
5	8065251	8065450	2001314
5	8065301	8065500	2001315
5	8065351	8065550	2001316
5	8065401	8065600	2001317
5	8065451	8065650	2001318
5	8065501	8065700	2001319
5	8065551	8065750	2001320
5	8065601	8065800	2001321
5	8065651	8065850	2001322
5	8065701	8065900	2001323
5	8065751	8065950	2001324
5	8065801	8066000	2001325
5	8065851	8066050	2001326
5	8065901	8066100	2001327
5	8065951	8066150	2001328
5	8066001	8066200	2001329
5	8066051	8066250	2001330
5	8066101	8066300	2001331
5	8066151	8066350	2001332
5	8066201	8066400	2001333
5	8066251	8066450	2001334
5	8066301	8066500	2001335
5	8066351	8066550	2001336
5	8066401	8066600	2001337
5	8066451	8066650	2001338
5	8066501	8066700	2001339
5	8066551	8066750	2001340
5	8066601	8066800	2001341
5	8066651	8066850	2001342
5	8066701	8066900	2001343
5	8066751	8066950	2001344
5	8066801	8067000	2001345
5	8066851	8067050	2001346
5	8066901	8067100	2001347
5	8066951	8067150	2001348
5	8067001	8067200	2001349
5	8067051	8067250	2001350
5	8067101	8067300	2001351
5	8067151	8067350	2001352
5	8067201	8067400	2001353
5	8067251	8067450	2001354
5	8067301	8067500	2001355
5	8067351	8067550	2001356
5	8067401	8067600	2001357
5	8067451	8067650	2001358
5	8067501	8067700	2001359
5	8067551	8067750	2001360
5	8067601	8067800	2001361
5	8067651	8067850	2001362
5	8067701	8067900	2001363
5	8067751	8067950	2001364
5	8067801	8068000	2001365
5	8067851	8068050	2001366
5	8067901	8068100	2001367
5	8067951	8068150	2001368
5	8068001	8068200	2001369
5	8068051	8068250	2001370
5	8068101	8068300	2001371
5	8068151	8068350	2001372
5	8068201	8068400	2001373
5	8068251	8068450	2001374
5	8068301	8068500	2001375
5	8068351	8068550	2001376
5	8068401	8068600	2001377
5	8068451	8068650	2001378
5	8068501	8068700	2001379
5	8068551	8068750	2001380
5	8068601	8068800	2001381
5	8068651	8068850	2001382
5	8068701	8068900	2001383
5	8068751	8068950	2001384
5	8068801	8069000	2001385
5	8068851	8069050	2001386
5	8068901	8069100	2001387
5	8068951	8069150	2001388
5	8069001	8069200	2001389
5	8069051	8069250	2001390
5	8069101	8069300	2001391
5	8069151	8069350	2001392
5	8069201	8069400	2001393
5	8069251	8069450	2001394
5	8069301	8069500	2001395
5	8069351	8069550	2001396
5	8069401	8069600	2001397
5	8069451	8069650	2001398
5	8069501	8069700	2001399
5	8069551	8069750	2001400
5	8069601	8069800	2001401
5	8069651	8069850	2001402
5	8069701	8069900	2001403
5	8069751	8069950	2001404
5	8069801	8070000	2001405
5	8069851	8070050	2001406
5	8069901	8070100	2001407
5	8069951	8070150	2001408
5	8070001	8070200	2001409
5	8070051	8070250	2001410
5	8070101	8070300	2001411
5	8070151	8070350	2001412
5	8070201	8070400	2001413
5	8070251	8070450	2001414
5	8070301	8070500	2001415
5	8070351	8070550	2001416
5	8070401	8070600	2001417
5	8070451	8070650	2001418
5	8070501	8070700	2001419
5	8070551	8070750	2001420
5	8070601	8070800	2001421
5	8070651	8070850	2001422
5	8070701	8070900	2001423
5	8070751	8070950	2001424
5	8070801	8071000	2001425
5	8070851	8071050	2001426
5	8070901	8071100	2001427
5	8070951	8071150	2001428
5	8071001	8071200	2001429
5	8071051	8071250	2001430
5	8071101	8071300	2001431
5	8071151	8071350	2001432
5	8071201	8071400	2001433
5	8071251	8071450	2001434
5	8071301	8071500	2001435
5	8071351	8071550	2001436
5	8071401	8071600	2001437
5	8071451	8071650	2001438
5	8071501	8071700	2001439
5	8071551	8071750	2001440
5	8071601	8071800	2001441
5	8071651	8071850	2001442
5	8071701	8071900	2001443
5	8071751	8071950	2001444
5	8071801	8072000	2001445
5	8071851	8072050	2001446
5	8071901	8072100	2001447
5	8071951	8072150	2001448
5	8072001	8072200	2001449
5	8072051	8072250	2001450
5	8072101	8072300	2001451
5	8072151	8072350	2001452
5	8072201	8072400	2001453
5	8072251	8072450	2001454
5	8072301	8072500	2001455
5	8072351	8072550	2001456
5	8072401	8072600	2001457
5	8072451	8072650	2001458
5	8072501	8072700	2001459
5	8072551	8072750	2001460
5	8072601	8072800	2001461
5	8072651	8072850	2001462
5	8072701	8072900	2001463
5	8072751	8072950	2001464
5	8072801	8073000	2001465
5	8072851	8073050	2001466
5	8072901	8073100	2001467
5	8072951	8073150	2001468
5	8073001	8073200	2001469
5	8073051	8073250	2001470
5	8073101	8073300	2001471
5	8073151	8073350	2001472
5	8073201	8073400	2001473
5	8073251	8073450	2001474
5	8073301	8073500	2001475
5	8073351	8073550	2001476
5	8073401	8073600	2001477
5	8073451	8073650	2001478
5	8073501	8073700	2001479
5	8073551	8073750	2001480
5	8073601	8073800	2001481
5	8073651	8073850	2001482
5	8073701	8073900	2001483
5	8073751	8073950	2001484
5	8073801	8074000	2001485
5	8073851	8074050	2001486
5	8073901	8074100	2001487
5	8073951	8074150	2001488
5	8074001	8074200	2001489
5	8074051	8074250	2001490
5	8074101	8074300	2001491
5	8074151	8074350	2001492
5	8074201	8074400	2001493
5	8074251	8074450	2001494
5	8074301	8074500	2001495
5	8074351	8074550	2001496
5	8074401	8074600	2001497
5	8074451	8074650	2001498
5	8074501	8074700	2001499
5	8074551	8074750	2001500
5	8074601	8074800	2001501
5	8074651	8074850	2001502
5	8074701	8074900	2001503
5	8074751	8074950	2001504
5	8074801	8075000	2001505
5	8074851	8075050	2001506
5	8074901	8075100	2001507
5	8074951	8075150	2001508
5	8075001	8075200	2001509
5	8075051	8075250	2001510
5	8075101	8075300	2001511
5	8075151	8075350	2001512
5	8075201	8075400	2001513
5	8075251	8075450	2001514
5	8075301	8075500	2001515
5	8075351	8075550	2001516
5	8075401	8075600	2001517
5	8075451	8075650	2001518
5	8075501	8075700	2001519
5	8075551	8075750	2001520
5	8075601	8075800	2001521
5	8075651	8075850	2001522
5	8075701	8075900	2001523
5	8075751	8075950	2001524
5	8075801	8076000	2001525
5	8075851	8076050	2001526
5	8075901	8076100	2001527
5	8075951	8076150	2001528
5	8076001	8076200	2001529
5	8076051	8076250	2001530
5	8076101	8076300	2001531
5	8076151	8076350	2001532
5	8076201	8076400	2001533
5	8076251	8076450	2001534
5	8076301	8076500	2001535
5	8076351	8076550	2001536
5	8076401	8076600	2001537
5	8076451	8076650	2001538
5	8076501	8076700	2001539
5	8076551	8076750	2001540
5	8076601	8076800	2001541
5	8076651	8076850	2001542
5	8076701	8076900	2001543
5	8076751	8076950	2001544
5	8076801	8077000	2001545
5	8076851	8077050	2001546
5	8076901	8077100	2001547
5	8076951	8077150	2001548
5	8077001	8077200	2001549
5	8077051	8077250	2001550
5	8077101	8077300	2001551
5	8077151	8077350	2001552
5	8077201	8077400	2001553
5	8077251	8077450	2001554
5	8077301	8077500	2001555
5	8077351	8077550	2001556
5	8077401	8077600	2001557
5	8077451	8077650	2001558
5	8077501	8077700	2001559
5	8077551	8077750	2001560
5	8077601	8077800	2001561
5	8077651	8077850	2001562
5	8077701	8077900	2001563
5	8077751	8077950	2001564
5	8077801	8078000	2001565
5	8077851	8078050	2001566
5	8077901	8078100	2001567
5	8077951	8078150	2001568
5	8078001	8078200	2001569
5	8078051	8078250	2001570
5	8078101	8078300	2001571
5	8078151	8078350	2001572
5	8078201	8078400	2001573
5	8078251	8078450	2001574
5	8078301	8078500	2001575
5	8078351	8078550	2001576
5	8078401	8078600	2001577
5	8078451	8078650	2001578
5	8078501	8078700	2001579
5	8078551	8078750	2001580
5	8078601	8078800	2001581
5	8078651	8078850	2001582
5	8078701	8078900	2001583
5	8078751	8078950	2001584
5	8078801	8079000	2001585
5	8078851	8079050	2001586
5	8078901	8079100	2001587
5	8078951	8079150	2001588
5	8079001	8079200	2001589
5	8079051	8079250	2001590
5	8079101	8079300	2001591
5	8079151	8079350	2001592
5	8079201	8079400	2001593
5	8079251	8079450	2001594
5	8079301	8079500	2001595
5	8079351	8079550	2001596
5	8079401	8079600	2001597
5	8079451	8079650	2001598
5	8079501	8079700	2001599
5	8079551	8079750	2001600
5	8079601	8079800	2001601
5	8079651	8079850	2001602
5	8079701	8079900	2001603
5	8079751	8079950	2001604
5	8079801	8080000	2001605
5	8079851	8080050	2001606
5	8079901	8080100	2001607
5	8079951	8080150	2001608
5	8080001	8080200	2001609
5	8080051	8080250	2001610
5	8080101	8080300	2001611
5	8080151	8080350	2001612
5	8080201	8080400	2001613
5	8080251	8080450	2001614
5	8080301	8080500	2001615
5	8080351	8080550	2001616
5	8080401	8080600	2001617
5	8080451	8080650	2001618
5	8080501	8080700	2001619
5	8080551	8080750	2001620
5	8080601	8080800	2001621
5	8080651	8080850	2001622
5	8080701	8080900	2001623
5	8080751	8080950	2001624
5	8080801	8081000	2001625
5	8080851	8081050	2001626
5	8080901	8081100	2001627
5	8080951	8081150	2001628
5	8081001	8081200	2001629
5	8081051	8081250	2001630
5	8081101	8081300	2001631
5	8081151	8081350	2001632
5	8081201	8081400	2001633
5	8081251	8081450	2001634
5	8081301	8081500	2001635
5	8081351	8081550	2001636
5	8081401	8081600	2001637
5	8081451	8081650	2001638
5	8081501	8081700	2001639
5	8081551	8081750	2001640
5	8081601	8081800	2001641
5	8081651	8081850	2001642
5	8081701	8081900	2001643
5	8081751	8081950	2001644
5	8081801	8082000	2001645
5	8081851	8082050	2001646
5	8081901	8082100	2001647
5	8081951	8082150	2001648
5	8082001	8082200	2001649
5	8082051	8082250	2001650
5	8082101	8082300	2001651
5	8082151	8082350	2001652
5	8082201	8082400	2001653
5	8082251	8082450	2001654
5	8082301	8082500	2001655
5	8082351	8082550	2001656
5	8082401	8082600	2001657
5	8082451	8082650	2001658
5	8082501	8082700	2001659
5	8082551	8082750	2001660
5	8082601	8082800	2001661
5	8082651	8082850	2001662
5	8082701	8082900	2001663
5	8082751	8082950	2001664
5	8082801	8083000	2001665
5	8082851	8083050	2001666
5	8082901	8083100	2001667
5	8082951	8083150	2001668
5	8083001	8083200	2001669
5	8083051	8083250	2001670
5	8083101	8083300	2001671
5	8083151	8083350	2001672
5	8083201	8083400	2001673
5	8083251	8083450	2001674
5	8083301	8083500	2001675
5	8083351	8083550	2001676
5	8083401	8083600	2001677
5	8083451	8083650	2001678
5	8083501	8083700	2001679
5	8083551	8083750	2001680
5	8083601	8083800	2001681
5	8083651	8083850	2001682
5	8083701	8083900	2001683
5	8083751	8083950	2001684
5	8083801	8084000	2001685
5	8083851	8084050	2001686
5	8083901	8084100	2001687
5	8083951	8084150	2001688
5	8084001	8084200	2001689
5	8084051	8084250	2001690
5	8084101	8084300	2001691
5	8084151	8084350	2001692
5	8084201	8084400	2001693
5	8084251	8084450	2001694
5	8084301	8084500	2001695
5	8084351	8084550	2001696
5	8084401	8084600	2001697
5	8084451	8084650	2001698
5	8084501	8084700	2001699
5	8084551	8084750	2001700
5	8084601	8084800	2001701
5	8084651	8084850	2001702
5	8084701	8084900	2001703
5	8084751	8084950	2001704
5	8084801	8085000	2001705
5	8084851	8085050	2001706
5	8084901	8085100	2001707
5	8084951	8085150	2001708
5	8085001	8085200	2001709
5	8085051	8085250	2001710
5	8085101	8085300	2001711
5	8085151	8085350	2001712
5	8085201	8085400	2001713
5	8085251	8085450	2001714
5	8085301	8085500	2001715
5	8085351	8085550	2001716
5	8085401	8085600	2001717
5	8085451	8085650	2001718
5	8085501	8085700	2001719
5	8085551	8085750	2001720
5	8085601	8085800	2001721
5	8085651	8085850	2001722
5	8085701	8085900	2001723
5	8085751	8085950	2001724
5	8085801	8086000	2001725
5	8085851	8086050	2001726
5	8085901	8086100	2001727
5	8085951	8086150	2001728
5	8086001	8086200	2001729
5	8086051	8086250	2001730
5	8086101	8086300	2001731
5	8086151	8086350	2001732
5	8086201	8086400	2001733
5	8086251	8086450	2001734
5	8086301	8086500	2001735
5	8086351	8086550	2001736
5	8086401	8086600	2001737
5	8086451	8086650	2001738
5	8086501	8086700	2001739
5	8086551	8086750	2001740
5	8086601	8086800	2001741
5	8086651	8086850	2001742
5	8086701	8086900	2001743
5	8086751	8086950	2001744
5	8086801	8087000	2001745
5	8086851	8087050	2001746
5	8086901	8087100	2001747
5	8086951	8087150	2001748
5	8087001	8087200	2001749
5	8087051	8087250	2001750
5	8087101	8087300	2001751
5	8087151	8087350	2001752
5	8087201	8087400	2001753
5	8087251	8087450	2001754
5	8087301	8087500	2001755
5	8087351	8087550	2001756
5	8087401	8087600	2001757
5	8087451	8087650	2001758
5	8087501	8087700	2001759
5	8087551	8087750	2001760
5	8087601	8087800	2001761
5	8087651	8087850	2001762
5	8087701	8087900	2001763
5	8087751	8087950	2001764
5	8087801	8088000	2001765
5	8087851	8088050	2001766
5	8087901	8088100	2001767
5	8087951	8088150	2001768
5	8088001	8088200	2001769
5	8088051	8088250	2001770
5	8088101	8088300	2001771
5	8088151	8088350	2001772
5	8088201	8088400	2001773
5	8088251	8088450	2001774
5	8088301	8088500	2001775
5	8088351	8088550	2001776
5	8088401	8088600	2001777
5	8088451	8088650	2001778
5	8088501	8088700	2001779
5	8088551	8088750	2001780
5	8088601	8088800	2001781
5	8088651	8088850	2001782
5	8088701	8088900	2001783
5	8088751	8088950	2001784
5	8088801	8089000	2001785
5	8088851	8089050	2001786
5	8088901	8089100	2001787
5	8088951	8089150	2001788
5	8089001	8089200	2001789
5	8089051	8089250	2001790
5	8089101	8089300	2001791
5	8089151	8089350	2001792
5	8089201	8089400	2001793
5	8089251	8089450	2001794
5	8089301	8089500	2001795
5	8089351	8089550	2001796
5	8089401	8089600	2001797
5	8089451	8089650	2001798
5	8089501	8089700	2001799
5	8089551	8089750	2001800
5	8089601	8089800	2001801
5	8089651	8089850	2001802
5	8089701	8089900	2001803
5	8089751	8089950	2001804
5	8089801	8090000	2001805
5	8089851	8090050	2001806
5	8089901	8090100	2001807
5	8089951	8090150	2001808
5	8090001	8090200	2001809
5	8090051	8090250	2001810
5	8090101	8090300	2001811
5	8090151	8090350	2001812
5	8090201	8090400	2001813
5	8090251	8090450	2001814
5	8090301	8090500	2001815
5	8090351	8090550	2001816
5	8090401	8090600	2001817
5	8090451	8090650	2001818
5	8090501	8090700	2001819
5	8090551	8090750	2001820
5	8090601	8090800	2001821
5	8090651	8090850	2001822
5	8090701	8090900	2001823
5	8090751	8090950	2001824
5	8090801	8091000	2001825
5	8090851	8091050	2001826
5	8090901	8091100	2001827
5	8090951	8091150	2001828
5	8091001	8091200	2001829
5	8091051	8091250	2001830
5	8091101	8091300	2001831
5	8091151	8091350	2001832
5	8091201	8091400	2001833
5	8091251	8091450	2001834
5	8091301	8091500	2001835
5	8091351	8091550	2001836
5	8091401	8091600	2001837
5	8091451	8091650	2001838
5	8091501	8091700	2001839
5	8091551	8091750	2001840
5	8091601	8091800	2001841
5	8091651	8091850	2001842
5	8091701	8091900	2001843
5	8091751	8091950	2001844
5	8091801	8092000	2001845
5	8091851	8092050	2001846
5	8091901	8092100	2001847
5	8091951	8092150	2001848
5	8092001	8092200	2001849
5	8092051	8092250	2001850
5	8092101	8092300	2001851
5	8092151	8092350	2001852
5	8092201	8092400	2001853
5	8092251	8092450	2001854
5	8092301	8092500	2001855
5	8092351	8092550	2001856
5	8092401	8092600	2001857
5	8092451	8092650	2001858
5	8092501	8092700	2001859
5	8092551	8092750	2001860
5	8092601	8092800	2001861
5	8092651	8092850	2001862
5	8092701	8092900	2001863
5	8092751	8092950	2001864
5	8092801	8093000	2001865
5	8092851	8093050	2001866
5	8092901	8093100	2001867
5	8092951	8093150	2001868
5	8093001	8093200	2001869
5	8093051	8093250	2001870
5	8093101	8093300	2001871
5	8093151	8093350	2001872
5	8093201	8093400	2001873
5	8093251	8093450	2001874
5	8093301	8093500	2001875
5	8093351	8093550	2001876
5	8093401	8093600	2001877
5	8093451	8093650	2001878
5	8093501	8093700	2001879
5	8093551	8093750	2001880
5	8093601	8093800	2001881
5	8093651	8093850	2001882
5	8093701	8093900	2001883
5	8093751	8093950	2001884
5	8093801	8094000	2001885
5	8093851	8094050	2001886
5	8093901	8094100	2001887
5	8093951	8094150	2001888
5	8094001	8094200	2001889
5	8094051	8094250	2001890
5	8094101	8094300	2001891
5	8094151	8094350	2001892
5	8094201	8094400	2001893
5	8094251	8094450	2001894
5	8094301	8094500	2001895
5	8094351	8094550	2001896
5	8094401	8094600	2001897
5	8094451	8094650	2001898
5	8094501	8094700	2001899
5	8094551	8094750	2001900
5	8094601	8094800	2001901
5	8094651	8094850	2001902
5	8094701	8094900	2001903
5	8094751	8094950	2001904
5	8094801	8095000	2001905
5	8094851	8095050	2001906
5	8094901	8095100	2001907
5	8094951	8095150	2001908
5	8095001	8095200	2001909
5	8095051	8095250	2001910
5	8095101	8095300	2001911
5	8095151	8095350	2001912
5	8095201	8095400	2001913
5	8095251	8095450	2001914
5	8095301	8095500	2001915
5	8095351	8095550	2001916
5	8095401	8095600	2001917
5	8095451	8095650	2001918
5	8095501	8095700	2001919
5	8095551	8095750	2001920
5	8095601	8095800	2001921
5	8095651	8095850	2001922
5	8095701	8095900	2001923
5	8095751	8095950	2001924
5	8095801	8096000	2001925
5	8095851	8096050	2001926
5	8095901	8096100	2001927
5	8095951	8096150	2001928
5	8096001	8096200	2001929
5	8096051	8096250	2001930
5	8096101	8096300	2001931
5	8096151	8096350	2001932
5	8096201	8096400	2001933
5	8096251	8096450	2001934
5	8096301	8096500	2001935
5	8096351	8096550	2001936
5	8096401	8096600	2001937
5	8096451	8096650	2001938
5	8096501	8096700	2001939
5	8096551	8096750	2001940
5	8096601	8096800	2001941
5	8096651	8096850	2001942
5	8096701	8096900	2001943
5	8096751	8096950	2001944
5	8096801	8097000	2001945
5	8096851	8097050	2001946
5	8096901	8097100	2001947
5	8096951	8097150	2001948
5	8097001	8097200	2001949
5	8097051	8097250	2001950
5	8097101	8097300	2001951
5	8097151	8097350	2001952
5	8097201	8097400	2001953
5	8097251	8097450	2001954
5	8097301	8097500	2001955
5	8097351	8097550	2001956
5	8097401	8097600	2001957
5	8097451	8097650	2001958
5	8097501	8097700	2001959
5	8097551	8097750	2001960
5	8097601	8097800	2001961
5	8097651	8097850	2001962
5	8097701	8097900	2001963
5	8097751	8097950	2001964
5	8097801	8098000	2001965
5	8097851	8098050	2001966
5	8097901	8098100	2001967
5	8097951	8098150	2001968
5	8098001	8098200	2001969
5	8098051	8098250	2001970
5	8098101	8098300	2001971
5	8098151	8098350	2001972
5	8098201	8098400	2001973
5	8098251	8098450	2001974
5	8098301	8098500	2001975
5	8098351	8098550	2001976
5	8098401	8098600	2001977
5	8098451	8098650	2001978
5	8098501	8098700	2001979
5	8098551	8098750	2001980
5	8098601	8098800	2001981
5	8098651	8098850	2001982
5	8098701	8098900	2001983
5	8098751	8098950	2001984
5	8098801	8099000	2001985
5	8098851	8099050	2001986
5	8098901	8099100	2001987
5	8098951	8099150	2001988
5	8099001	8099200	2001989
5	8099051	8099250	2001990
5	8099101	8099300	2001991
5	8099151	8099350	2001992
5	8099201	8099400	2001993
5	8099251	8099450	2001994
5	8099301	8099500	2001995
5	8099351	8099550	2001996
5	8099401	8099600	2001997
5	8099451	8099650	2001998
5	8099501	8099700	2001999
[truncated: 377,343+ more rows]
