# Supplementary material for: Mapping parental DMRs predictive of local and distal methylome remodeling in epigenetic F1 hybrids
Source: Life Sci Alliance. 2024 Jan 30;7(4):e202402599. doi: 10.26508/lsa.202402599 (PMC10828516; doi:10.26508/lsa.202402599)
Supplement: Supplementary file 5 [file LSA-2024-02599_TableS5.xlsx]

## Sheet: Sheet1
msCol	epiRIL	PD	DMR/SMR	MPV	epiHybrid	HD	Scenario	NAD/ADD	Category
1(M)	1(M)	0	SMR	1	1(M)	0	A	ADD	SMR_ADD
1(M)	1(M)	0	SMR	1	0.5(I)	-0.5	B	NAD	SMR_TCdM
1(M)	1(M)	0	SMR	1	0(U)	-1	C	NAD	SMR_TCdM
0(U)	0(U)	0	SMR	0	1(M)	1	D	NAD	SMR_TCM
0(U)	0(U)	0	SMR	0	0.5(I)	0.5	E	NAD	SMR_TCM
0(U)	0(U)	0	SMR	0	0(U)	0	A	ADD	DMR_ADD
1(M)	0(U)	1	DMR	0.5	1(M)	0.5	F	NAD	DMR_TCM
1(M)	0(U)	1	DMR	0.5	0.5(I)	0	G	ADD	DMR_ADD
1(M)	0(U)	1	DMR	0.5	0(U)	-0.5	H	NAD	DMR_TCdM
0(U)	1(M)	-1	DMR	0.5	1(M)	0.5	I	NAD	DMR_TCM
0(U)	1(M)	-1	DMR	0.5	0.5(I)	0	J	ADD	DMR_ADD
0(U)	1(M)	-1	DMR	0.5	0(U)	-1	K	NAD	DMR_TCdM
Stats
Scenario	Category	Mean	SD	%
A	SMR_ADD	1.33004e+06	497424	86.76
B	SMR_TCdM	118758	61155.3	7.74
C	SMR_TCdM	4751.96	6065.03	0.3
D	SMR_TCM	688.209	912.85	0.04
E	SMR_TCM	18198.1	12738.3	1.18
F	DMR_TCM	3105.9	3237.47	0.2
G	DMR_ADD	30985.3	17675.5	2.02
H	DMR_TCdM	9691.87	10748.6	0.63
I	DMR_TCM	733.702	686.453	0.04
J	DMR_ADD	9064.21	5480.28	0.59
K	DMR_TCdM	6959.56	9045.55	0.45
