# Supplementary material for: Mapping parental DMRs predictive of local and distal methylome remodeling in epigenetic F1 hybrids
Source: Life Sci Alliance. 2024 Jan 30;7(4):e202402599. doi: 10.26508/lsa.202402599 (PMC10828516; doi:10.26508/lsa.202402599)
Supplement: Supplementary file 6 [file LSA-2024-02599_TableS6.xlsx]

## Sheet: Part1
msCol	R50	F50	PDV	MPV	msCol	R50	F50	MPV_rcmeth	MPdiv	scenario	MPdiv_rcmeth	MPrate	seqnames	start	end	id
1	1	1	0	1	0.77487	0.74388	0.85527	0.759375	0	A	0.0958950000000001	126281481481482	1	751	950	1
1	1	1	0	1	0.77487	0.74388	0.85527	0.759375	0	A	0.0958950000000001	126281481481482	1	801	1000	2
0	0	0	0	0	0.01634	0.01465	0.00884	0.015495	0	A	-0.006655	-429493384962891	1	2251	2450	3
0	0	0	0	0	0.01634	0.01465	0.00884	0.015495	0	A	-0.006655	-429493384962891	1	2351	2550	4
0	0	0	0	0	0.01634	0.01465	0.00884	0.015495	0	A	-0.006655	-429493384962891	1	2701	2900	5
0	0	0	0	0	0.01634	0.01465	0.00884	0.015495	0	A	-0.006655	-429493384962891	1	2751	2950	6
0	0	0	0	0	0.01634	0.01465	0.00884	0.015495	0	A	-0.006655	-429493384962891	1	2801	3000	7
0	0	0	0	0	0.01634	0.01465	0.00884	0.015495	0	A	-0.006655	-429493384962891	1	2851	3050	8
0	0	0	0	0	0.01634	0.01465	0.00884	0.015495	0	A	-0.006655	-429493384962891	1	2901	3100	9
0	0	0	0	0	0.01634	0.01465	0.00884	0.015495	0	A	-0.006655	-429493384962891	1	2951	3150	10
0	0	0	0	0	0.01634	0.01465	0.00884	0.015495	0	A	-0.006655	-429493384962891	1	3001	3200	11
0	0	0	0	0	0.01634	0.01465	0.00884	0.015495	0	A	-0.006655	-429493384962891	1	3501	3700	12
0	0	0	0	0	0.01634	0.01465	0.00884	0.015495	0	A	-0.006655	-429493384962891	1	3551	3750	13
0	0	0	0	0	0.01634	0.01465	0.00884	0.015495	0	A	-0.006655	-429493384962891	1	3601	3800	14
0	0	0	0	0	0.01634	0.01465	0.00884	0.015495	0	A	-0.006655	-429493384962891	1	3651	3850	15
0	0	0	0	0	0.01634	0.01465	0.00884	0.015495	0	A	-0.006655	-429493384962891	1	3701	3900	16
0	0	0	0	0	0.01634	0.01465	0.00884	0.015495	0	A	-0.006655	-429493384962891	1	3751	3950	17
0	0	0	0	0	0.01634	0.01465	0.00884	0.015495	0	A	-0.006655	-429493384962891	1	3801	4000	18
0	0	0	0	0	0.01634	0.01465	0.00884	0.015495	0	A	-0.006655	-429493384962891	1	3851	4050	19
0	0	0	0	0	0.01634	0.01465	0.00884	0.015495	0	A	-0.006655	-429493384962891	1	3901	4100	20
0	0	0	0	0	0.01634	0.01465	0.00884	0.015495	0	A	-0.006655	-429493384962891	1	3951	4150	21
0	0	0	0	0	0.01634	0.01465	0.00884	0.015495	0	A	-0.006655	-429493384962891	1	4001	4200	22
0	0	0	0	0	0.01634	0.01465	0.00884	0.015495	0	A	-0.006655	-429493384962891	1	4051	4250	23
0	0	0	0	0	0.01634	0.01465	0.00884	0.015495	0	A	-0.006655	-429493384962891	1	4101	4300	24
0	0	0	0	0	0.01634	0.01465	0.00884	0.015495	0	A	-0.006655	-429493384962891	1	4701	4900	25
0	0	0	0	0	0.01634	0.01465	0.00884	0.015495	0	A	-0.006655	-429493384962891	1	4851	5050	26
0	0	0	0	0	0.01634	0.01465	0.00884	0.015495	0	A	-0.006655	-429493384962891	1	5001	5200	27
0	0	0	0	0	0.01634	0.01465	0.00884	0.015495	0	A	-0.006655	-429493384962891	1	5051	5250	28
0	0	0	0	0	0.01634	0.01465	0.00884	0.015495	0	A	-0.006655	-429493384962891	1	5101	5300	29
0	0	0	0	0	0.01634	0.01465	0.00884	0.015495	0	A	-0.006655	-429493384962891	1	5151	5350	30
1	1	0.5	0	1	0.77487	0.74388	0.43206	0.759375	-0.5	B	-0.327315	-431032098765432	1	5301	5500	31
1	1	0.5	0	1	0.77487	0.74388	0.43206	0.759375	-0.5	B	-0.327315	-431032098765432	1	5351	5550	32
1	1	0.5	0	1	0.77487	0.74388	0.43206	0.759375	-0.5	B	-0.327315	-431032098765432	1	5401	5600	33
1	0	0.5	1	0.5	0.77487	0.01465	0.43206	0.39476	0	G	0.0373	944877900496504	1	5451	5650	34
0	0	0	0	0	0.01634	0.01465	0.00884	0.015495	0	A	-0.006655	-429493384962891	1	6351	6550	35
0	0	0	0	0	0.01634	0.01465	0.00885	0.015495	0	A	-0.006645	-428848015488867	1	6401	6600	36
0	0	0	0	0	0.01634	0.01465	0.00885	0.015495	0	A	-0.006645	-428848015488867	1	6451	6650	37
0	0	0	0	0	0.01634	0.01465	0.00894	0.015495	0	A	-0.006555	-423039690222653	1	6501	6700	38
0	0	0	0	0	0.01634	0.01465	0.00884	0.015495	0	A	-0.006655	-429493384962891	1	6601	6800	39
0	0	0	0	0	0.01634	0.01465	0.0089	0.015495	0	A	-0.006595	-425621168118748	1	6651	6850	40
1	1	0.5	0	1	0.77487	0.74388	0.43206	0.759375	-0.5	B	-0.327315	-431032098765432	1	6851	7050	41
1	1	0.5	0	1	0.77487	0.74388	0.43206	0.759375	-0.5	B	-0.327315	-431032098765432	1	6901	7100	42
0	0	0	0	0	0.01634	0.01465	0.00884	0.015495	0	A	-0.006655	-429493384962891	1	8401	8600	43
0	0	0	0	0	0.01634	0.01465	0.00884	0.015495	0	A	-0.006655	-429493384962891	1	8501	8700	44
0	0	0	0	0	0.01634	0.01465	0.00884	0.015495	0	A	-0.006655	-429493384962891	1	8551	8750	45
0	0	0	0	0	0.01634	0.01465	0.00884	0.015495	0	A	-0.006655	-429493384962891	1	8601	8800	46
0	0	0	0	0	0.01634	0.01465	0.00884	0.015495	0	A	-0.006655	-429493384962891	1	8651	8850	47
0	0	0	0	0	0.01634	0.01465	0.00884	0.015495	0	A	-0.006655	-429493384962891	1	10001	10200	48
0	0	0	0	0	0.01634	0.01465	0.00885	0.015495	0	A	-0.006645	-428848015488867	1	10051	10250	49
0	0	0	0	0	0.01634	0.01465	0.00887	0.015495	0	A	-0.006625	-42755727654082	1	10101	10300	50
0	0	0	0	0	0.01634	0.01465	0.00893	0.015495	0	A	-0.006565	-423685059696676	1	10151	10350	51
0	0	0	0	0	0.01634	0.01465	0.00884	0.015495	0	A	-0.006655	-429493384962891	1	11851	12050	52
0	0	0	0	0	0.01634	0.01465	0.00884	0.015495	0	A	-0.006655	-429493384962891	1	11901	12100	53
0	0	0	0	0	0.01634	0.01465	0.00884	0.015495	0	A	-0.006655	-429493384962891	1	11951	12150	54
0	0	0	0	0	0.01634	0.01465	0.00884	0.015495	0	A	-0.006655	-429493384962891	1	12001	12200	55
0	0	0	0	0	0.01634	0.01465	0.00884	0.015495	0	A	-0.006655	-429493384962891	1	12051	12250	56
0	0	0	0	0	0.01634	0.01465	0.00884	0.015495	0	A	-0.006655	-429493384962891	1	12101	12300	57
0	0	0	0	0	0.01634	0.01465	0.00884	0.015495	0	A	-0.006655	-429493384962891	1	12151	12350	58
0	0	0	0	0	0.01634	0.01465	0.00884	0.015495	0	A	-0.006655	-429493384962891	1	12201	12400	59
0	0	0	0	0	0.01634	0.01465	0.00884	0.015495	0	A	-0.006655	-429493384962891	1	12251	12450	60
0	0	0	0	0	0.01634	0.01465	0.00884	0.015495	0	A	-0.006655	-429493384962891	1	12301	12500	61
0	0	0	0	0	0.01634	0.01465	0.00884	0.015495	0	A	-0.006655	-429493384962891	1	12351	12550	62
0	0	0	0	0	0.01634	0.01465	0.00884	0.015495	0	A	-0.006655	-429493384962891	1	12401	12600	63
0	0	0	0	0	0.01634	0.01465	0.00884	0.015495	0	A	-0.006655	-429493384962891	1	12451	12650	64
0	0	0	0	0	0.01634	0.01465	0.00884	0.015495	0	A	-0.006655	-429493384962891	1	12501	12700	65
0	0	0	0	0	0.01634	0.01465	0.00884	0.015495	0	A	-0.006655	-429493384962891	1	12551	12750	66
0	0	0	0	0	0.01634	0.01465	0.00884	0.015495	0	A	-0.006655	-429493384962891	1	12601	12800	67
0	0	0	0	0	0.01634	0.01465	0.00884	0.015495	0	A	-0.006655	-429493384962891	1	12651	12850	68
0	0	0	0	0	0.01634	0.01465	0.00884	0.015495	0	A	-0.006655	-429493384962891	1	12701	12900	69
0	0	0	0	0	0.01634	0.01465	0.00884	0.015495	0	A	-0.006655	-429493384962891	1	12751	12950	70
0	0	0	0	0	0.01634	0.01465	0.00884	0.015495	0	A	-0.006655	-429493384962891	1	12801	13000	71
0	0	0	0	0	0.01634	0.01465	0.00884	0.015495	0	A	-0.006655	-429493384962891	1	12851	13050	72
0	0	0	0	0	0.01634	0.01465	0.00884	0.015495	0	A	-0.006655	-429493384962891	1	13601	13800	73
0	0	0	0	0	0.01634	0.01465	0.00884	0.015495	0	A	-0.006655	-429493384962891	1	13651	13850	74
0	0	0	0	0	0.01634	0.01465	0.00884	0.015495	0	A	-0.006655	-429493384962891	1	13701	13900	75
0	0	0	0	0	0.01634	0.01465	0.00884	0.015495	0	A	-0.006655	-429493384962891	1	14201	14400	76
0	0	0	0	0	0.01634	0.01465	0.00884	0.015495	0	A	-0.006655	-429493384962891	1	14251	14450	77
0	0	0	0	0	0.01634	0.01465	0.00884	0.015495	0	A	-0.006655	-429493384962891	1	14301	14500	78
0	0	0	0	0	0.01634	0.01465	0.00884	0.015495	0	A	-0.006655	-429493384962891	1	14351	14550	79
0	0	0	0	0	0.01634	0.01465	0.00884	0.015495	0	A	-0.006655	-429493384962891	1	14451	14650	80
0	0	0	0	0	0.01634	0.01465	0.00884	0.015495	0	A	-0.006655	-429493384962891	1	14501	14700	81
0	0	0	0	0	0.01634	0.01465	0.00884	0.015495	0	A	-0.006655	-429493384962891	1	14551	14750	82
0	0	0	0	0	0.01634	0.01465	0.00884	0.015495	0	A	-0.006655	-429493384962891	1	14601	14800	83
0	0	0	0	0	0.01634	0.01465	0.00921	0.015495	0	A	-0.006285	-405614714424008	1	14951	15150	84
0	0	0	0	0	0.01634	0.01465	0.01045	0.015495	0	A	-0.005045	-325588899645047	1	15001	15200	85
0	0	0	0	0	0.01634	0.01465	0.02332	0.015495	0	A	0.007825	505001613423685	1	15051	15250	86
0	0	0	0	0	0.01634	0.01465	0.01635	0.015495	0	A	0.000855	551790900290416	1	15101	15300	87
0	0	0	0	0	0.01634	0.01465	0.00884	0.015495	0	A	-0.006655	-429493384962891	1	15401	15600	88
0	0	0	0	0	0.01634	0.01465	0.00885	0.015495	0	A	-0.006645	-428848015488867	1	15451	15650	89
0	0	0	0	0	0.01634	0.01465	0.00884	0.015495	0	A	-0.006655	-429493384962891	1	15501	15700	90
0	0	0	0	0	0.01634	0.01465	0.00884	0.015495	0	A	-0.006655	-429493384962891	1	15551	15750	91
0	0	0	0	0	0.01634	0.01465	0.00884	0.015495	0	A	-0.006655	-429493384962891	1	15651	15850	92
0	0	0	0	0	0.01634	0.01465	0.00884	0.015495	0	A	-0.006655	-429493384962891	1	15701	15900	93
0	0	0	0	0	0.01634	0.01465	0.00884	0.015495	0	A	-0.006655	-429493384962891	1	15751	15950	94
0	0	0	0	0	0.01634	0.01465	0.00884	0.015495	0	A	-0.006655	-429493384962891	1	15801	16000	95
0	0	0	0	0	0.01634	0.01465	0.00886	0.015495	0	A	-0.006635	-428202646014844	1	16651	16850	96
0	0	0	0	0	0.01634	0.01465	0.00894	0.015495	0	A	-0.006555	-423039690222653	1	16701	16900	97
0	0	0	0	0	0.01634	0.01465	0.0089	0.015495	0	A	-0.006595	-425621168118748	1	16751	16950	98
0	0	0	0	0	0.01634	0.01465	0.0089	0.015495	0	A	-0.006595	-425621168118748	1	16801	17000	99
1	1	1	0	1	0.77487	0.74388	0.85527	0.759375	0	A	0.0958950000000001	126281481481482	1	18251	18450	100
1	1	1	0	1	0.77487	0.74388	0.85527	0.759375	0	A	0.0958950000000001	126281481481482	1	18301	18500	101
1	1	1	0	1	0.77487	0.74388	0.85527	0.759375	0	A	0.0958950000000001	126281481481482	1	18351	18550	102
1	1	1	0	1	0.77487	0.74388	0.85527	0.759375	0	A	0.0958950000000001	126281481481482	1	18401	18600	103
0	0	0	0	0	0.01634	0.01465	0.00927	0.015495	0	A	-0.006225	-401742497579864	1	19501	19700	104
0	0	0	0	0	0.01634	0.01465	0.0089	0.015495	0	A	-0.006595	-425621168118748	1	19651	19850	105
0	0	0	0	0	0.01634	0.01465	0.00894	0.015495	0	A	-0.006555	-423039690222653	1	19701	19900	106
0	0	0	0	0	0.01634	0.01465	0.00894	0.015495	0	A	-0.006555	-423039690222653	1	19751	19950	107
0	0	0	0	0	0.01634	0.01465	0.00887	0.015495	0	A	-0.006625	-42755727654082	1	19801	20000	108
0	0	0	0	0	0.01634	0.01465	0.00884	0.015495	0	A	-0.006655	-429493384962891	1	20101	20300	109
0	0	0	0	0	0.01634	0.01465	0.00884	0.015495	0	A	-0.006655	-429493384962891	1	20151	20350	110
0	0	0	0	0	0.01634	0.01465	0.00884	0.015495	0	A	-0.006655	-429493384962891	1	20201	20400	111
0	0	0	0	0	0.01634	0.01465	0.00884	0.015495	0	A	-0.006655	-429493384962891	1	20251	20450	112
0	0	0	0	0	0.01634	0.01465	0.009	0.015495	0	A	-0.006495	-419167473378509	1	20301	20500	113
0	0	0	0	0	0.01634	0.01465	0.00891	0.015495	0	A	-0.006585	-424975798644724	1	20501	20700	114
0	0	0	0	0	0.01634	0.01465	0.00914	0.015495	0	A	-0.006355	-410132300742175	1	20551	20750	115
0	0	0	0	0	0.01634	0.01465	0.00966	0.015495	0	A	-0.005835	-376573088092933	1	20601	20800	116
0	0	0	0	0	0.01634	0.01465	0.00884	0.015495	0	A	-0.006655	-429493384962891	1	20801	21000	117
0	0	0	0	0	0.01634	0.01465	0.00884	0.015495	0	A	-0.006655	-429493384962891	1	20851	21050	118
0	0	0	0	0	0.01634	0.01465	0.00884	0.015495	0	A	-0.006655	-429493384962891	1	20901	21100	119
0	0	0	0	0	0.01634	0.01465	0.00884	0.015495	0	A	-0.006655	-429493384962891	1	20951	21150	120
0	0	0	0	0	0.01634	0.01465	0.00884	0.015495	0	A	-0.006655	-429493384962891	1	21001	21200	121
0	0	0	0	0	0.01634	0.01465	0.00884	0.015495	0	A	-0.006655	-429493384962891	1	21051	21250	122
0	0	0	0	0	0.01634	0.01465	0.00884	0.015495	0	A	-0.006655	-429493384962891	1	21101	21300	123
0	0	0	0	0	0.01634	0.01465	0.00884	0.015495	0	A	-0.006655	-429493384962891	1	21151	21350	124
0	0	0	0	0	0.01634	0.01465	0.00884	0.015495	0	A	-0.006655	-429493384962891	1	21201	21400	125
0	0	0	0	0	0.01634	0.01465	0.00884	0.015495	0	A	-0.006655	-429493384962891	1	21251	21450	126
0	0	0	0	0	0.01634	0.01465	0.00884	0.015495	0	A	-0.006655	-429493384962891	1	21301	21500	127
0	0	0	0	0	0.01634	0.01465	0.00884	0.015495	0	A	-0.006655	-429493384962891	1	21351	21550	128
0	0	0	0	0	0.01634	0.01465	0.00884	0.015495	0	A	-0.006655	-429493384962891	1	21401	21600	129
0	0	0	0	0	0.01634	0.01465	0.00884	0.015495	0	A	-0.006655	-429493384962891	1	21601	21800	130
0	0	0	0	0	0.01634	0.01465	0.00884	0.015495	0	A	-0.006655	-429493384962891	1	21651	21850	131
0	0	0	0	0	0.01634	0.01465	0.00884	0.015495	0	A	-0.006655	-429493384962891	1	21701	21900	132
0	0	0	0	0	0.01634	0.01465	0.00884	0.015495	0	A	-0.006655	-429493384962891	1	21751	21950	133
0	0	0	0	0	0.01634	0.01465	0.00884	0.015495	0	A	-0.006655	-429493384962891	1	21801	22000	134
0	0	0	0	0	0.01634	0.01465	0.00884	0.015495	0	A	-0.006655	-429493384962891	1	21851	22050	135
0	0	0	0	0	0.01634	0.01465	0.00884	0.015495	0	A	-0.006655	-429493384962891	1	21901	22100	136
0	0	0	0	0	0.01634	0.01465	0.00884	0.015495	0	A	-0.006655	-429493384962891	1	22001	22200	137
0	0	0	0	0	0.01634	0.01465	0.00884	0.015495	0	A	-0.006655	-429493384962891	1	22101	22300	138
0	0	0	0	0	0.01634	0.01465	0.00884	0.015495	0	A	-0.006655	-429493384962891	1	22151	22350	139
0	0	0	0	0	0.01634	0.01465	0.00884	0.015495	0	A	-0.006655	-429493384962891	1	22201	22400	140
0	0	0	0	0	0.01634	0.01465	0.00884	0.015495	0	A	-0.006655	-429493384962891	1	22251	22450	141
0	0	0	0	0	0.01634	0.01465	0.00884	0.015495	0	A	-0.006655	-429493384962891	1	22301	22500	142
0	0	0	0	0	0.01634	0.01465	0.00884	0.015495	0	A	-0.006655	-429493384962891	1	22351	22550	143
0	0	0	0	0	0.01634	0.01465	0.00884	0.015495	0	A	-0.006655	-429493384962891	1	22401	22600	144
0	0	0	0	0	0.01634	0.01465	0.00885	0.015495	0	A	-0.006645	-428848015488867	1	22451	22650	145
0	0	0	0	0	0.01634	0.01465	0.0089	0.015495	0	A	-0.006595	-425621168118748	1	22501	22700	146
0	0	0	0	0	0.01634	0.01465	0.00894	0.015495	0	A	-0.006555	-423039690222653	1	22551	22750	147
0	0	0	0	0	0.01634	0.01465	0.01164	0.015495	0	A	-0.003855	-248789932236205	1	22601	22800	148
0	0	0	0	0	0.01634	0.01465	0.00976	0.015495	0	A	-0.005735	-370119393352694	1	22651	22850	149
0	0	0	0	0	0.01634	0.01465	0.00976	0.015495	0	A	-0.005735	-370119393352694	1	22701	22900	150
0	0	0	0	0	0.01634	0.01465	0.00966	0.015495	0	A	-0.005835	-376573088092933	1	22751	22950	151
0	0	0	0	0	0.01634	0.01465	0.00884	0.015495	0	A	-0.006655	-429493384962891	1	23151	23350	152
0	0	0	0	0	0.01634	0.01465	0.00884	0.015495	0	A	-0.006655	-429493384962891	1	23251	23450	153
0	0	0	0	0	0.01634	0.01465	0.00884	0.015495	0	A	-0.006655	-429493384962891	1	23501	23700	154
0	0	0	0	0	0.01634	0.01465	0.00884	0.015495	0	A	-0.006655	-429493384962891	1	23551	23750	155
0	0	0	0	0	0.01634	0.01465	0.00884	0.015495	0	A	-0.006655	-429493384962891	1	23601	23800	156
0	0	0	0	0	0.01634	0.01465	0.00884	0.015495	0	A	-0.006655	-429493384962891	1	23651	23850	157
0	0	0	0	0	0.01634	0.01465	0.00884	0.015495	0	A	-0.006655	-429493384962891	1	23701	23900	158
0	0	0.5	0	0	0.01634	0.01465	0.43206	0.015495	0.5	E	0.416565	268838334946757	1	23801	24000	159
1	0	0.5	1	0.5	0.77487	0.01465	0.43206	0.39476	0	G	0.0373	944877900496504	1	23851	24050	160
1	1	0.5	0	1	0.77487	0.74388	0.43206	0.759375	-0.5	B	-0.327315	-431032098765432	1	24001	24200	161
1	1	0.5	0	1	0.77487	0.74388	0.43206	0.759375	-0.5	B	-0.327315	-431032098765432	1	24101	24300	162
1	1	0.5	0	1	0.77487	0.74388	0.63413	0.759375	-0.5	B	-0.125245	-164931687242798	1	24151	24350	163
1	1	0.5	0	1	0.77487	0.74388	0.43533	0.759375	-0.5	B	-0.324045	-426725925925926	1	24201	24400	164
1	1	1	0	1	0.77487	0.74388	0.85527	0.759375	0	A	0.0958950000000001	126281481481482	1	24251	24450	165
1	1	1	0	1	0.77487	0.74388	0.85527	0.759375	0	A	0.0958950000000001	126281481481482	1	24301	24500	166
1	1	1	0	1	0.77487	0.74388	0.85433	0.759375	0	A	0.0949550000000001	125043621399177	1	24351	24550	167
1	1	0.5	0	1	0.77487	0.74388	0.43206	0.759375	-0.5	B	-0.327315	-431032098765432	1	24451	24650	168
1	1	0.5	0	1	0.77487	0.74388	0.43293	0.759375	-0.5	B	-0.326445	-429886419753086	1	24551	24750	169
1	1	1	0	1	0.77487	0.74388	0.85527	0.759375	0	A	0.0958950000000001	126281481481482	1	24701	24900	170
1	1	0.5	0	1	0.77487	0.74388	0.43219	0.759375	-0.5	B	-0.327185	-430860905349794	1	24901	25100	171
1	1	1	0	1	0.77487	0.74388	0.85527	0.759375	0	A	0.0958950000000001	126281481481482	1	24951	25150	172
1	1	1	0	1	0.77487	0.74388	0.85527	0.759375	0	A	0.0958950000000001	126281481481482	1	25001	25200	173
1	1	1	0	1	0.77487	0.74388	0.85527	0.759375	0	A	0.0958950000000001	126281481481482	1	25051	25250	174
1	1	1	0	1	0.77487	0.74388	0.85527	0.759375	0	A	0.0958950000000001	126281481481482	1	25101	25300	175
1	1	1	0	1	0.77487	0.74388	0.85527	0.759375	0	A	0.0958950000000001	126281481481482	1	25151	25350	176
1	1	0.5	0	1	0.77487	0.74388	0.44768	0.759375	-0.5	B	-0.311695	-410462551440329	1	25501	25700	177
1	1	0.5	0	1	0.77487	0.74388	0.43541	0.759375	-0.5	B	-0.323965	-426620576131687	1	25551	25750	178
1	1	1	0	1	0.77487	0.74388	0.85527	0.759375	0	A	0.0958950000000001	126281481481482	1	25601	25800	179
1	1	1	0	1	0.77487	0.74388	0.85527	0.759375	0	A	0.0958950000000001	126281481481482	1	25651	25850	180
1	1	1	0	1	0.77487	0.74388	0.85527	0.759375	0	A	0.0958950000000001	126281481481482	1	25701	25900	181
1	1	1	0	1	0.77487	0.74388	0.85527	0.759375	0	A	0.0958950000000001	126281481481482	1	25751	25950	182
1	1	1	0	1	0.77487	0.74388	0.85527	0.759375	0	A	0.0958950000000001	126281481481482	1	25801	26000	183
1	1	1	0	1	0.77487	0.74388	0.85527	0.759375	0	A	0.0958950000000001	126281481481482	1	26201	26400	184
1	1	1	0	1	0.77487	0.74388	0.85527	0.759375	0	A	0.0958950000000001	126281481481482	1	26251	26450	185
1	1	1	0	1	0.77487	0.74388	0.85527	0.759375	0	A	0.0958950000000001	126281481481482	1	26301	26500	186
1	1	1	0	1	0.77487	0.74388	0.85527	0.759375	0	A	0.0958950000000001	126281481481482	1	26351	26550	187
1	1	1	0	1	0.77487	0.74388	0.85527	0.759375	0	A	0.0958950000000001	126281481481482	1	26551	26750	188
1	1	1	0	1	0.77487	0.74388	0.85527	0.759375	0	A	0.0958950000000001	126281481481482	1	26601	26800	189
1	1	0.5	0	1	0.77487	0.74388	0.43206	0.759375	-0.5	B	-0.327315	-431032098765432	1	26701	26900	190
1	0	0.5	1	0.5	0.77487	0.01465	0.43206	0.39476	0	G	0.0373	944877900496504	1	26801	27000	191
1	0	0.5	1	0.5	0.77487	0.01465	0.43206	0.39476	0	G	0.0373	944877900496504	1	26851	27050	192
1	1	1	0	1	0.77487	0.74388	0.85527	0.759375	0	A	0.0958950000000001	126281481481482	1	27801	28000	193
1	1	1	0	1	0.77487	0.74388	0.85527	0.759375	0	A	0.0958950000000001	126281481481482	1	27851	28050	194
1	1	1	0	1	0.77487	0.74388	0.85515	0.759375	0	A	0.0957750000000001	126123456790124	1	27901	28100	195
1	1	1	0	1	0.77487	0.74388	0.85527	0.759375	0	A	0.0958950000000001	126281481481482	1	27951	28150	196
1	1	1	0	1	0.77487	0.74388	0.85527	0.759375	0	A	0.0958950000000001	126281481481482	1	28001	28200	197
1	1	1	0	1	0.77487	0.74388	0.85527	0.759375	0	A	0.0958950000000001	126281481481482	1	28151	28350	198
1	1	1	0	1	0.77487	0.74388	0.85527	0.759375	0	A	0.0958950000000001	126281481481482	1	28251	28450	199
1	1	1	0	1	0.77487	0.74388	0.85523	0.759375	0	A	0.0958550000000001	126228806584362	1	28301	28500	200
0	1	0.5	-1	0.5	0.01634	0.74388	0.43206	0.38011	0	J	0.05195	136670963668412	1	28701	28900	201
1	1	0.5	0	1	0.77487	0.74388	0.43206	0.759375	-0.5	B	-0.327315	-431032098765432	1	28751	28950	202
1	1	1	0	1	0.77487	0.74388	0.85527	0.759375	0	A	0.0958950000000001	126281481481482	1	28801	29000	203
1	1	1	0	1	0.77487	0.74388	0.85527	0.759375	0	A	0.0958950000000001	126281481481482	1	28851	29050	204
1	1	1	0	1	0.77487	0.74388	0.85527	0.759375	0	A	0.0958950000000001	126281481481482	1	28901	29100	205
1	1	1	0	1	0.77487	0.74388	0.85527	0.759375	0	A	0.0958950000000001	126281481481482	1	29051	29250	206
1	1	1	0	1	0.77487	0.74388	0.85527	0.759375	0	A	0.0958950000000001	126281481481482	1	29101	29300	207
1	1	1	0	1	0.77487	0.74388	0.85527	0.759375	0	A	0.0958950000000001	126281481481482	1	29151	29350	208
1	1	1	0	1	0.77487	0.74388	0.85527	0.759375	0	A	0.0958950000000001	126281481481482	1	29201	29400	209
1	1	1	0	1	0.77487	0.74388	0.85527	0.759375	0	A	0.0958950000000001	126281481481482	1	29251	29450	210
1	1	1	0	1	0.77487	0.74388	0.85527	0.759375	0	A	0.0958950000000001	126281481481482	1	29301	29500	211
1	1	1	0	1	0.77487	0.74388	0.85527	0.759375	0	A	0.0958950000000001	126281481481482	1	29351	29550	212
1	1	1	0	1	0.77487	0.74388	0.85527	0.759375	0	A	0.0958950000000001	126281481481482	1	29401	29600	213
1	1	1	0	1	0.77487	0.74388	0.85527	0.759375	0	A	0.0958950000000001	126281481481482	1	29451	29650	214
1	1	0.5	0	1	0.77487	0.74388	0.43206	0.759375	-0.5	B	-0.327315	-431032098765432	1	29501	29700	215
1	1	0.5	0	1	0.77487	0.74388	0.43206	0.759375	-0.5	B	-0.327315	-431032098765432	1	29551	29750	216
0	1	0.5	-1	0.5	0.01634	0.74388	0.43206	0.38011	0	J	0.05195	136670963668412	1	29601	29800	217
0	1	0.5	-1	0.5	0.01634	0.74388	0.43206	0.38011	0	J	0.05195	136670963668412	1	29701	29900	218
1	1	0.5	0	1	0.77487	0.74388	0.43206	0.759375	-0.5	B	-0.327315	-431032098765432	1	29801	30000	219
1	1	0.5	0	1	0.77487	0.74388	0.43206	0.759375	-0.5	B	-0.327315	-431032098765432	1	29851	30050	220
1	1	0.5	0	1	0.77487	0.74388	0.63866	0.759375	-0.5	B	-0.120715	-158966255144033	1	29901	30100	221
1	1	0.5	0	1	0.77487	0.74388	0.43206	0.759375	-0.5	B	-0.327315	-431032098765432	1	29951	30150	222
1	1	1	0	1	0.77487	0.74388	0.85527	0.759375	0	A	0.0958950000000001	126281481481482	1	30001	30200	223
1	1	1	0	1	0.77487	0.74388	0.85527	0.759375	0	A	0.0958950000000001	126281481481482	1	30051	30250	224
1	1	0.5	0	1	0.77487	0.74388	0.43206	0.759375	-0.5	B	-0.327315	-431032098765432	1	30301	30500	225
1	1	1	0	1	0.77487	0.74388	0.85333	0.759375	0	A	0.0939550000000001	123726748971194	1	30351	30550	226
1	1	1	0	1	0.77487	0.74388	0.85527	0.759375	0	A	0.0958950000000001	126281481481482	1	30401	30600	227
1	1	1	0	1	0.77487	0.74388	0.85527	0.759375	0	A	0.0958950000000001	126281481481482	1	30451	30650	228
1	1	1	0	1	0.77487	0.74388	0.85527	0.759375	0	A	0.0958950000000001	126281481481482	1	30501	30700	229
1	1	1	0	1	0.77487	0.74388	0.85527	0.759375	0	A	0.0958950000000001	126281481481482	1	30551	30750	230
1	1	0.5	0	1	0.77487	0.74388	0.43206	0.759375	-0.5	B	-0.327315	-431032098765432	1	30601	30800	231
1	1	0.5	0	1	0.77487	0.74388	0.43206	0.759375	-0.5	B	-0.327315	-431032098765432	1	30651	30850	232
1	1	0.5	0	1	0.77487	0.74388	0.43206	0.759375	-0.5	B	-0.327315	-431032098765432	1	30701	30900	233
0	0	0.5	0	0	0.01634	0.01465	0.43206	0.015495	0.5	E	0.416565	268838334946757	1	30751	30950	234
0	0	0.5	0	0	0.01634	0.01465	0.43206	0.015495	0.5	E	0.416565	268838334946757	1	30801	31000	235
0	0	0.5	0	0	0.01634	0.01465	0.43144	0.015495	0.5	E	0.415945	268438205872862	1	30851	31050	236
0	0	0	0	0	0.01634	0.01465	0.00884	0.015495	0	A	-0.006655	-429493384962891	1	30901	31100	237
0	0	0	0	0	0.01634	0.01465	0.00884	0.015495	0	A	-0.006655	-429493384962891	1	30951	31150	238
1	1	0.5	0	1	0.77487	0.74388	0.53568	0.759375	-0.5	B	-0.223695	-294577777777778	1	31551	31750	239
1	1	1	0	1	0.77487	0.74388	0.85524	0.759375	0	A	0.0958650000000001	126241975308642	1	31651	31850	240
0	0	0	0	0	0.01634	0.01465	0.00884	0.015495	0	A	-0.006655	-429493384962891	1	32501	32700	241
0	0	0	0	0	0.01634	0.01465	0.00884	0.015495	0	A	-0.006655	-429493384962891	1	32551	32750	242
0	0	0	0	0	0.01634	0.01465	0.00884	0.015495	0	A	-0.006655	-429493384962891	1	32601	32800	243
0	0	0	0	0	0.01634	0.01465	0.00884	0.015495	0	A	-0.006655	-429493384962891	1	32701	32900	244
0	0	0	0	0	0.01634	0.01465	0.00884	0.015495	0	A	-0.006655	-429493384962891	1	32751	32950	245
0	0	0	0	0	0.01634	0.01465	0.00884	0.015495	0	A	-0.006655	-429493384962891	1	32851	33050	246
0	0	0	0	0	0.01634	0.01465	0.00884	0.015495	0	A	-0.006655	-429493384962891	1	32901	33100	247
0	0	0	0	0	0.01634	0.01465	0.00884	0.015495	0	A	-0.006655	-429493384962891	1	32951	33150	248
0	0	0	0	0	0.01634	0.01465	0.00884	0.015495	0	A	-0.006655	-429493384962891	1	33001	33200	249
0	0	0	0	0	0.01634	0.01465	0.00884	0.015495	0	A	-0.006655	-429493384962891	1	33051	33250	250
0	0	0	0	0	0.01634	0.01465	0.00884	0.015495	0	A	-0.006655	-429493384962891	1	33101	33300	251
0	0	0	0	0	0.01634	0.01465	0.00884	0.015495	0	A	-0.006655	-429493384962891	1	33151	33350	252
0	0	0	0	0	0.01634	0.01465	0.00884	0.015495	0	A	-0.006655	-429493384962891	1	34151	34350	253
0	0	0	0	0	0.01634	0.01465	0.00884	0.015495	0	A	-0.006655	-429493384962891	1	34251	34450	254
0	0	0	0	0	0.01634	0.01465	0.00884	0.015495	0	A	-0.006655	-429493384962891	1	34301	34500	255
0	0	0	0	0	0.01634	0.01465	0.00884	0.015495	0	A	-0.006655	-429493384962891	1	34651	34850	256
1	1	0.5	0	1	0.77487	0.74388	0.43206	0.759375	-0.5	B	-0.327315	-431032098765432	1	34851	35050	257
1	1	1	0	1	0.77487	0.74388	0.80462	0.759375	0	A	0.0452450000000001	595818930041154	1	34901	35100	258
1	1	0.5	0	1	0.77487	0.74388	0.43206	0.759375	-0.5	B	-0.327315	-431032098765432	1	34951	35150	259
1	1	0.5	0	1	0.77487	0.74388	0.43206	0.759375	-0.5	B	-0.327315	-431032098765432	1	35001	35200	260
0	0	0.5	0	0	0.01634	0.08394	0.43206	0.05014	0.5	E	0.38192	761707219784603	1	35051	35250	261
0	0	0	0	0	0.01634	0.01465	0.00884	0.015495	0	A	-0.006655	-429493384962891	1	35101	35300	262
0	0	0	0	0	0.01634	0.01465	0.00884	0.015495	0	A	-0.006655	-429493384962891	1	35151	35350	263
0	0	0	0	0	0.01634	0.01465	0.00884	0.015495	0	A	-0.006655	-429493384962891	1	35201	35400	264
1	1	0.5	0	1	0.77487	0.74388	0.43206	0.759375	-0.5	B	-0.327315	-431032098765432	1	35251	35450	265
1	1	0.5	0	1	0.77487	0.74388	0.43206	0.759375	-0.5	B	-0.327315	-431032098765432	1	35301	35500	266
1	1	0.5	0	1	0.77487	0.74388	0.43206	0.759375	-0.5	B	-0.327315	-431032098765432	1	35351	35550	267
1	1	0.5	0	1	0.77487	0.74388	0.43206	0.759375	-0.5	B	-0.327315	-431032098765432	1	35401	35600	268
1	1	0.5	0	1	0.77487	0.74388	0.43206	0.759375	-0.5	B	-0.327315	-431032098765432	1	35701	35900	269
1	1	0.5	0	1	0.77487	0.74388	0.43206	0.759375	-0.5	B	-0.327315	-431032098765432	1	35751	35950	270
1	1	0.5	0	1	0.77487	0.74388	0.43242	0.759375	-0.5	B	-0.326955	-430558024691358	1	35801	36000	271
0	0	0	0	0	0.01634	0.01465	0.00884	0.015495	0	A	-0.006655	-429493384962891	1	36351	36550	272
0	0	0	0	0	0.01634	0.01465	0.00884	0.015495	0	A	-0.006655	-429493384962891	1	37201	37400	273
0	0	0	0	0	0.01634	0.01465	0.00884	0.015495	0	A	-0.006655	-429493384962891	1	37251	37450	274
0	0	0	0	0	0.01634	0.01465	0.00884	0.015495	0	A	-0.006655	-429493384962891	1	37301	37500	275
0	0	0	0	0	0.01634	0.01465	0.00884	0.015495	0	A	-0.006655	-429493384962891	1	37501	37700	276
0	0	0	0	0	0.01634	0.01465	0.00884	0.015495	0	A	-0.006655	-429493384962891	1	37551	37750	277
0	0	0	0	0	0.01634	0.01465	0.00884	0.015495	0	A	-0.006655	-429493384962891	1	37601	37800	278
0	0	0	0	0	0.01634	0.01465	0.00884	0.015495	0	A	-0.006655	-429493384962891	1	37851	38050	279
0	0	0	0	0	0.01634	0.01465	0.00884	0.015495	0	A	-0.006655	-429493384962891	1	37901	38100	280
0	0	0	0	0	0.01634	0.01465	0.00884	0.015495	0	A	-0.006655	-429493384962891	1	37951	38150	281
0	0	0	0	0	0.01634	0.01465	0.00884	0.015495	0	A	-0.006655	-429493384962891	1	38001	38200	282
0	0	0	0	0	0.01634	0.01465	0.00884	0.015495	0	A	-0.006655	-429493384962891	1	38051	38250	283
0	0	0	0	0	0.01634	0.01465	0.00884	0.015495	0	A	-0.006655	-429493384962891	1	38101	38300	284
0	0	0	0	0	0.01634	0.01465	0.00884	0.015495	0	A	-0.006655	-429493384962891	1	38151	38350	285
0	0	0	0	0	0.01634	0.01465	0.00884	0.015495	0	A	-0.006655	-429493384962891	1	38201	38400	286
0	0	0	0	0	0.01634	0.01465	0.00884	0.015495	0	A	-0.006655	-429493384962891	1	38251	38450	287
0	0	0	0	0	0.01634	0.01465	0.00884	0.015495	0	A	-0.006655	-429493384962891	1	38451	38650	288
0	0	0	0	0	0.01634	0.01465	0.00884	0.015495	0	A	-0.006655	-429493384962891	1	38501	38700	289
0	0	0	0	0	0.01634	0.01465	0.00884	0.015495	0	A	-0.006655	-429493384962891	1	38551	38750	290
0	0	0	0	0	0.01634	0.01465	0.00884	0.015495	0	A	-0.006655	-429493384962891	1	38601	38800	291
0	0	0	0	0	0.01634	0.01465	0.00884	0.015495	0	A	-0.006655	-429493384962891	1	38651	38850	292
0	0	0	0	0	0.01634	0.01465	0.00884	0.015495	0	A	-0.006655	-429493384962891	1	38751	38950	293
0	0	0	0	0	0.01634	0.01465	0.00884	0.015495	0	A	-0.006655	-429493384962891	1	38801	39000	294
0	0	0	0	0	0.01634	0.01465	0.00884	0.015495	0	A	-0.006655	-429493384962891	1	38851	39050	295
0	0	0	0	0	0.01634	0.01465	0.00884	0.015495	0	A	-0.006655	-429493384962891	1	38901	39100	296
0	0	0	0	0	0.01634	0.01465	0.00884	0.015495	0	A	-0.006655	-429493384962891	1	39051	39250	297
0	0	0	0	0	0.01634	0.01465	0.00884	0.015495	0	A	-0.006655	-429493384962891	1	39101	39300	298
0	0	0	0	0	0.01634	0.01465	0.00884	0.015495	0	A	-0.006655	-429493384962891	1	39151	39350	299
0	0	0	0	0	0.01634	0.01465	0.00884	0.015495	0	A	-0.006655	-429493384962891	1	39201	39400	300
0	0	0	0	0	0.01634	0.01465	0.00884	0.015495	0	A	-0.006655	-429493384962891	1	39251	39450	301
0	0	0	0	0	0.01634	0.01465	0.00884	0.015495	0	A	-0.006655	-429493384962891	1	39351	39550	302
0	0	0	0	0	0.01634	0.01465	0.00884	0.015495	0	A	-0.006655	-429493384962891	1	39401	39600	303
0	0	0	0	0	0.01634	0.01465	0.00884	0.015495	0	A	-0.006655	-429493384962891	1	39501	39700	304
0	0	0	0	0	0.01634	0.01465	0.00884	0.015495	0	A	-0.006655	-429493384962891	1	39801	40000	305
0	0	0	0	0	0.01634	0.01465	0.00884	0.015495	0	A	-0.006655	-429493384962891	1	39851	40050	306
0	0	0	0	0	0.01634	0.01465	0.00884	0.015495	0	A	-0.006655	-429493384962891	1	39901	40100	307
0	0	0.5	0	0	0.01634	0.01465	0.43203	0.015495	0.5	E	0.416535	268818973862536	1	40101	40300	308
0	0	0.5	0	0	0.01634	0.01465	0.43206	0.015495	0.5	E	0.416565	268838334946757	1	40151	40350	309
0	0	0.5	0	0	0.01634	0.01465	0.43206	0.015495	0.5	E	0.416565	268838334946757	1	40201	40400	310
0	0	0.5	0	0	0.01634	0.01465	0.43195	0.015495	0.5	E	0.416455	268767344304614	1	40251	40450	311
0	0	0	0	0	0.01634	0.01465	0.04968	0.015495	0	A	0.034185	220619554695063	1	40301	40500	312
0	0	0	0	0	0.01634	0.01465	0.00976	0.015495	0	A	-0.005735	-370119393352694	1	40351	40550	313
0	0	0	0	0	0.01634	0.01465	0.00887	0.015495	0	A	-0.006625	-42755727654082	1	40401	40600	314
0	0	0	0	0	0.01634	0.01465	0.00916	0.015495	0	A	-0.006335	-408841561794127	1	40451	40650	315
0	0	0.5	0	0	0.01634	0.01465	0.43179	0.015495	0.5	E	0.416295	268664085188771	1	40651	40850	316
0	0	0	0	0	0.01634	0.01465	0.14752	0.015495	0	A	0.132025	852049048080026	1	40701	40900	317
0	0	0	0	0	0.01634	0.01465	0.00884	0.015495	0	A	-0.006655	-429493384962891	1	41101	41300	318
0	0	0	0	0	0.01634	0.01465	0.00884	0.015495	0	A	-0.006655	-429493384962891	1	41151	41350	319
0	0	0	0	0	0.01634	0.01465	0.00884	0.015495	0	A	-0.006655	-429493384962891	1	41201	41400	320
0	0	0	0	0	0.01634	0.01465	0.00884	0.015495	0	A	-0.006655	-429493384962891	1	41251	41450	321
0	0	0	0	0	0.01634	0.01466	0.03351	0.0155	0	A	0.01801	116193548387097	1	41301	41500	322
0	0	0	0	0	0.01634	0.01465	0.43206	0.015495	0	A	0.416565	268838334946757	1	41351	41550	323
0	0	0	0	0	0.01634	0.01465	0.255	0.015495	0	A	0.239505	154569215876089	1	41401	41600	324
0	0	0	0	0	0.01634	0.01465	0.03978	0.015495	0	A	0.024285	156727976766699	1	41651	41850	325
0	0	0	0	0	0.01634	0.01465	0.01628	0.015495	0	A	0.000784999999999999	506615037108744	1	41701	41900	326
0	0	0	0	0	0.01634	0.01465	0.00884	0.015495	0	A	-0.006655	-429493384962891	1	42901	43100	327
0	0	0	0	0	0.01634	0.01465	0.00884	0.015495	0	A	-0.006655	-429493384962891	1	43001	43200	328
0	0	0	0	0	0.01634	0.01465	0.00884	0.015495	0	A	-0.006655	-429493384962891	1	43051	43250	329
0	0	0	0	0	0.01634	0.01465	0.00884	0.015495	0	A	-0.006655	-429493384962891	1	43101	43300	330
0	0	0	0	0	0.01634	0.01465	0.00884	0.015495	0	A	-0.006655	-429493384962891	1	44151	44350	331
0	0	0	0	0	0.01634	0.01465	0.00884	0.015495	0	A	-0.006655	-429493384962891	1	44201	44400	332
0	0	0	0	0	0.01634	0.01465	0.00884	0.015495	0	A	-0.006655	-429493384962891	1	44251	44450	333
0	0	0	0	0	0.01634	0.01465	0.00884	0.015495	0	A	-0.006655	-429493384962891	1	44301	44500	334
0	0	0	0	0	0.01634	0.01465	0.00884	0.015495	0	A	-0.006655	-429493384962891	1	44351	44550	335
0	0	0	0	0	0.01634	0.01465	0.00884	0.015495	0	A	-0.006655	-429493384962891	1	44951	45150	336
0	0	0	0	0	0.01634	0.01465	0.00884	0.015495	0	A	-0.006655	-429493384962891	1	45001	45200	337
0	0	0	0	0	0.01634	0.01465	0.00884	0.015495	0	A	-0.006655	-429493384962891	1	45051	45250	338
0	0	0	0	0	0.01634	0.01465	0.00884	0.015495	0	A	-0.006655	-429493384962891	1	45101	45300	339
0	0	0	0	0	0.01634	0.01465	0.00884	0.015495	0	A	-0.006655	-429493384962891	1	45151	45350	340
0	0	0	0	0	0.01634	0.01465	0.00884	0.015495	0	A	-0.006655	-429493384962891	1	45201	45400	341
0	0	0	0	0	0.01634	0.01465	0.00884	0.015495	0	A	-0.006655	-429493384962891	1	45251	45450	342
0	0	0	0	0	0.01634	0.01465	0.00884	0.015495	0	A	-0.006655	-429493384962891	1	45301	45500	343
0	0	0	0	0	0.01634	0.01465	0.00884	0.015495	0	A	-0.006655	-429493384962891	1	45351	45550	344
0	0	0	0	0	0.01634	0.01465	0.00884	0.015495	0	A	-0.006655	-429493384962891	1	45401	45600	345
0	0	0	0	0	0.01634	0.01465	0.00884	0.015495	0	A	-0.006655	-429493384962891	1	45451	45650	346
0	0	0	0	0	0.01634	0.01465	0.00884	0.015495	0	A	-0.006655	-429493384962891	1	45501	45700	347
0	0	0	0	0	0.01634	0.01465	0.00884	0.015495	0	A	-0.006655	-429493384962891	1	45551	45750	348
0	0	0	0	0	0.01634	0.01465	0.00884	0.015495	0	A	-0.006655	-429493384962891	1	45601	45800	349
0	0	0	0	0	0.01634	0.01465	0.00884	0.015495	0	A	-0.006655	-429493384962891	1	45651	45850	350
0	0	0	0	0	0.01634	0.01465	0.00884	0.015495	0	A	-0.006655	-429493384962891	1	45701	45900	351
0	0	0	0	0	0.01634	0.01465	0.00884	0.015495	0	A	-0.006655	-429493384962891	1	45751	45950	352
0	0	0	0	0	0.01634	0.01465	0.00884	0.015495	0	A	-0.006655	-429493384962891	1	45951	46150	353
0	0	0	0	0	0.01634	0.01465	0.00884	0.015495	0	A	-0.006655	-429493384962891	1	46001	46200	354
0	0	0	0	0	0.01634	0.01465	0.00884	0.015495	0	A	-0.006655	-429493384962891	1	46051	46250	355
0	0	0	0	0	0.01634	0.01465	0.00884	0.015495	0	A	-0.006655	-429493384962891	1	46101	46300	356
0	0	0	0	0	0.01634	0.01465	0.00884	0.015495	0	A	-0.006655	-429493384962891	1	46351	46550	357
0	0	0	0	0	0.01634	0.01465	0.00884	0.015495	0	A	-0.006655	-429493384962891	1	46401	46600	358
0	0	0	0	0	0.01634	0.01465	0.00884	0.015495	0	A	-0.006655	-429493384962891	1	46451	46650	359
0	0	0	0	0	0.01634	0.01465	0.00884	0.015495	0	A	-0.006655	-429493384962891	1	46601	46800	360
0	0	0	0	0	0.01634	0.01465	0.00884	0.015495	0	A	-0.006655	-429493384962891	1	46651	46850	361
0	0	0	0	0	0.01634	0.01465	0.00884	0.015495	0	A	-0.006655	-429493384962891	1	46701	46900	362
0	0	0	0	0	0.01634	0.01465	0.00884	0.015495	0	A	-0.006655	-429493384962891	1	46751	46950	363
0	0	0	0	0	0.01634	0.01465	0.00884	0.015495	0	A	-0.006655	-429493384962891	1	46801	47000	364
0	0	0	0	0	0.01634	0.01465	0.00884	0.015495	0	A	-0.006655	-429493384962891	1	46851	47050	365
0	0	0	0	0	0.01634	0.01465	0.00884	0.015495	0	A	-0.006655	-429493384962891	1	46901	47100	366
0	0	0	0	0	0.01634	0.01465	0.00884	0.015495	0	A	-0.006655	-429493384962891	1	47651	47850	367
0	0	0	0	0	0.01634	0.01465	0.00884	0.015495	0	A	-0.006655	-429493384962891	1	47701	47900	368
0	0	0	0	0	0.01634	0.01465	0.00884	0.015495	0	A	-0.006655	-429493384962891	1	47751	47950	369
1	0	0.5	1	0.5	0.77487	0.01465	0.43206	0.39476	0	G	0.0373	944877900496504	1	47801	48000	370
1	0	0.5	1	0.5	0.77487	0.01465	0.43206	0.39476	0	G	0.0373	944877900496504	1	47851	48050	371
1	0	0.5	1	0.5	0.77487	0.01465	0.43206	0.39476	0	G	0.0373	944877900496504	1	47901	48100	372
0	0	0.5	0	0	0.01634	0.01465	0.43206	0.015495	0.5	E	0.416565	268838334946757	1	47951	48150	373
0	0	0	0	0	0.01634	0.01465	0.00884	0.015495	0	A	-0.006655	-429493384962891	1	48051	48250	374
0	0	0	0	0	0.01634	0.01465	0.00884	0.015495	0	A	-0.006655	-429493384962891	1	48201	48400	375
0	0	0	0	0	0.01634	0.01465	0.00884	0.015495	0	A	-0.006655	-429493384962891	1	48251	48450	376
0	0	0	0	0	0.01634	0.01465	0.00884	0.015495	0	A	-0.006655	-429493384962891	1	48301	48500	377
0	0	0	0	0	0.01634	0.01465	0.00884	0.015495	0	A	-0.006655	-429493384962891	1	48351	48550	378
0	0	0	0	0	0.01634	0.01465	0.00884	0.015495	0	A	-0.006655	-429493384962891	1	48501	48700	379
0	0	0	0	0	0.01634	0.01465	0.00884	0.015495	0	A	-0.006655	-429493384962891	1	48551	48750	380
0	0	0	0	0	0.01634	0.01465	0.00884	0.015495	0	A	-0.006655	-429493384962891	1	48601	48800	381
0	0	0	0	0	0.01634	0.01465	0.00884	0.015495	0	A	-0.006655	-429493384962891	1	48851	49050	382
0	0	0	0	0	0.01634	0.01465	0.00884	0.015495	0	A	-0.006655	-429493384962891	1	48901	49100	383
0	0	0	0	0	0.01634	0.01465	0.00884	0.015495	0	A	-0.006655	-429493384962891	1	48951	49150	384
0	0	0	0	0	0.01634	0.01465	0.00884	0.015495	0	A	-0.006655	-429493384962891	1	49001	49200	385
0	0	0	0	0	0.01634	0.01465	0.00884	0.015495	0	A	-0.006655	-429493384962891	1	49051	49250	386
0	0	0	0	0	0.01634	0.01465	0.00884	0.015495	0	A	-0.006655	-429493384962891	1	49101	49300	387
0	0	0	0	0	0.01634	0.01465	0.00884	0.015495	0	A	-0.006655	-429493384962891	1	49151	49350	388
0	0	0	0	0	0.01634	0.01465	0.00884	0.015495	0	A	-0.006655	-429493384962891	1	49201	49400	389
0	0	0	0	0	0.01634	0.01465	0.00885	0.015495	0	A	-0.006645	-428848015488867	1	49251	49450	390
0	0	0	0	0	0.01634	0.01465	0.00884	0.015495	0	A	-0.006655	-429493384962891	1	49701	49900	391
0	0	0	0	0	0.01634	0.01465	0.00884	0.015495	0	A	-0.006655	-429493384962891	1	49751	49950	392
0	0	0	0	0	0.01634	0.01465	0.00884	0.015495	0	A	-0.006655	-429493384962891	1	49801	50000	393
0	0	0	0	0	0.01634	0.01465	0.00884	0.015495	0	A	-0.006655	-429493384962891	1	49851	50050	394
0	0	0	0	0	0.01634	0.01465	0.00884	0.015495	0	A	-0.006655	-429493384962891	1	49901	50100	395
0	0	0	0	0	0.01634	0.01465	0.00884	0.015495	0	A	-0.006655	-429493384962891	1	49951	50150	396
0	0	0	0	0	0.01634	0.01465	0.00884	0.015495	0	A	-0.006655	-429493384962891	1	50001	50200	397
0	0	0	0	0	0.01634	0.01465	0.00884	0.015495	0	A	-0.006655	-429493384962891	1	50051	50250	398
0	0	0	0	0	0.01634	0.01465	0.00884	0.015495	0	A	-0.006655	-429493384962891	1	50101	50300	399
0	0	0	0	0	0.01634	0.01465	0.00884	0.015495	0	A	-0.006655	-429493384962891	1	50151	50350	400
0	0	0	0	0	0.01634	0.01465	0.00884	0.015495	0	A	-0.006655	-429493384962891	1	50201	50400	401
0	0	0	0	0	0.01634	0.01465	0.00884	0.015495	0	A	-0.006655	-429493384962891	1	50251	50450	402
0	0	0	0	0	0.01634	0.01465	0.00884	0.015495	0	A	-0.006655	-429493384962891	1	50301	50500	403
0	0	0	0	0	0.01634	0.01465	0.00884	0.015495	0	A	-0.006655	-429493384962891	1	50351	50550	404
0	0	0	0	0	0.01634	0.01465	0.00884	0.015495	0	A	-0.006655	-429493384962891	1	50401	50600	405
0	0	0	0	0	0.01634	0.01465	0.00884	0.015495	0	A	-0.006655	-429493384962891	1	50451	50650	406
0	0	0	0	0	0.01634	0.01465	0.00884	0.015495	0	A	-0.006655	-429493384962891	1	50501	50700	407
0	0	0	0	0	0.01634	0.01465	0.00884	0.015495	0	A	-0.006655	-429493384962891	1	50751	50950	408
0	0	0	0	0	0.01634	0.01465	0.00884	0.015495	0	A	-0.006655	-429493384962891	1	50801	51000	409
0	0	0	0	0	0.01634	0.01465	0.00884	0.015495	0	A	-0.006655	-429493384962891	1	50851	51050	410
0	0	0	0	0	0.01634	0.01465	0.00884	0.015495	0	A	-0.006655	-429493384962891	1	50901	51100	411
0	0	0	0	0	0.01634	0.01465	0.00884	0.015495	0	A	-0.006655	-429493384962891	1	50951	51150	412
0	0	0	0	0	0.01634	0.01465	0.00884	0.015495	0	A	-0.006655	-429493384962891	1	51001	51200	413
0	0	0	0	0	0.01634	0.01465	0.00884	0.015495	0	A	-0.006655	-429493384962891	1	51051	51250	414
0	0	0	0	0	0.01634	0.01465	0.00884	0.015495	0	A	-0.006655	-429493384962891	1	51101	51300	415
0	0	0	0	0	0.01634	0.01465	0.00884	0.015495	0	A	-0.006655	-429493384962891	1	51151	51350	416
0	0	0	0	0	0.01634	0.01465	0.00884	0.015495	0	A	-0.006655	-429493384962891	1	51251	51450	417
0	0	0	0	0	0.01634	0.01465	0.00884	0.015495	0	A	-0.006655	-429493384962891	1	51301	51500	418
0	0	0	0	0	0.01634	0.01465	0.00884	0.015495	0	A	-0.006655	-429493384962891	1	51351	51550	419
0	0	0	0	0	0.01634	0.01465	0.00884	0.015495	0	A	-0.006655	-429493384962891	1	51401	51600	420
0	0	0	0	0	0.01634	0.01465	0.00884	0.015495	0	A	-0.006655	-429493384962891	1	51701	51900	421
0	0	0	0	0	0.01634	0.01465	0.00884	0.015495	0	A	-0.006655	-429493384962891	1	51751	51950	422
0	0	0	0	0	0.01634	0.01465	0.00884	0.015495	0	A	-0.006655	-429493384962891	1	51801	52000	423
0	0	0	0	0	0.01634	0.01465	0.00884	0.015495	0	A	-0.006655	-429493384962891	1	51851	52050	424
0	0	0	0	0	0.01634	0.01465	0.00885	0.015495	0	A	-0.006645	-428848015488867	1	52101	52300	425
0	0	0	0	0	0.01634	0.01465	0.00887	0.015495	0	A	-0.006625	-42755727654082	1	52151	52350	426
0	0	0	0	0	0.01634	0.01465	0.00975	0.015495	0	A	-0.005745	-370764762826718	1	52201	52400	427
0	0	0	0	0	0.01634	0.01465	0.00884	0.015495	0	A	-0.006655	-429493384962891	1	52251	52450	428
0	0	0	0	0	0.01634	0.01465	0.00884	0.015495	0	A	-0.006655	-429493384962891	1	52301	52500	429
0	0	0	0	0	0.01634	0.01465	0.00884	0.015495	0	A	-0.006655	-429493384962891	1	52351	52550	430
0	0	0	0	0	0.01634	0.01465	0.00884	0.015495	0	A	-0.006655	-429493384962891	1	52401	52600	431
0	0	0	0	0	0.01634	0.01465	0.00884	0.015495	0	A	-0.006655	-429493384962891	1	52451	52650	432
0	0	0	0	0	0.01634	0.01465	0.00884	0.015495	0	A	-0.006655	-429493384962891	1	52501	52700	433
0	0	0	0	0	0.01634	0.01465	0.00884	0.015495	0	A	-0.006655	-429493384962891	1	52551	52750	434
0	0	0	0	0	0.01634	0.01465	0.00884	0.015495	0	A	-0.006655	-429493384962891	1	52601	52800	435
0	0	0	0	0	0.01634	0.01465	0.00884	0.015495	0	A	-0.006655	-429493384962891	1	52651	52850	436
0	0	0	0	0	0.01634	0.01465	0.00884	0.015495	0	A	-0.006655	-429493384962891	1	52901	53100	437
0	0	0	0	0	0.01634	0.01465	0.00884	0.015495	0	A	-0.006655	-429493384962891	1	52951	53150	438
0	0	0	0	0	0.01634	0.01465	0.00884	0.015495	0	A	-0.006655	-429493384962891	1	53001	53200	439
0	0	0	0	0	0.01634	0.01465	0.00884	0.015495	0	A	-0.006655	-429493384962891	1	53051	53250	440
0	0	0	0	0	0.01634	0.01465	0.00884	0.015495	0	A	-0.006655	-429493384962891	1	53101	53300	441
0	0	0	0	0	0.01634	0.01465	0.00884	0.015495	0	A	-0.006655	-429493384962891	1	53351	53550	442
0	0	0	0	0	0.01634	0.01465	0.00884	0.015495	0	A	-0.006655	-429493384962891	1	53401	53600	443
0	0	0	0	0	0.01634	0.01465	0.00884	0.015495	0	A	-0.006655	-429493384962891	1	53451	53650	444
0	0	0	0	0	0.01634	0.01465	0.00884	0.015495	0	A	-0.006655	-429493384962891	1	53501	53700	445
0	0	0	0	0	0.01634	0.01465	0.00884	0.015495	0	A	-0.006655	-429493384962891	1	53551	53750	446
0	0	0	0	0	0.01634	0.01465	0.00884	0.015495	0	A	-0.006655	-429493384962891	1	53601	53800	447
0	0	0	0	0	0.01634	0.01465	0.00884	0.015495	0	A	-0.006655	-429493384962891	1	53651	53850	448
0	0	0	0	0	0.01634	0.01465	0.00884	0.015495	0	A	-0.006655	-429493384962891	1	53701	53900	449
0	0	0	0	0	0.01634	0.01465	0.00884	0.015495	0	A	-0.006655	-429493384962891	1	53751	53950	450
0	0	0	0	0	0.01634	0.01465	0.00884	0.015495	0	A	-0.006655	-429493384962891	1	53801	54000	451
0	0	0	0	0	0.01634	0.01465	0.00884	0.015495	0	A	-0.006655	-429493384962891	1	53851	54050	452
0	0	0	0	0	0.01634	0.01465	0.00884	0.015495	0	A	-0.006655	-429493384962891	1	53901	54100	453
0	0	0	0	0	0.01634	0.01465	0.00884	0.015495	0	A	-0.006655	-429493384962891	1	53951	54150	454
0	0	0	0	0	0.01634	0.01465	0.00884	0.015495	0	A	-0.006655	-429493384962891	1	54001	54200	455
0	0	0	0	0	0.01634	0.01465	0.00884	0.015495	0	A	-0.006655	-429493384962891	1	54051	54250	456
0	0	0	0	0	0.01634	0.01465	0.00911	0.015495	0	A	-0.006385	-412068409164247	1	54101	54300	457
0	0	0.5	0	0	0.01634	0.01465	0.43206	0.015495	0.5	E	0.416565	268838334946757	1	54151	54350	458
0	0	0.5	0	0	0.01634	0.01465	0.43206	0.015495	0.5	E	0.416565	268838334946757	1	54201	54400	459
0	0	0.5	0	0	0.01634	0.01465	0.43206	0.015495	0.5	E	0.416565	268838334946757	1	54251	54450	460
1	1	0.5	0	1	0.77487	0.74387	0.43206	0.75937	-0.5	B	-0.32731	-431028352450057	1	54301	54500	461
0	0	0	0	0	0.01634	0.01465	0.00884	0.015495	0	A	-0.006655	-429493384962891	1	55251	55450	462
0	0	0	0	0	0.01634	0.01465	0.00914	0.015495	0	A	-0.006355	-410132300742175	1	55301	55500	463
0	0	0	0	0	0.01634	0.01465	0.00939	0.015495	0	A	-0.006105	-393998063891578	1	55351	55550	464
1	1	1	0	1	0.77487	0.74388	0.85527	0.759375	0	A	0.0958950000000001	126281481481482	1	55801	56000	465
1	1	1	0	1	0.77487	0.74388	0.85527	0.759375	0	A	0.0958950000000001	126281481481482	1	55851	56050	466
1	1	1	0	1	0.77487	0.74388	0.85527	0.759375	0	A	0.0958950000000001	126281481481482	1	55901	56100	467
1	1	1	0	1	0.77487	0.74388	0.85527	0.759375	0	A	0.0958950000000001	126281481481482	1	55951	56150	468
1	1	1	0	1	0.77487	0.74388	0.85527	0.759375	0	A	0.0958950000000001	126281481481482	1	56001	56200	469
1	1	1	0	1	0.77487	0.74388	0.85527	0.759375	0	A	0.0958950000000001	126281481481482	1	56051	56250	470
1	1	1	0	1	0.77487	0.74388	0.85527	0.759375	0	A	0.0958950000000001	126281481481482	1	56101	56300	471
1	1	1	0	1	0.77487	0.74388	0.85527	0.759375	0	A	0.0958950000000001	126281481481482	1	56151	56350	472
1	1	1	0	1	0.77487	0.74388	0.85527	0.759375	0	A	0.0958950000000001	126281481481482	1	56201	56400	473
1	1	1	0	1	0.77487	0.74388	0.85527	0.759375	0	A	0.0958950000000001	126281481481482	1	56251	56450	474
1	1	1	0	1	0.77487	0.74388	0.85527	0.759375	0	A	0.0958950000000001	126281481481482	1	56351	56550	475
1	1	1	0	1	0.77487	0.74388	0.85527	0.759375	0	A	0.0958950000000001	126281481481482	1	56401	56600	476
0	0	0	0	0	0.01634	0.01465	0.00884	0.015495	0	A	-0.006655	-429493384962891	1	57251	57450	477
0	0	0	0	0	0.01634	0.01465	0.00884	0.015495	0	A	-0.006655	-429493384962891	1	57301	57500	478
0	0	0	0	0	0.01634	0.01465	0.00884	0.015495	0	A	-0.006655	-429493384962891	1	57351	57550	479
0	0	0	0	0	0.01634	0.01465	0.00884	0.015495	0	A	-0.006655	-429493384962891	1	57401	57600	480
0	0	0	0	0	0.01634	0.01465	0.00884	0.015495	0	A	-0.006655	-429493384962891	1	57451	57650	481
0	0	0	0	0	0.01634	0.01465	0.00884	0.015495	0	A	-0.006655	-429493384962891	1	57501	57700	482
0	0	0	0	0	0.01634	0.01465	0.00884	0.015495	0	A	-0.006655	-429493384962891	1	57551	57750	483
0	0	0	0	0	0.01634	0.01465	0.00884	0.015495	0	A	-0.006655	-429493384962891	1	57601	57800	484
0	0	0	0	0	0.01634	0.01465	0.00884	0.015495	0	A	-0.006655	-429493384962891	1	57651	57850	485
0	0	0	0	0	0.01634	0.01465	0.00884	0.015495	0	A	-0.006655	-429493384962891	1	57701	57900	486
0	0	0	0	0	0.01634	0.01465	0.00884	0.015495	0	A	-0.006655	-429493384962891	1	57751	57950	487
0	0	0	0	0	0.01634	0.01465	0.00884	0.015495	0	A	-0.006655	-429493384962891	1	57801	58000	488
0	0	0	0	0	0.01634	0.01465	0.00884	0.015495	0	A	-0.006655	-429493384962891	1	57851	58050	489
0	0	0	0	0	0.01634	0.01465	0.00884	0.015495	0	A	-0.006655	-429493384962891	1	57901	58100	490
0	0	0	0	0	0.01634	0.01465	0.00884	0.015495	0	A	-0.006655	-429493384962891	1	57951	58150	491
0	0	0	0	0	0.01634	0.01465	0.00884	0.015495	0	A	-0.006655	-429493384962891	1	58001	58200	492
0	0	0	0	0	0.01634	0.01465	0.00884	0.015495	0	A	-0.006655	-429493384962891	1	58051	58250	493
0	0	0	0	0	0.01634	0.01465	0.00884	0.015495	0	A	-0.006655	-429493384962891	1	58101	58300	494
0	0	0	0	0	0.01634	0.01465	0.00884	0.015495	0	A	-0.006655	-429493384962891	1	58151	58350	495
0	0	0	0	0	0.01634	0.01465	0.00884	0.015495	0	A	-0.006655	-429493384962891	1	58201	58400	496
0	0	0	0	0	0.01634	0.01465	0.00884	0.015495	0	A	-0.006655	-429493384962891	1	58251	58450	497
0	0	0	0	0	0.01634	0.01465	0.00884	0.015495	0	A	-0.006655	-429493384962891	1	58301	58500	498
0	0	0	0	0	0.01634	0.01465	0.00884	0.015495	0	A	-0.006655	-429493384962891	1	58351	58550	499
0	0	0	0	0	0.01634	0.01465	0.00884	0.015495	0	A	-0.006655	-429493384962891	1	58401	58600	500
0	0	0	0	0	0.01634	0.01465	0.00884	0.015495	0	A	-0.006655	-429493384962891	1	58451	58650	501
0	0	0	0	0	0.01634	0.01465	0.00884	0.015495	0	A	-0.006655	-429493384962891	1	58501	58700	502
0	0	0	0	0	0.01634	0.01465	0.00884	0.015495	0	A	-0.006655	-429493384962891	1	58551	58750	503
0	0	0	0	0	0.01634	0.01465	0.00884	0.015495	0	A	-0.006655	-429493384962891	1	58601	58800	504
0	0	0	0	0	0.01634	0.01465	0.00884	0.015495	0	A	-0.006655	-429493384962891	1	58651	58850	505
0	0	0	0	0	0.01634	0.01465	0.00884	0.015495	0	A	-0.006655	-429493384962891	1	58701	58900	506
0	0	0	0	0	0.01634	0.01465	0.00884	0.015495	0	A	-0.006655	-429493384962891	1	58751	58950	507
0	0	0	0	0	0.01634	0.01465	0.00884	0.015495	0	A	-0.006655	-429493384962891	1	58801	59000	508
0	0	0	0	0	0.01634	0.01465	0.00884	0.015495	0	A	-0.006655	-429493384962891	1	58851	59050	509
0	0	0	0	0	0.01634	0.01465	0.00884	0.015495	0	A	-0.006655	-429493384962891	1	58901	59100	510
0	0	0	0	0	0.01634	0.01465	0.00884	0.015495	0	A	-0.006655	-429493384962891	1	59601	59800	511
0	0	0	0	0	0.01634	0.01465	0.00884	0.015495	0	A	-0.006655	-429493384962891	1	59651	59850	512
0	0	0	0	0	0.01634	0.01465	0.00884	0.015495	0	A	-0.006655	-429493384962891	1	59701	59900	513
0	0	0	0	0	0.01634	0.01465	0.00884	0.015495	0	A	-0.006655	-429493384962891	1	59751	59950	514
0	0	0	0	0	0.01634	0.01465	0.00884	0.015495	0	A	-0.006655	-429493384962891	1	60051	60250	515
0	0	0	0	0	0.01634	0.01465	0.00884	0.015495	0	A	-0.006655	-429493384962891	1	60251	60450	516
0	0	0	0	0	0.01634	0.01465	0.00884	0.015495	0	A	-0.006655	-429493384962891	1	60301	60500	517
0	0	0	0	0	0.01634	0.01465	0.00884	0.015495	0	A	-0.006655	-429493384962891	1	60351	60550	518
0	0	0	0	0	0.01634	0.01465	0.00884	0.015495	0	A	-0.006655	-429493384962891	1	60401	60600	519
0	0	0	0	0	0.01634	0.01465	0.00884	0.015495	0	A	-0.006655	-429493384962891	1	60951	61150	520
0	0	0	0	0	0.01634	0.01465	0.00884	0.015495	0	A	-0.006655	-429493384962891	1	61001	61200	521
0	0	0	0	0	0.01634	0.01465	0.00884	0.015495	0	A	-0.006655	-429493384962891	1	61051	61250	522
0	0	0	0	0	0.01634	0.01465	0.00884	0.015495	0	A	-0.006655	-429493384962891	1	61101	61300	523
0	0	0	0	0	0.01634	0.01465	0.00884	0.015495	0	A	-0.006655	-429493384962891	1	61451	61650	524
0	0	0	0	0	0.01634	0.01465	0.00884	0.015495	0	A	-0.006655	-429493384962891	1	61501	61700	525
0	0	0	0	0	0.01634	0.01465	0.00884	0.015495	0	A	-0.006655	-429493384962891	1	61551	61750	526
0	0	0	0	0	0.01634	0.01465	0.00884	0.015495	0	A	-0.006655	-429493384962891	1	61901	62100	527
0	0	0	0	0	0.01634	0.01465	0.00884	0.015495	0	A	-0.006655	-429493384962891	1	61951	62150	528
0	0	0	0	0	0.01634	0.01465	0.00884	0.015495	0	A	-0.006655	-429493384962891	1	62001	62200	529
0	0	0	0	0	0.01634	0.01465	0.00884	0.015495	0	A	-0.006655	-429493384962891	1	62051	62250	530
0	0	0	0	0	0.01634	0.01465	0.00884	0.015495	0	A	-0.006655	-429493384962891	1	62101	62300	531
0	0	0	0	0	0.01634	0.01465	0.00884	0.015495	0	A	-0.006655	-429493384962891	1	62151	62350	532
0	0	0	0	0	0.01634	0.01465	0.00884	0.015495	0	A	-0.006655	-429493384962891	1	62901	63100	533
0	0	0	0	0	0.01634	0.01465	0.00884	0.015495	0	A	-0.006655	-429493384962891	1	62951	63150	534
0	0	0	0	0	0.01634	0.01465	0.00884	0.015495	0	A	-0.006655	-429493384962891	1	63051	63250	535
0	0	0	0	0	0.01634	0.01465	0.00884	0.015495	0	A	-0.006655	-429493384962891	1	63401	63600	536
0	0	0	0	0	0.01634	0.01465	0.00884	0.015495	0	A	-0.006655	-429493384962891	1	63451	63650	537
0	0	0	0	0	0.01634	0.01465	0.00884	0.015495	0	A	-0.006655	-429493384962891	1	63501	63700	538
0	0	0	0	0	0.01634	0.01465	0.00884	0.015495	0	A	-0.006655	-429493384962891	1	63551	63750	539
0	0	0	0	0	0.01634	0.01465	0.00884	0.015495	0	A	-0.006655	-429493384962891	1	63601	63800	540
0	0	0	0	0	0.01634	0.01465	0.00884	0.015495	0	A	-0.006655	-429493384962891	1	63651	63850	541
0	0	0	0	0	0.01634	0.01465	0.00884	0.015495	0	A	-0.006655	-429493384962891	1	63701	63900	542
0	0	0	0	0	0.01634	0.01465	0.00884	0.015495	0	A	-0.006655	-429493384962891	1	63751	63950	543
0	0	0	0	0	0.01634	0.01465	0.00884	0.015495	0	A	-0.006655	-429493384962891	1	63801	64000	544
0	0	0	0	0	0.01634	0.01465	0.00884	0.015495	0	A	-0.006655	-429493384962891	1	63901	64100	545
0	0	0	0	0	0.01634	0.01465	0.00884	0.015495	0	A	-0.006655	-429493384962891	1	63951	64150	546
0	0	0	0	0	0.01634	0.01465	0.00884	0.015495	0	A	-0.006655	-429493384962891	1	64001	64200	547
0	0	0	0	0	0.01634	0.01465	0.00884	0.015495	0	A	-0.006655	-429493384962891	1	64051	64250	548
0	0	0	0	0	0.01634	0.01465	0.00884	0.015495	0	A	-0.006655	-429493384962891	1	64401	64600	549
0	0	0	0	0	0.01634	0.01465	0.00884	0.015495	0	A	-0.006655	-429493384962891	1	64451	64650	550
0	0	0	0	0	0.01634	0.01465	0.00884	0.015495	0	A	-0.006655	-429493384962891	1	64501	64700	551
0	0	0	0	0	0.01634	0.01465	0.00884	0.015495	0	A	-0.006655	-429493384962891	1	64551	64750	552
0	0	0	0	0	0.01634	0.01465	0.00884	0.015495	0	A	-0.006655	-429493384962891	1	64601	64800	553
0	0	0	0	0	0.01634	0.01465	0.00884	0.015495	0	A	-0.006655	-429493384962891	1	64651	64850	554
0	0	0	0	0	0.01634	0.01465	0.00884	0.015495	0	A	-0.006655	-429493384962891	1	64701	64900	555
0	0	0	0	0	0.01634	0.01465	0.00884	0.015495	0	A	-0.006655	-429493384962891	1	64751	64950	556
0	0	0	0	0	0.01634	0.01465	0.00884	0.015495	0	A	-0.006655	-429493384962891	1	64801	65000	557
0	0	0	0	0	0.01634	0.01465	0.00884	0.015495	0	A	-0.006655	-429493384962891	1	64851	65050	558
0	0	0	0	0	0.01634	0.01465	0.00884	0.015495	0	A	-0.006655	-429493384962891	1	64901	65100	559
0	0	0	0	0	0.01634	0.01465	0.00884	0.015495	0	A	-0.006655	-429493384962891	1	64951	65150	560
0	0	0	0	0	0.01634	0.01465	0.00884	0.015495	0	A	-0.006655	-429493384962891	1	65001	65200	561
0	0	0	0	0	0.01634	0.01465	0.00884	0.015495	0	A	-0.006655	-429493384962891	1	65051	65250	562
0	0	0	0	0	0.01634	0.01465	0.00884	0.015495	0	A	-0.006655	-429493384962891	1	65101	65300	563
0	0	0	0	0	0.01634	0.01465	0.00884	0.015495	0	A	-0.006655	-429493384962891	1	65251	65450	564
0	0	0	0	0	0.01634	0.01465	0.00884	0.015495	0	A	-0.006655	-429493384962891	1	65551	65750	565
0	0	0	0	0	0.01634	0.01465	0.00884	0.015495	0	A	-0.006655	-429493384962891	1	65701	65900	566
0	0	0	0	0	0.01634	0.01465	0.00884	0.015495	0	A	-0.006655	-429493384962891	1	66101	66300	567
0	0	0	0	0	0.01634	0.01465	0.00884	0.015495	0	A	-0.006655	-429493384962891	1	66251	66450	568
0	0	0	0	0	0.01634	0.01465	0.00884	0.015495	0	A	-0.006655	-429493384962891	1	66551	66750	569
0	0	0	0	0	0.01634	0.01465	0.00884	0.015495	0	A	-0.006655	-429493384962891	1	66601	66800	570
0	0	0	0	0	0.01634	0.01465	0.00884	0.015495	0	A	-0.006655	-429493384962891	1	66651	66850	571
0	0	0	0	0	0.01634	0.01465	0.00884	0.015495	0	A	-0.006655	-429493384962891	1	66701	66900	572
0	0	0	0	0	0.01634	0.01465	0.00884	0.015495	0	A	-0.006655	-429493384962891	1	66951	67150	573
0	0	0	0	0	0.01634	0.01465	0.00884	0.015495	0	A	-0.006655	-429493384962891	1	67001	67200	574
0	0	0	0	0	0.01634	0.01465	0.00884	0.015495	0	A	-0.006655	-429493384962891	1	67051	67250	575
0	0	0	0	0	0.01634	0.01465	0.00884	0.015495	0	A	-0.006655	-429493384962891	1	67101	67300	576
0	0	0	0	0	0.01634	0.01465	0.00884	0.015495	0	A	-0.006655	-429493384962891	1	67151	67350	577
0	0	0	0	0	0.01634	0.01465	0.00884	0.015495	0	A	-0.006655	-429493384962891	1	67201	67400	578
0	0	0	0	0	0.01634	0.01465	0.00884	0.015495	0	A	-0.006655	-429493384962891	1	67251	67450	579
0	0	0	0	0	0.01634	0.01465	0.00884	0.015495	0	A	-0.006655	-429493384962891	1	67301	67500	580
0	0	0	0	0	0.01634	0.01465	0.00884	0.015495	0	A	-0.006655	-429493384962891	1	67351	67550	581
0	0	0	0	0	0.01634	0.01465	0.00884	0.015495	0	A	-0.006655	-429493384962891	1	67401	67600	582
0	0	0	0	0	0.01634	0.01465	0.00884	0.015495	0	A	-0.006655	-429493384962891	1	67451	67650	583
0	0	0	0	0	0.01634	0.01465	0.00884	0.015495	0	A	-0.006655	-429493384962891	1	67501	67700	584
0	0	0	0	0	0.01634	0.01465	0.00884	0.015495	0	A	-0.006655	-429493384962891	1	67551	67750	585
0	0	0	0	0	0.01634	0.01465	0.00884	0.015495	0	A	-0.006655	-429493384962891	1	67601	67800	586
0	0	0	0	0	0.01634	0.01465	0.00884	0.015495	0	A	-0.006655	-429493384962891	1	67651	67850	587
0	0	0	0	0	0.01634	0.01465	0.00884	0.015495	0	A	-0.006655	-429493384962891	1	67701	67900	588
0	0	0	0	0	0.01634	0.01465	0.00886	0.015495	0	A	-0.006635	-428202646014844	1	68451	68650	589
0	0	0	0	0	0.01634	0.01465	0.00885	0.015495	0	A	-0.006645	-428848015488867	1	68801	69000	590
0	0	0	0	0	0.01634	0.01465	0.00949	0.015495	0	A	-0.006005	-387544369151339	1	69101	69300	591
0	0	0	0	0	0.01634	0.01465	0.01164	0.015495	0	A	-0.003855	-248789932236205	1	69151	69350	592
0	0	0	0	0	0.01634	0.01465	0.0137	0.015495	0	A	-0.001795	-115843820587286	1	69201	69400	593
0	0	0	0	0	0.01634	0.01465	0.00976	0.015495	0	A	-0.005735	-370119393352694	1	69251	69450	594
0	0	0	0	0	0.01634	0.01465	0.02332	0.015495	0	A	0.007825	505001613423685	1	69301	69500	595
0	0	0	0	0	0.01634	0.01465	0.03351	0.015495	0	A	0.018015	116263310745402	1	69351	69550	596
0	0	0	0	0	0.01634	0.01465	0.03099	0.015495	0	A	0.015495	100	1	69401	69600	597
0	0	0	0	0	0.01634	0.01465	0.00884	0.015495	0	A	-0.006655	-429493384962891	1	69601	69800	598
0	0	0	0	0	0.01634	0.01465	0.00884	0.015495	0	A	-0.006655	-429493384962891	1	69651	69850	599
0	0	0	0	0	0.01634	0.01465	0.00884	0.015495	0	A	-0.006655	-429493384962891	1	69701	69900	600
0	0	0	0	0	0.01634	0.01465	0.00884	0.015495	0	A	-0.006655	-429493384962891	1	69751	69950	601
0	0	0	0	0	0.01634	0.01465	0.00884	0.015495	0	A	-0.006655	-429493384962891	1	69801	70000	602
0	0	0	0	0	0.01634	0.01465	0.00884	0.015495	0	A	-0.006655	-429493384962891	1	69901	70100	603
0	0	0	0	0	0.01634	0.01465	0.00884	0.015495	0	A	-0.006655	-429493384962891	1	69951	70150	604
0	0	0	0	0	0.01634	0.01465	0.00884	0.015495	0	A	-0.006655	-429493384962891	1	70001	70200	605
0	0	0	0	0	0.01634	0.01465	0.00884	0.015495	0	A	-0.006655	-429493384962891	1	70051	70250	606
0	0	0	0	0	0.01634	0.01465	0.00884	0.015495	0	A	-0.006655	-429493384962891	1	70101	70300	607
0	0	0	0	0	0.01634	0.01465	0.00884	0.015495	0	A	-0.006655	-429493384962891	1	70151	70350	608
0	0	0	0	0	0.01634	0.01465	0.00884	0.015495	0	A	-0.006655	-429493384962891	1	70201	70400	609
0	0	0	0	0	0.01634	0.01465	0.00884	0.015495	0	A	-0.006655	-429493384962891	1	70251	70450	610
1	1	0.5	0	1	0.77487	0.74388	0.43206	0.759375	-0.5	B	-0.327315	-431032098765432	1	70501	70700	611
1	1	0.5	0	1	0.77487	0.74388	0.43206	0.759375	-0.5	B	-0.327315	-431032098765432	1	70551	70750	612
1	1	0.5	0	1	0.77487	0.74388	0.43206	0.759375	-0.5	B	-0.327315	-431032098765432	1	70601	70800	613
1	1	0.5	0	1	0.77487	0.74388	0.44508	0.759375	-0.5	B	-0.314295	-413886419753086	1	70651	70850	614
1	1	1	0	1	0.77487	0.74388	0.84679	0.759375	0	A	0.0874150000000001	115114403292181	1	70701	70900	615
0	0	0	0	0	0.01634	0.01465	0.00884	0.015495	0	A	-0.006655	-429493384962891	1	71351	71550	616
0	0	0	0	0	0.01634	0.01465	0.00884	0.015495	0	A	-0.006655	-429493384962891	1	71401	71600	617
0	0	0	0	0	0.01634	0.01465	0.00884	0.015495	0	A	-0.006655	-429493384962891	1	71451	71650	618
0	0	0	0	0	0.01634	0.01465	0.00884	0.015495	0	A	-0.006655	-429493384962891	1	71501	71700	619
1	1	0.5	0	1	0.77487	0.74304	0.43206	0.758955	-0.5	B	-0.326895	-430717236199775	1	71701	71900	620
1	1	0.5	0	1	0.77487	0.74372	0.43206	0.759295	-0.5	B	-0.327235	-430972151798708	1	71751	71950	621
1	0	0.5	1	0.5	0.77487	0.01473	0.43206	0.3948	0	G	0.03726	943768996960487	1	71801	72000	622
0	0	0.5	0	0	0.01634	0.01465	0.43206	0.015495	0.5	E	0.416565	268838334946757	1	71851	72050	623
0	0	0	0	0	0.01634	0.01465	0.00884	0.015495	0	A	-0.006655	-429493384962891	1	71901	72100	624
0	0	0	0	0	0.01634	0.01465	0.00884	0.015495	0	A	-0.006655	-429493384962891	1	71951	72150	625
0	0	0	0	0	0.01634	0.01465	0.00884	0.015495	0	A	-0.006655	-429493384962891	1	72001	72200	626
0	0	0	0	0	0.01634	0.01465	0.00884	0.015495	0	A	-0.006655	-429493384962891	1	72051	72250	627
0	0	0	0	0	0.01634	0.01465	0.00884	0.015495	0	A	-0.006655	-429493384962891	1	72101	72300	628
0	0	0	0	0	0.01634	0.01465	0.00884	0.015495	0	A	-0.006655	-429493384962891	1	72351	72550	629
0	0	0	0	0	0.01634	0.01465	0.00884	0.015495	0	A	-0.006655	-429493384962891	1	72401	72600	630
0	0	0	0	0	0.01634	0.01465	0.00884	0.015495	0	A	-0.006655	-429493384962891	1	72451	72650	631
0	0	0	0	0	0.01634	0.01465	0.00884	0.015495	0	A	-0.006655	-429493384962891	1	72501	72700	632
0	0	0	0	0	0.01634	0.01465	0.00885	0.015495	0	A	-0.006645	-428848015488867	1	72551	72750	633
0	0	0	0	0	0.01634	0.01465	0.00884	0.015495	0	A	-0.006655	-429493384962891	1	72601	72800	634
0	0	0	0	0	0.01634	0.01465	0.00904	0.015495	0	A	-0.006455	-416585995482414	1	73551	73750	635
0	0	0	0	0	0.01634	0.01465	0.0432	0.015495	0	A	0.027705	178799612778316	1	73601	73800	636
0	0	0	0	0	0.01634	0.01465	0.00884	0.015495	0	A	-0.006655	-429493384962891	1	73901	74100	637
0	0	0	0	0	0.01634	0.01465	0.00884	0.015495	0	A	-0.006655	-429493384962891	1	73951	74150	638
0	0	0	0	0	0.01634	0.01465	0.00884	0.015495	0	A	-0.006655	-429493384962891	1	74001	74200	639
0	0	0	0	0	0.01634	0.01465	0.00884	0.015495	0	A	-0.006655	-429493384962891	1	74051	74250	640
0	0	0	0	0	0.01634	0.01465	0.00884	0.015495	0	A	-0.006655	-429493384962891	1	74101	74300	641
0	0	0	0	0	0.01634	0.01465	0.00884	0.015495	0	A	-0.006655	-429493384962891	1	74201	74400	642
0	0	0	0	0	0.01634	0.01465	0.00884	0.015495	0	A	-0.006655	-429493384962891	1	74251	74450	643
0	0	0	0	0	0.01634	0.01465	0.00884	0.015495	0	A	-0.006655	-429493384962891	1	74551	74750	644
0	0	0	0	0	0.01634	0.01465	0.00884	0.015495	0	A	-0.006655	-429493384962891	1	74601	74800	645
0	0	0	0	0	0.01634	0.01465	0.00884	0.015495	0	A	-0.006655	-429493384962891	1	74651	74850	646
0	0	0	0	0	0.01634	0.01465	0.00884	0.015495	0	A	-0.006655	-429493384962891	1	74701	74900	647
0	0	0	0	0	0.01634	0.01465	0.00884	0.015495	0	A	-0.006655	-429493384962891	1	74901	75100	648
0	0	0	0	0	0.01634	0.01465	0.00884	0.015495	0	A	-0.006655	-429493384962891	1	74951	75150	649
0	0	0	0	0	0.01634	0.01465	0.00884	0.015495	0	A	-0.006655	-429493384962891	1	75001	75200	650
0	0	0	0	0	0.01634	0.01465	0.00884	0.015495	0	A	-0.006655	-429493384962891	1	75051	75250	651
0	0	0	0	0	0.01634	0.01465	0.00884	0.015495	0	A	-0.006655	-429493384962891	1	75101	75300	652
0	0	0	0	0	0.01634	0.01465	0.00884	0.015495	0	A	-0.006655	-429493384962891	1	75151	75350	653
0	0	0	0	0	0.01634	0.01465	0.00884	0.015495	0	A	-0.006655	-429493384962891	1	75301	75500	654
0	0	0	0	0	0.01634	0.01465	0.00884	0.015495	0	A	-0.006655	-429493384962891	1	75351	75550	655
0	0	0	0	0	0.01634	0.01465	0.00884	0.015495	0	A	-0.006655	-429493384962891	1	75401	75600	656
0	0	0	0	0	0.01634	0.01465	0.00884	0.015495	0	A	-0.006655	-429493384962891	1	75451	75650	657
0	0	0	0	0	0.01634	0.01465	0.00884	0.015495	0	A	-0.006655	-429493384962891	1	75501	75700	658
0	0	0	0	0	0.01634	0.01465	0.00884	0.015495	0	A	-0.006655	-429493384962891	1	75551	75750	659
0	0	0	0	0	0.01634	0.01465	0.00884	0.015495	0	A	-0.006655	-429493384962891	1	75601	75800	660
0	0	0	0	0	0.01634	0.01465	0.00884	0.015495	0	A	-0.006655	-429493384962891	1	75651	75850	661
0	0	0	0	0	0.01634	0.01465	0.00884	0.015495	0	A	-0.006655	-429493384962891	1	75701	75900	662
0	0	0	0	0	0.01634	0.01465	0.00884	0.015495	0	A	-0.006655	-429493384962891	1	75751	75950	663
0	0	0	0	0	0.01634	0.01465	0.00884	0.015495	0	A	-0.006655	-429493384962891	1	75801	76000	664
0	0	0	0	0	0.01634	0.01465	0.00884	0.015495	0	A	-0.006655	-429493384962891	1	75851	76050	665
0	0	0	0	0	0.01634	0.01465	0.00884	0.015495	0	A	-0.006655	-429493384962891	1	75901	76100	666
0	0	0	0	0	0.01634	0.01465	0.00884	0.015495	0	A	-0.006655	-429493384962891	1	75951	76150	667
0	0	0	0	0	0.01634	0.01465	0.00884	0.015495	0	A	-0.006655	-429493384962891	1	76001	76200	668
0	0	0	0	0	0.01634	0.01465	0.00884	0.015495	0	A	-0.006655	-429493384962891	1	76051	76250	669
0	0	0	0	0	0.01634	0.01465	0.00884	0.015495	0	A	-0.006655	-429493384962891	1	76101	76300	670
0	0	0	0	0	0.01634	0.01465	0.00884	0.015495	0	A	-0.006655	-429493384962891	1	76151	76350	671
0	0	0	0	0	0.01634	0.01465	0.00884	0.015495	0	A	-0.006655	-429493384962891	1	76201	76400	672
0	0	0	0	0	0.01634	0.01465	0.00884	0.015495	0	A	-0.006655	-429493384962891	1	76251	76450	673
0	0	0	0	0	0.01634	0.01465	0.00884	0.015495	0	A	-0.006655	-429493384962891	1	76301	76500	674
0	0	0	0	0	0.01634	0.01465	0.00884	0.015495	0	A	-0.006655	-429493384962891	1	76351	76550	675
0	0	0	0	0	0.01634	0.01465	0.00884	0.015495	0	A	-0.006655	-429493384962891	1	76401	76600	676
0	0	0	0	0	0.01634	0.01465	0.00884	0.015495	0	A	-0.006655	-429493384962891	1	76451	76650	677
1	1	1	0	1	0.77487	0.74388	0.85527	0.759375	0	A	0.0958950000000001	126281481481482	1	76851	77050	678
1	1	1	0	1	0.77487	0.74388	0.85527	0.759375	0	A	0.0958950000000001	126281481481482	1	76901	77100	679
1	1	1	0	1	0.77487	0.74388	0.85527	0.759375	0	A	0.0958950000000001	126281481481482	1	77051	77250	680
1	1	1	0	1	0.77487	0.74388	0.85527	0.759375	0	A	0.0958950000000001	126281481481482	1	77201	77400	681
1	1	1	0	1	0.77487	0.74388	0.85527	0.759375	0	A	0.0958950000000001	126281481481482	1	77251	77450	682
1	1	1	0	1	0.77487	0.74388	0.85527	0.759375	0	A	0.0958950000000001	126281481481482	1	77301	77500	683
1	1	1	0	1	0.77487	0.74388	0.85527	0.759375	0	A	0.0958950000000001	126281481481482	1	77351	77550	684
0	0	0	0	0	0.01634	0.01465	0.00884	0.015495	0	A	-0.006655	-429493384962891	1	77551	77750	685
0	0	0	0	0	0.01634	0.01465	0.00884	0.015495	0	A	-0.006655	-429493384962891	1	77601	77800	686
0	0	0	0	0	0.01634	0.01465	0.00884	0.015495	0	A	-0.006655	-429493384962891	1	77651	77850	687
0	0	0	0	0	0.01634	0.01465	0.00884	0.015495	0	A	-0.006655	-429493384962891	1	77701	77900	688
0	0	0	0	0	0.01634	0.01465	0.00884	0.015495	0	A	-0.006655	-429493384962891	1	77751	77950	689
0	0	0	0	0	0.01634	0.01465	0.00884	0.015495	0	A	-0.006655	-429493384962891	1	77801	78000	690
0	0	0	0	0	0.01634	0.01465	0.00884	0.015495	0	A	-0.006655	-429493384962891	1	77851	78050	691
0	0	0	0	0	0.01634	0.01465	0.00884	0.015495	0	A	-0.006655	-429493384962891	1	77951	78150	692
0	0	0	0	0	0.01634	0.01465	0.00884	0.015495	0	A	-0.006655	-429493384962891	1	78051	78250	693
0	0	0	0	0	0.01634	0.01465	0.00884	0.015495	0	A	-0.006655	-429493384962891	1	78101	78300	694
0	0	0	0	0	0.01634	0.01465	0.00884	0.015495	0	A	-0.006655	-429493384962891	1	78151	78350	695
0	0	0	0	0	0.01634	0.01465	0.00884	0.015495	0	A	-0.006655	-429493384962891	1	78201	78400	696
0	0	0	0	0	0.01634	0.01465	0.00884	0.015495	0	A	-0.006655	-429493384962891	1	78251	78450	697
0	0	0	0	0	0.01634	0.01465	0.00884	0.015495	0	A	-0.006655	-429493384962891	1	78701	78900	698
0	0	0	0	0	0.01634	0.01465	0.00884	0.015495	0	A	-0.006655	-429493384962891	1	79101	79300	699
0	0	0	0	0	0.01634	0.01465	0.00884	0.015495	0	A	-0.006655	-429493384962891	1	79151	79350	700
0	0	0	0	0	0.01634	0.01465	0.00884	0.015495	0	A	-0.006655	-429493384962891	1	79201	79400	701
0	0	0	0	0	0.01634	0.01465	0.00884	0.015495	0	A	-0.006655	-429493384962891	1	79251	79450	702
0	0	0	0	0	0.01634	0.01465	0.00884	0.015495	0	A	-0.006655	-429493384962891	1	79301	79500	703
0	0	0	0	0	0.01634	0.01465	0.00884	0.015495	0	A	-0.006655	-429493384962891	1	79351	79550	704
0	0	0	0	0	0.01634	0.01465	0.00884	0.015495	0	A	-0.006655	-429493384962891	1	79951	80150	705
0	0	0	0	0	0.01634	0.01465	0.00884	0.015495	0	A	-0.006655	-429493384962891	1	80001	80200	706
0	0	0	0	0	0.01634	0.01465	0.00884	0.015495	0	A	-0.006655	-429493384962891	1	80301	80500	707
0	0	0	0	0	0.01634	0.01465	0.00894	0.015495	0	A	-0.006555	-423039690222653	1	80351	80550	708
0	0	0	0	0	0.01634	0.01465	0.00931	0.015495	0	A	-0.006185	-399161019683769	1	80451	80650	709
0	0	0	0	0	0.01634	0.01465	0.00884	0.015495	0	A	-0.006655	-429493384962891	1	81551	81750	710
0	0	0	0	0	0.01634	0.01465	0.00884	0.015495	0	A	-0.006655	-429493384962891	1	81601	81800	711
0	0	0	0	0	0.01634	0.01465	0.00884	0.015495	0	A	-0.006655	-429493384962891	1	81651	81850	712
0	0	0	0	0	0.01634	0.01465	0.00884	0.015495	0	A	-0.006655	-429493384962891	1	81701	81900	713
0	0	0	0	0	0.01634	0.01465	0.00884	0.015495	0	A	-0.006655	-429493384962891	1	81751	81950	714
0	0	0	0	0	0.01634	0.01465	0.00884	0.015495	0	A	-0.006655	-429493384962891	1	82051	82250	715
0	0	0	0	0	0.01634	0.01465	0.00884	0.015495	0	A	-0.006655	-429493384962891	1	82101	82300	716
0	0	0	0	0	0.01634	0.01465	0.00884	0.015495	0	A	-0.006655	-429493384962891	1	82151	82350	717
0	0	0	0	0	0.01634	0.01465	0.00884	0.015495	0	A	-0.006655	-429493384962891	1	82201	82400	718
0	0	0	0	0	0.01634	0.01465	0.00884	0.015495	0	A	-0.006655	-429493384962891	1	82251	82450	719
0	0	0	0	0	0.01634	0.01465	0.00884	0.015495	0	A	-0.006655	-429493384962891	1	82501	82700	720
0	0	0	0	0	0.01634	0.01465	0.00884	0.015495	0	A	-0.006655	-429493384962891	1	82551	82750	721
0	0	0	0	0	0.01634	0.01465	0.00884	0.015495	0	A	-0.006655	-429493384962891	1	82601	82800	722
0	0	0	0	0	0.01634	0.01465	0.00884	0.015495	0	A	-0.006655	-429493384962891	1	82651	82850	723
0	0	0	0	0	0.01634	0.01465	0.00884	0.015495	0	A	-0.006655	-429493384962891	1	82901	83100	724
0	0	0	0	0	0.01634	0.01465	0.00884	0.015495	0	A	-0.006655	-429493384962891	1	82951	83150	725
0	0	0	0	0	0.01634	0.01465	0.00884	0.015495	0	A	-0.006655	-429493384962891	1	83001	83200	726
0	0	0	0	0	0.01634	0.01465	0.00884	0.015495	0	A	-0.006655	-429493384962891	1	83051	83250	727
0	0	0	0	0	0.01634	0.01465	0.00884	0.015495	0	A	-0.006655	-429493384962891	1	83101	83300	728
0	0	0	0	0	0.01634	0.01465	0.00884	0.015495	0	A	-0.006655	-429493384962891	1	83151	83350	729
0	0	0	0	0	0.01634	0.01465	0.00884	0.015495	0	A	-0.006655	-429493384962891	1	83201	83400	730
0	0	0	0	0	0.01634	0.01465	0.00884	0.015495	0	A	-0.006655	-429493384962891	1	83251	83450	731
0	0	0	0	0	0.01634	0.01465	0.00884	0.015495	0	A	-0.006655	-429493384962891	1	83301	83500	732
0	0	0	0	0	0.01634	0.01465	0.00884	0.015495	0	A	-0.006655	-429493384962891	1	83351	83550	733
0	0	0	0	0	0.01634	0.01465	0.00884	0.015495	0	A	-0.006655	-429493384962891	1	83401	83600	734
0	0	0	0	0	0.01634	0.01465	0.00884	0.015495	0	A	-0.006655	-429493384962891	1	83451	83650	735
0	0	0	0	0	0.01634	0.01465	0.00884	0.015495	0	A	-0.006655	-429493384962891	1	83501	83700	736
0	0	0	0	0	0.01634	0.01465	0.00884	0.015495	0	A	-0.006655	-429493384962891	1	83551	83750	737
0	0	0	0	0	0.01634	0.01465	0.00884	0.015495	0	A	-0.006655	-429493384962891	1	83601	83800	738
0	0	0	0	0	0.01634	0.01465	0.00884	0.015495	0	A	-0.006655	-429493384962891	1	83801	84000	739
0	0	0	0	0	0.01634	0.01465	0.00884	0.015495	0	A	-0.006655	-429493384962891	1	83851	84050	740
0	0	0	0	0	0.01634	0.01465	0.00884	0.015495	0	A	-0.006655	-429493384962891	1	83901	84100	741
0	0	0	0	0	0.01634	0.01465	0.00884	0.015495	0	A	-0.006655	-429493384962891	1	83951	84150	742
0	0	0	0	0	0.01634	0.01465	0.00884	0.015495	0	A	-0.006655	-429493384962891	1	84001	84200	743
0	0	0	0	0	0.01634	0.01465	0.00884	0.015495	0	A	-0.006655	-429493384962891	1	84051	84250	744
0	0	0	0	0	0.01634	0.01465	0.00884	0.015495	0	A	-0.006655	-429493384962891	1	84101	84300	745
0	0	0	0	0	0.01634	0.01465	0.00884	0.015495	0	A	-0.006655	-429493384962891	1	84151	84350	746
0	0	0	0	0	0.01634	0.01465	0.00884	0.015495	0	A	-0.006655	-429493384962891	1	84201	84400	747
0	0	0	0	0	0.01634	0.01465	0.00884	0.015495	0	A	-0.006655	-429493384962891	1	84251	84450	748
0	0	0	0	0	0.01634	0.01465	0.00884	0.015495	0	A	-0.006655	-429493384962891	1	84301	84500	749
0	0	0	0	0	0.01634	0.01465	0.00884	0.015495	0	A	-0.006655	-429493384962891	1	84351	84550	750
0	0	0	0	0	0.01634	0.01465	0.00884	0.015495	0	A	-0.006655	-429493384962891	1	84401	84600	751
0	0	0	0	0	0.01634	0.01465	0.00884	0.015495	0	A	-0.006655	-429493384962891	1	84451	84650	752
0	0	0	0	0	0.01634	0.01465	0.00884	0.015495	0	A	-0.006655	-429493384962891	1	84501	84700	753
0	0	0	0	0	0.01634	0.01465	0.00884	0.015495	0	A	-0.006655	-429493384962891	1	84551	84750	754
0	0	0	0	0	0.01634	0.01465	0.00884	0.015495	0	A	-0.006655	-429493384962891	1	84601	84800	755
0	0	0	0	0	0.01634	0.01465	0.00884	0.015495	0	A	-0.006655	-429493384962891	1	84651	84850	756
0	0	0	0	0	0.01634	0.01465	0.00884	0.015495	0	A	-0.006655	-429493384962891	1	84701	84900	757
0	0	0	0	0	0.01634	0.01465	0.00884	0.015495	0	A	-0.006655	-429493384962891	1	85151	85350	758
0	0	0	0	0	0.01634	0.01465	0.00884	0.015495	0	A	-0.006655	-429493384962891	1	85201	85400	759
0	0	0	0	0	0.01634	0.01465	0.00884	0.015495	0	A	-0.006655	-429493384962891	1	85251	85450	760
0	0	0	0	0	0.01634	0.01465	0.00884	0.015495	0	A	-0.006655	-429493384962891	1	85301	85500	761
0	0	0	0	0	0.01634	0.01465	0.00884	0.015495	0	A	-0.006655	-429493384962891	1	85351	85550	762
0	0	0	0	0	0.01634	0.01465	0.00884	0.015495	0	A	-0.006655	-429493384962891	1	85401	85600	763
0	0	0	0	0	0.01634	0.01465	0.00884	0.015495	0	A	-0.006655	-429493384962891	1	85451	85650	764
0	0	0	0	0	0.01634	0.01465	0.00884	0.015495	0	A	-0.006655	-429493384962891	1	86601	86800	765
0	0	0	0	0	0.01634	0.01465	0.00884	0.015495	0	A	-0.006655	-429493384962891	1	86651	86850	766
0	0	0	0	0	0.01634	0.01465	0.00884	0.015495	0	A	-0.006655	-429493384962891	1	86701	86900	767
0	0	0	0	0	0.01634	0.01465	0.00884	0.015495	0	A	-0.006655	-429493384962891	1	86751	86950	768
0	0	0	0	0	0.01634	0.01465	0.00884	0.015495	0	A	-0.006655	-429493384962891	1	86801	87000	769
0	0	0	0	0	0.01634	0.01465	0.00884	0.015495	0	A	-0.006655	-429493384962891	1	86851	87050	770
0	0	0	0	0	0.01634	0.01465	0.00884	0.015495	0	A	-0.006655	-429493384962891	1	86901	87100	771
0	0	0	0	0	0.01634	0.01465	0.00884	0.015495	0	A	-0.006655	-429493384962891	1	86951	87150	772
0	0	0	0	0	0.01634	0.01465	0.00884	0.015495	0	A	-0.006655	-429493384962891	1	87001	87200	773
0	0	0	0	0	0.01634	0.01465	0.00884	0.015495	0	A	-0.006655	-429493384962891	1	87051	87250	774
0	0	0	0	0	0.01634	0.01465	0.00884	0.015495	0	A	-0.006655	-429493384962891	1	87101	87300	775
0	0	0	0	0	0.01634	0.01465	0.00884	0.015495	0	A	-0.006655	-429493384962891	1	87151	87350	776
0	0	0	0	0	0.01634	0.01465	0.00884	0.015495	0	A	-0.006655	-429493384962891	1	87751	87950	777
0	0	0	0	0	0.01634	0.01465	0.00884	0.015495	0	A	-0.006655	-429493384962891	1	87801	88000	778
0	0	0	0	0	0.01634	0.01465	0.00884	0.015495	0	A	-0.006655	-429493384962891	1	87851	88050	779
0	0	0	0	0	0.01634	0.01465	0.00884	0.015495	0	A	-0.006655	-429493384962891	1	87901	88100	780
0	0	0	0	0	0.01634	0.01465	0.00884	0.015495	0	A	-0.006655	-429493384962891	1	87951	88150	781
0	0	0	0	0	0.01634	0.01465	0.00884	0.015495	0	A	-0.006655	-429493384962891	1	88001	88200	782
0	0	0	0	0	0.01634	0.01465	0.00884	0.015495	0	A	-0.006655	-429493384962891	1	88051	88250	783
0	0	0	0	0	0.01634	0.01465	0.00884	0.015495	0	A	-0.006655	-429493384962891	1	88101	88300	784
0	0	0	0	0	0.01634	0.01465	0.00886	0.015495	0	A	-0.006635	-428202646014844	1	88251	88450	785
0	0	0	0	0	0.01634	0.01465	0.00884	0.015495	0	A	-0.006655	-429493384962891	1	88901	89100	786
0	0	0	0	0	0.01634	0.01465	0.00884	0.015495	0	A	-0.006655	-429493384962891	1	88951	89150	787
0	0	0	0	0	0.01634	0.01465	0.00884	0.015495	0	A	-0.006655	-429493384962891	1	89001	89200	788
0	0	0	0	0	0.01634	0.01465	0.00884	0.015495	0	A	-0.006655	-429493384962891	1	89401	89600	789
0	1	0	-1	0.5	0.01634	0.74388	0.00943	0.38011	-0.5	K	-0.37068	-975191391965484	1	89751	89950	790
0	1	0	-1	0.5	0.01634	0.74388	0.01332	0.38011	-0.5	K	-0.36679	-964957512299071	1	89801	90000	791
0	1	0	-1	0.5	0.01634	0.74388	0.01332	0.38011	-0.5	K	-0.36679	-964957512299071	1	89851	90050	792
0	0	0	0	0	0.01634	0.01465	0.00884	0.015495	0	A	-0.006655	-429493384962891	1	90001	90200	793
0	0	0	0	0	0.01634	0.01465	0.00884	0.015495	0	A	-0.006655	-429493384962891	1	90101	90300	794
0	0	0	0	0	0.01634	0.01465	0.00884	0.015495	0	A	-0.006655	-429493384962891	1	91601	91800	795
0	0	0	0	0	0.01634	0.01465	0.00884	0.015495	0	A	-0.006655	-429493384962891	1	91651	91850	796
0	0	0	0	0	0.01634	0.01465	0.00884	0.015495	0	A	-0.006655	-429493384962891	1	91701	91900	797
0	0	0	0	0	0.01634	0.01465	0.00884	0.015495	0	A	-0.006655	-429493384962891	1	91751	91950	798
0	0	0	0	0	0.01634	0.01465	0.00884	0.015495	0	A	-0.006655	-429493384962891	1	91801	92000	799
0	0	0	0	0	0.01634	0.01465	0.00884	0.015495	0	A	-0.006655	-429493384962891	1	91851	92050	800
0	0	0	0	0	0.01634	0.01465	0.00884	0.015495	0	A	-0.006655	-429493384962891	1	91901	92100	801
0	0	0	0	0	0.01634	0.01465	0.00884	0.015495	0	A	-0.006655	-429493384962891	1	91951	92150	802
0	0	0	0	0	0.01634	0.01465	0.00884	0.015495	0	A	-0.006655	-429493384962891	1	92001	92200	803
1	1	0.5	0	1	0.77487	0.63705	0.43206	0.70596	-0.5	B	-0.2739	-387982321944586	1	93351	93550	804
1	1	0.5	0	1	0.77487	0.74388	0.43206	0.759375	-0.5	B	-0.327315	-431032098765432	1	93651	93850	805
1	1	0.5	0	1	0.77487	0.74388	0.43206	0.759375	-0.5	B	-0.327315	-431032098765432	1	93701	93900	806
1	1	0.5	0	1	0.77487	0.74388	0.43206	0.759375	-0.5	B	-0.327315	-431032098765432	1	93751	93950	807
1	1	1	0	1	0.77487	0.74388	0.85498	0.759375	0	A	0.095605	125899588477366	1	93801	94000	808
1	1	0.5	0	1	0.77487	0.74388	0.43206	0.759375	-0.5	B	-0.327315	-431032098765432	1	94351	94550	809
1	1	0.5	0	1	0.77487	0.74388	0.43206	0.759375	-0.5	B	-0.327315	-431032098765432	1	94401	94600	810
1	1	0.5	0	1	0.77487	0.74388	0.43206	0.759375	-0.5	B	-0.327315	-431032098765432	1	94451	94650	811
1	1	0.5	0	1	0.77487	0.74388	0.43206	0.759375	-0.5	B	-0.327315	-431032098765432	1	94501	94700	812
1	1	1	0	1	0.77487	0.74388	0.85527	0.759375	0	A	0.0958950000000001	126281481481482	1	94551	94750	813
1	1	1	0	1	0.77487	0.74388	0.85527	0.759375	0	A	0.0958950000000001	126281481481482	1	94601	94800	814
1	1	0.5	0	1	0.77487	0.74388	0.43206	0.759375	-0.5	B	-0.327315	-431032098765432	1	94901	95100	815
1	1	0.5	0	1	0.77487	0.74388	0.43206	0.759375	-0.5	B	-0.327315	-431032098765432	1	94951	95150	816
1	1	0.5	0	1	0.77487	0.74388	0.43206	0.759375	-0.5	B	-0.327315	-431032098765432	1	95001	95200	817
1	1	0.5	0	1	0.77487	0.74388	0.43206	0.759375	-0.5	B	-0.327315	-431032098765432	1	95101	95300	818
0	1	0.5	-1	0.5	0.01634	0.74388	0.43206	0.38011	0	J	0.05195	136670963668412	1	95151	95350	819
0	1	0.5	-1	0.5	0.01634	0.74388	0.43206	0.38011	0	J	0.05195	136670963668412	1	95201	95400	820
0	1	0.5	-1	0.5	0.01634	0.73104	0.43206	0.37369	0	J	0.05837	156198988466376	1	95251	95450	821
0	0	0	0	0	0.01634	0.01465	0.00884	0.015495	0	A	-0.006655	-429493384962891	1	95601	95800	822
0	0	0	0	0	0.01634	0.01465	0.00884	0.015495	0	A	-0.006655	-429493384962891	1	95651	95850	823
0	0	0	0	0	0.01634	0.01465	0.00884	0.015495	0	A	-0.006655	-429493384962891	1	95701	95900	824
0	0	0	0	0	0.01634	0.01465	0.00884	0.015495	0	A	-0.006655	-429493384962891	1	95751	95950	825
0	0	0	0	0	0.01634	0.01465	0.00884	0.015495	0	A	-0.006655	-429493384962891	1	95801	96000	826
0	0	0	0	0	0.01634	0.01465	0.00884	0.015495	0	A	-0.006655	-429493384962891	1	95851	96050	827
0	0	0	0	0	0.01634	0.01465	0.00884	0.015495	0	A	-0.006655	-429493384962891	1	95901	96100	828
0	0	0	0	0	0.01634	0.01465	0.00884	0.015495	0	A	-0.006655	-429493384962891	1	95951	96150	829
0	0	0	0	0	0.01634	0.01465	0.00884	0.015495	0	A	-0.006655	-429493384962891	1	96601	96800	830
0	0	0	0	0	0.01634	0.01465	0.00884	0.015495	0	A	-0.006655	-429493384962891	1	96651	96850	831
0	0	0	0	0	0.01634	0.01465	0.00884	0.015495	0	A	-0.006655	-429493384962891	1	96701	96900	832
0	0	0	0	0	0.01634	0.01465	0.00884	0.015495	0	A	-0.006655	-429493384962891	1	96751	96950	833
0	0	0	0	0	0.01634	0.01465	0.00884	0.015495	0	A	-0.006655	-429493384962891	1	96801	97000	834
0	0	0	0	0	0.01634	0.01465	0.00884	0.015495	0	A	-0.006655	-429493384962891	1	96851	97050	835
0	0	0	0	0	0.01634	0.01465	0.00884	0.015495	0	A	-0.006655	-429493384962891	1	96901	97100	836
0	0	0	0	0	0.01634	0.01465	0.00884	0.015495	0	A	-0.006655	-429493384962891	1	96951	97150	837
0	0	0	0	0	0.01634	0.01465	0.00884	0.015495	0	A	-0.006655	-429493384962891	1	97001	97200	838
0	0	0	0	0	0.01634	0.01465	0.00884	0.015495	0	A	-0.006655	-429493384962891	1	97051	97250	839
0	0	0	0	0	0.01634	0.01465	0.00884	0.015495	0	A	-0.006655	-429493384962891	1	97101	97300	840
0	0	0	0	0	0.01634	0.01465	0.00884	0.015495	0	A	-0.006655	-429493384962891	1	97151	97350	841
0	0	0	0	0	0.01634	0.01465	0.00884	0.015495	0	A	-0.006655	-429493384962891	1	97201	97400	842
0	0	0	0	0	0.01634	0.01465	0.00884	0.015495	0	A	-0.006655	-429493384962891	1	97301	97500	843
0	0	0	0	0	0.01634	0.01465	0.00884	0.015495	0	A	-0.006655	-429493384962891	1	97351	97550	844
0	0	0	0	0	0.01634	0.01465	0.00884	0.015495	0	A	-0.006655	-429493384962891	1	97401	97600	845
0	0	0	0	0	0.01634	0.01465	0.00884	0.015495	0	A	-0.006655	-429493384962891	1	97451	97650	846
0	0	0	0	0	0.01634	0.01465	0.00884	0.015495	0	A	-0.006655	-429493384962891	1	97501	97700	847
0	0	0	0	0	0.01634	0.01465	0.00884	0.015495	0	A	-0.006655	-429493384962891	1	97551	97750	848
0	0	0	0	0	0.01634	0.01465	0.00884	0.015495	0	A	-0.006655	-429493384962891	1	97601	97800	849
0	0	0	0	0	0.01634	0.01465	0.00884	0.015495	0	A	-0.006655	-429493384962891	1	97651	97850	850
0	0	0	0	0	0.01634	0.01465	0.00884	0.015495	0	A	-0.006655	-429493384962891	1	97701	97900	851
0	0	0	0	0	0.01634	0.01465	0.00884	0.015495	0	A	-0.006655	-429493384962891	1	97951	98150	852
0	0	0	0	0	0.01634	0.01465	0.00884	0.015495	0	A	-0.006655	-429493384962891	1	98701	98900	853
0	0	0	0	0	0.01634	0.01465	0.00884	0.015495	0	A	-0.006655	-429493384962891	1	98751	98950	854
0	0	0	0	0	0.01634	0.01465	0.00884	0.015495	0	A	-0.006655	-429493384962891	1	98851	99050	855
0	0	0	0	0	0.01634	0.01465	0.00884	0.015495	0	A	-0.006655	-429493384962891	1	98901	99100	856
0	0	0	0	0	0.01634	0.01465	0.00884	0.015495	0	A	-0.006655	-429493384962891	1	98951	99150	857
0	0	0	0	0	0.01634	0.01465	0.00884	0.015495	0	A	-0.006655	-429493384962891	1	99251	99450	858
0	0	0	0	0	0.01634	0.01465	0.00884	0.015495	0	A	-0.006655	-429493384962891	1	99301	99500	859
0	0	0	0	0	0.01634	0.01465	0.00884	0.015495	0	A	-0.006655	-429493384962891	1	99351	99550	860
0	0	0	0	0	0.01634	0.01465	0.00884	0.015495	0	A	-0.006655	-429493384962891	1	99401	99600	861
0	0	0	0	0	0.01634	0.01465	0.00884	0.015495	0	A	-0.006655	-429493384962891	1	99451	99650	862
0	0	0	0	0	0.01634	0.01465	0.00884	0.015495	0	A	-0.006655	-429493384962891	1	99551	99750	863
0	0	0	0	0	0.01634	0.01465	0.00884	0.015495	0	A	-0.006655	-429493384962891	1	99601	99800	864
0	0	0	0	0	0.01634	0.01465	0.00884	0.015495	0	A	-0.006655	-429493384962891	1	99651	99850	865
0	0	0	0	0	0.01634	0.01465	0.00884	0.015495	0	A	-0.006655	-429493384962891	1	99701	99900	866
0	0	0	0	0	0.01634	0.01465	0.00884	0.015495	0	A	-0.006655	-429493384962891	1	99751	99950	867
0	0	0	0	0	0.01634	0.01465	0.00884	0.015495	0	A	-0.006655	-429493384962891	1	99801	100000	868
0	0	0	0	0	0.01634	0.01465	0.00884	0.015495	0	A	-0.006655	-429493384962891	1	99851	100050	869
0	0	0	0	0	0.01634	0.01465	0.00884	0.015495	0	A	-0.006655	-429493384962891	1	99901	100100	870
0	0	0	0	0	0.01634	0.01465	0.00884	0.015495	0	A	-0.006655	-429493384962891	1	99951	100150	871
0	0	0	0	0	0.01634	0.01465	0.00884	0.015495	0	A	-0.006655	-429493384962891	1	100651	100850	872
0	0	0	0	0	0.01634	0.01465	0.00884	0.015495	0	A	-0.006655	-429493384962891	1	100701	100900	873
0	0	0	0	0	0.01634	0.01465	0.00884	0.015495	0	A	-0.006655	-429493384962891	1	100801	101000	874
0	0	0.5	0	0	0.01634	0.02741	0.43206	0.021875	0.5	E	0.410185	187513142857143	1	100851	101050	875
0	1	0.5	-1	0.5	0.01634	0.74388	0.43206	0.38011	0	J	0.05195	136670963668412	1	100901	101100	876
0	1	0.5	-1	0.5	0.01634	0.74388	0.43206	0.38011	0	J	0.05195	136670963668412	1	100951	101150	877
0	1	0.5	-1	0.5	0.01634	0.74388	0.43206	0.38011	0	J	0.05195	136670963668412	1	101001	101200	878
0	1	0.5	-1	0.5	0.01634	0.74388	0.43206	0.38011	0	J	0.05195	136670963668412	1	101051	101250	879
1	1	0.5	0	1	0.72854	0.74388	0.43206	0.73621	-0.5	B	-0.30415	-413129406011872	1	101101	101300	880
1	1	0.5	0	1	0.72854	0.74388	0.43206	0.73621	-0.5	B	-0.30415	-413129406011872	1	101151	101350	881
0	0	0	0	0	0.01634	0.01465	0.00884	0.015495	0	A	-0.006655	-429493384962891	1	101251	101450	882
0	0	0	0	0	0.01634	0.01465	0.00884	0.015495	0	A	-0.006655	-429493384962891	1	102601	102800	883
0	0	0	0	0	0.01634	0.01465	0.00884	0.015495	0	A	-0.006655	-429493384962891	1	102651	102850	884
0	0	0	0	0	0.01634	0.01465	0.00884	0.015495	0	A	-0.006655	-429493384962891	1	102701	102900	885
0	0	0	0	0	0.01634	0.01465	0.00884	0.015495	0	A	-0.006655	-429493384962891	1	102751	102950	886
0	0	0	0	0	0.01634	0.01465	0.00884	0.015495	0	A	-0.006655	-429493384962891	1	102801	103000	887
0	0	0	0	0	0.01634	0.01465	0.00884	0.015495	0	A	-0.006655	-429493384962891	1	102851	103050	888
0	0	0	0	0	0.01634	0.01465	0.00884	0.015495	0	A	-0.006655	-429493384962891	1	102901	103100	889
0	0	0	0	0	0.01634	0.01465	0.00884	0.015495	0	A	-0.006655	-429493384962891	1	103101	103300	890
0	0	0	0	0	0.01634	0.01465	0.00884	0.015495	0	A	-0.006655	-429493384962891	1	103151	103350	891
0	0	0	0	0	0.01634	0.01465	0.00884	0.015495	0	A	-0.006655	-429493384962891	1	103201	103400	892
0	0	0	0	0	0.01634	0.01465	0.00884	0.015495	0	A	-0.006655	-429493384962891	1	103251	103450	893
0	0	0	0	0	0.01634	0.01465	0.00884	0.015495	0	A	-0.006655	-429493384962891	1	103301	103500	894
0	0	0	0	0	0.01634	0.01465	0.00884	0.015495	0	A	-0.006655	-429493384962891	1	103351	103550	895
0	0	0	0	0	0.01634	0.01465	0.00884	0.015495	0	A	-0.006655	-429493384962891	1	103401	103600	896
0	0	0	0	0	0.01634	0.01465	0.00884	0.015495	0	A	-0.006655	-429493384962891	1	103451	103650	897
0	0	0	0	0	0.01634	0.01465	0.00884	0.015495	0	A	-0.006655	-429493384962891	1	103501	103700	898
0	0	0	0	0	0.01634	0.01465	0.00884	0.015495	0	A	-0.006655	-429493384962891	1	103551	103750	899
0	0	0	0	0	0.01634	0.01465	0.00884	0.015495	0	A	-0.006655	-429493384962891	1	103601	103800	900
0	0	0	0	0	0.01634	0.01465	0.00884	0.015495	0	A	-0.006655	-429493384962891	1	103651	103850	901
0	0	0	0	0	0.01634	0.01465	0.00884	0.015495	0	A	-0.006655	-429493384962891	1	103751	103950	902
0	0	0	0	0	0.01634	0.01465	0.00884	0.015495	0	A	-0.006655	-429493384962891	1	103801	104000	903
0	0	0	0	0	0.01634	0.01465	0.00884	0.015495	0	A	-0.006655	-429493384962891	1	103851	104050	904
0	0	0	0	0	0.01634	0.01465	0.00903	0.015495	0	A	-0.006465	-417231364956438	1	104101	104300	905
0	0	0	0	0	0.01634	0.01465	0.00884	0.015495	0	A	-0.006655	-429493384962891	1	104501	104700	906
0	0	0	0	0	0.01634	0.01465	0.00884	0.015495	0	A	-0.006655	-429493384962891	1	104551	104750	907
0	0	0	0	0	0.01634	0.01465	0.00884	0.015495	0	A	-0.006655	-429493384962891	1	104601	104800	908
0	0	0	0	0	0.01634	0.01465	0.00884	0.015495	0	A	-0.006655	-429493384962891	1	104651	104850	909
0	0	0	0	0	0.01634	0.01465	0.00884	0.015495	0	A	-0.006655	-429493384962891	1	104701	104900	910
0	0	0	0	0	0.01634	0.01465	0.00884	0.015495	0	A	-0.006655	-429493384962891	1	104751	104950	911
0	0	0	0	0	0.01634	0.01465	0.00884	0.015495	0	A	-0.006655	-429493384962891	1	104801	105000	912
0	0	0	0	0	0.01634	0.01465	0.00884	0.015495	0	A	-0.006655	-429493384962891	1	104851	105050	913
0	0	0	0	0	0.01634	0.01465	0.00884	0.015495	0	A	-0.006655	-429493384962891	1	104901	105100	914
0	0	0	0	0	0.01634	0.01465	0.00884	0.015495	0	A	-0.006655	-429493384962891	1	104951	105150	915
0	0	0	0	0	0.01634	0.01465	0.00884	0.015495	0	A	-0.006655	-429493384962891	1	105001	105200	916
0	0	0	0	0	0.01634	0.01465	0.00884	0.015495	0	A	-0.006655	-429493384962891	1	105051	105250	917
0	0	0	0	0	0.01634	0.01465	0.00884	0.015495	0	A	-0.006655	-429493384962891	1	105101	105300	918
0	0	0	0	0	0.01634	0.01465	0.00884	0.015495	0	A	-0.006655	-429493384962891	1	105151	105350	919
0	0	0	0	0	0.01634	0.01465	0.00884	0.015495	0	A	-0.006655	-429493384962891	1	105201	105400	920
0	0	0	0	0	0.01634	0.01465	0.00884	0.015495	0	A	-0.006655	-429493384962891	1	105351	105550	921
0	0	0	0	0	0.01634	0.01465	0.00884	0.015495	0	A	-0.006655	-429493384962891	1	105401	105600	922
0	0	0	0	0	0.01634	0.01465	0.00884	0.015495	0	A	-0.006655	-429493384962891	1	105451	105650	923
0	0	0	0	0	0.01634	0.01465	0.00884	0.015495	0	A	-0.006655	-429493384962891	1	105651	105850	924
0	0	0	0	0	0.01634	0.01465	0.00884	0.015495	0	A	-0.006655	-429493384962891	1	105701	105900	925
0	0	0	0	0	0.01634	0.01465	0.00884	0.015495	0	A	-0.006655	-429493384962891	1	105751	105950	926
0	0	0	0	0	0.01634	0.01465	0.00884	0.015495	0	A	-0.006655	-429493384962891	1	106551	106750	927
0	0	0	0	0	0.01634	0.01465	0.00884	0.015495	0	A	-0.006655	-429493384962891	1	106651	106850	928
0	0	0	0	0	0.01634	0.01465	0.04968	0.015495	0	A	0.034185	220619554695063	1	106751	106950	929
0	0	0	0	0	0.01634	0.01465	0.03325	0.015495	0	A	0.017755	11458535011294	1	106801	107000	930
0	0	0	0	0	0.01634	0.01465	0.01366	0.015495	0	A	-0.001835	-118425298483382	1	106851	107050	931
0	0	0	0	0	0.01634	0.01465	0.00884	0.015495	0	A	-0.006655	-429493384962891	1	106901	107100	932
0	0	0	0	0	0.01634	0.01465	0.00884	0.015495	0	A	-0.006655	-429493384962891	1	106951	107150	933
0	0	0	0	0	0.01634	0.01465	0.00884	0.015495	0	A	-0.006655	-429493384962891	1	107001	107200	934
0	0	0	0	0	0.01634	0.01465	0.00884	0.015495	0	A	-0.006655	-429493384962891	1	107051	107250	935
0	0	0	0	0	0.01634	0.01465	0.00884	0.015495	0	A	-0.006655	-429493384962891	1	107101	107300	936
0	0	0	0	0	0.01634	0.01465	0.00884	0.015495	0	A	-0.006655	-429493384962891	1	107151	107350	937
0	0	0	0	0	0.01634	0.01465	0.00884	0.015495	0	A	-0.006655	-429493384962891	1	107401	107600	938
0	0	0	0	0	0.01634	0.01465	0.01853	0.015495	0	A	0.003035	195869635366247	1	107601	107800	939
0	0	0	0	0	0.01634	0.01465	0.01035	0.015495	0	A	-0.005145	-332042594385286	1	107651	107850	940
0	0	0	0	0	0.01634	0.01465	0.00885	0.015495	0	A	-0.006645	-428848015488867	1	107701	107900	941
0	0	0	0	0	0.01634	0.01465	0.00884	0.015495	0	A	-0.006655	-429493384962891	1	107751	107950	942
0	0	0	0	0	0.01634	0.01465	0.00884	0.015495	0	A	-0.006655	-429493384962891	1	107801	108000	943
0	0	0	0	0	0.01634	0.01465	0.00884	0.015495	0	A	-0.006655	-429493384962891	1	107851	108050	944
0	0	0	0	0	0.01634	0.01465	0.00976	0.015495	0	A	-0.005735	-370119393352694	1	107951	108150	945
0	0	0	0	0	0.01634	0.01465	0.00914	0.015495	0	A	-0.006355	-410132300742175	1	108001	108200	946
0	0	0	0	0	0.01634	0.01465	0.00884	0.015495	0	A	-0.006655	-429493384962891	1	108101	108300	947
0	0	0	0	0	0.01634	0.01465	0.00884	0.015495	0	A	-0.006655	-429493384962891	1	108151	108350	948
0	0	0	0	0	0.01634	0.01465	0.00884	0.015495	0	A	-0.006655	-429493384962891	1	108201	108400	949
0	0	0	0	0	0.01634	0.01465	0.00884	0.015495	0	A	-0.006655	-429493384962891	1	108251	108450	950
0	0	0	0	0	0.01634	0.01465	0.00884	0.015495	0	A	-0.006655	-429493384962891	1	108751	108950	951
0	0	0	0	0	0.01634	0.01465	0.00884	0.015495	0	A	-0.006655	-429493384962891	1	108801	109000	952
0	0	0	0	0	0.01634	0.01465	0.00884	0.015495	0	A	-0.006655	-429493384962891	1	108851	109050	953
0	0	0	0	0	0.01634	0.01465	0.00884	0.015495	0	A	-0.006655	-429493384962891	1	108901	109100	954
0	0	0	0	0	0.01634	0.01465	0.00884	0.015495	0	A	-0.006655	-429493384962891	1	108951	109150	955
0	0	0	0	0	0.01634	0.01465	0.00884	0.015495	0	A	-0.006655	-429493384962891	1	109001	109200	956
0	0	0	0	0	0.01634	0.01465	0.00884	0.015495	0	A	-0.006655	-429493384962891	1	109051	109250	957
0	0	0	0	0	0.01634	0.01465	0.00884	0.015495	0	A	-0.006655	-429493384962891	1	109101	109300	958
0	0	0	0	0	0.01634	0.01465	0.00884	0.015495	0	A	-0.006655	-429493384962891	1	109451	109650	959
0	0	0	0	0	0.01634	0.01465	0.00884	0.015495	0	A	-0.006655	-429493384962891	1	109501	109700	960
0	0	0	0	0	0.01634	0.01465	0.00884	0.015495	0	A	-0.006655	-429493384962891	1	109551	109750	961
0	0	0	0	0	0.01634	0.01465	0.00884	0.015495	0	A	-0.006655	-429493384962891	1	109601	109800	962
0	0	0	0	0	0.01634	0.01465	0.00884	0.015495	0	A	-0.006655	-429493384962891	1	109651	109850	963
0	0	0	0	0	0.01634	0.01465	0.00884	0.015495	0	A	-0.006655	-429493384962891	1	109701	109900	964
0	0	0	0	0	0.01634	0.01465	0.00884	0.015495	0	A	-0.006655	-429493384962891	1	109751	109950	965
0	0	0	0	0	0.01634	0.01465	0.00884	0.015495	0	A	-0.006655	-429493384962891	1	110001	110200	966
0	0	0	0	0	0.01634	0.01465	0.00884	0.015495	0	A	-0.006655	-429493384962891	1	110051	110250	967
0	0	0	0	0	0.01634	0.01465	0.00884	0.015495	0	A	-0.006655	-429493384962891	1	110101	110300	968
0	0	0	0	0	0.01634	0.01465	0.00884	0.015495	0	A	-0.006655	-429493384962891	1	110301	110500	969
0	0	0.5	0	0	0.01634	0.01465	0.43186	0.015495	0.5	E	0.416365	268709261051952	1	110351	110550	970
0	1	0.5	-1	0.5	0.01634	0.74388	0.43206	0.38011	0	J	0.05195	136670963668412	1	110451	110650	971
0	1	0.5	-1	0.5	0.01634	0.74388	0.43206	0.38011	0	J	0.05195	136670963668412	1	110501	110700	972
0	1	0.5	-1	0.5	0.01634	0.74388	0.43206	0.38011	0	J	0.05195	136670963668412	1	110551	110750	973
1	1	0.5	0	1	0.77487	0.74388	0.43206	0.759375	-0.5	B	-0.327315	-431032098765432	1	110601	110800	974
1	1	1	0	1	0.77487	0.74388	0.85527	0.759375	0	A	0.0958950000000001	126281481481482	1	110701	110900	975
1	1	1	0	1	0.77487	0.74388	0.76635	0.759375	0	A	0.00697500000000006	0.918518518518527	1	110751	110950	976
1	1	0.5	0	1	0.77487	0.74388	0.43375	0.759375	-0.5	B	-0.325625	-42880658436214	1	110801	111000	977
1	1	1	0	1	0.77487	0.74388	0.85527	0.759375	0	A	0.0958950000000001	126281481481482	1	110851	111050	978
1	1	1	0	1	0.77487	0.74388	0.85527	0.759375	0	A	0.0958950000000001	126281481481482	1	110901	111100	979
1	1	1	0	1	0.77487	0.74388	0.85527	0.759375	0	A	0.0958950000000001	126281481481482	1	110951	111150	980
1	1	0.5	0	1	0.77487	0.74388	0.43291	0.759375	-0.5	B	-0.326465	-429912757201646	1	111001	111200	981
0	0	0	0	0	0.01634	0.01465	0.00884	0.015495	0	A	-0.006655	-429493384962891	1	111101	111300	982
0	0	0	0	0	0.01634	0.01465	0.00884	0.015495	0	A	-0.006655	-429493384962891	1	111151	111350	983
0	0	0	0	0	0.01634	0.01465	0.00884	0.015495	0	A	-0.006655	-429493384962891	1	111651	111850	984
0	0	0	0	0	0.01634	0.01465	0.00884	0.015495	0	A	-0.006655	-429493384962891	1	111701	111900	985
0	0	0	0	0	0.01634	0.01465	0.00884	0.015495	0	A	-0.006655	-429493384962891	1	111751	111950	986
0	0	0	0	0	0.01634	0.01465	0.00884	0.015495	0	A	-0.006655	-429493384962891	1	111801	112000	987
0	0	0	0	0	0.01634	0.01465	0.00884	0.015495	0	A	-0.006655	-429493384962891	1	111851	112050	988
0	0	0	0	0	0.01634	0.01465	0.00884	0.015495	0	A	-0.006655	-429493384962891	1	111901	112100	989
0	0	0	0	0	0.01634	0.01465	0.00884	0.015495	0	A	-0.006655	-429493384962891	1	112351	112550	990
0	0	0	0	0	0.01634	0.01465	0.00884	0.015495	0	A	-0.006655	-429493384962891	1	112401	112600	991
0	0	0	0	0	0.01634	0.01465	0.00884	0.015495	0	A	-0.006655	-429493384962891	1	112451	112650	992
0	0	0	0	0	0.01634	0.01465	0.00884	0.015495	0	A	-0.006655	-429493384962891	1	112501	112700	993
0	0	0	0	0	0.01634	0.01465	0.00884	0.015495	0	A	-0.006655	-429493384962891	1	112551	112750	994
0	0	0	0	0	0.01634	0.01465	0.00884	0.015495	0	A	-0.006655	-429493384962891	1	112601	112800	995
0	0	0	0	0	0.01634	0.01465	0.00884	0.015495	0	A	-0.006655	-429493384962891	1	112651	112850	996
0	0	0	0	0	0.01634	0.01465	0.00884	0.015495	0	A	-0.006655	-429493384962891	1	112701	112900	997
0	0	0	0	0	0.01634	0.01465	0.00884	0.015495	0	A	-0.006655	-429493384962891	1	112751	112950	998
0	0	0	0	0	0.01634	0.01465	0.00884	0.015495	0	A	-0.006655	-429493384962891	1	112851	113050	999
0	0	0	0	0	0.01634	0.01465	0.00884	0.015495	0	A	-0.006655	-429493384962891	1	112901	113100	1000
0	0	0	0	0	0.01634	0.01465	0.00884	0.015495	0	A	-0.006655	-429493384962891	1	112951	113150	1001
0	0	0	0	0	0.01634	0.01465	0.00884	0.015495	0	A	-0.006655	-429493384962891	1	113001	113200	1002
0	0	0	0	0	0.01634	0.01465	0.00884	0.015495	0	A	-0.006655	-429493384962891	1	113051	113250	1003
0	0	0	0	0	0.01634	0.01465	0.00884	0.015495	0	A	-0.006655	-429493384962891	1	113101	113300	1004
0	0	0	0	0	0.01634	0.01465	0.00884	0.015495	0	A	-0.006655	-429493384962891	1	113151	113350	1005
0	0	0	0	0	0.01634	0.01465	0.00884	0.015495	0	A	-0.006655	-429493384962891	1	113201	113400	1006
0	0	0	0	0	0.01634	0.01465	0.00884	0.015495	0	A	-0.006655	-429493384962891	1	113251	113450	1007
0	0	0	0	0	0.01634	0.01465	0.00884	0.015495	0	A	-0.006655	-429493384962891	1	113301	113500	1008
0	0	0	0	0	0.01634	0.01465	0.00884	0.015495	0	A	-0.006655	-429493384962891	1	113351	113550	1009
0	0	0	0	0	0.01634	0.01465	0.00884	0.015495	0	A	-0.006655	-429493384962891	1	113401	113600	1010
0	0	0	0	0	0.01634	0.01465	0.00884	0.015495	0	A	-0.006655	-429493384962891	1	113451	113650	1011
0	0	0	0	0	0.01634	0.01465	0.00884	0.015495	0	A	-0.006655	-429493384962891	1	113501	113700	1012
0	0	0	0	0	0.01634	0.01465	0.00884	0.015495	0	A	-0.006655	-429493384962891	1	113551	113750	1013
0	0	0	0	0	0.01634	0.01465	0.00884	0.015495	0	A	-0.006655	-429493384962891	1	113601	113800	1014
0	0	0	0	0	0.01634	0.01465	0.00884	0.015495	0	A	-0.006655	-429493384962891	1	113651	113850	1015
0	0	0	0	0	0.01634	0.01465	0.00884	0.015495	0	A	-0.006655	-429493384962891	1	113701	113900	1016
0	0	0	0	0	0.01634	0.01465	0.00884	0.015495	0	A	-0.006655	-429493384962891	1	113751	113950	1017
0	0	0	0	0	0.01634	0.01465	0.00884	0.015495	0	A	-0.006655	-429493384962891	1	113801	114000	1018
0	0	0	0	0	0.01634	0.01465	0.00884	0.015495	0	A	-0.006655	-429493384962891	1	114051	114250	1019
0	0	0	0	0	0.01634	0.01465	0.00884	0.015495	0	A	-0.006655	-429493384962891	1	114101	114300	1020
0	0	0	0	0	0.01634	0.01465	0.00884	0.015495	0	A	-0.006655	-429493384962891	1	114151	114350	1021
0	0	0	0	0	0.01634	0.01465	0.00884	0.015495	0	A	-0.006655	-429493384962891	1	114201	114400	1022
0	0	0	0	0	0.01634	0.01465	0.00884	0.015495	0	A	-0.006655	-429493384962891	1	114251	114450	1023
0	0	0	0	0	0.01634	0.01465	0.00884	0.015495	0	A	-0.006655	-429493384962891	1	114301	114500	1024
0	0	0	0	0	0.01634	0.01465	0.00884	0.015495	0	A	-0.006655	-429493384962891	1	114351	114550	1025
0	0	0	0	0	0.01634	0.01465	0.00884	0.015495	0	A	-0.006655	-429493384962891	1	114601	114800	1026
0	0	0	0	0	0.01634	0.01465	0.00884	0.015495	0	A	-0.006655	-429493384962891	1	114651	114850	1027
0	0	0	0	0	0.01634	0.01465	0.00884	0.015495	0	A	-0.006655	-429493384962891	1	114701	114900	1028
0	0	0	0	0	0.01634	0.01465	0.00884	0.015495	0	A	-0.006655	-429493384962891	1	114901	115100	1029
0	0	0	0	0	0.01634	0.01465	0.00884	0.015495	0	A	-0.006655	-429493384962891	1	114951	115150	1030
0	0	0	0	0	0.01634	0.01465	0.00884	0.015495	0	A	-0.006655	-429493384962891	1	115001	115200	1031
0	0	0	0	0	0.01634	0.01465	0.00884	0.015495	0	A	-0.006655	-429493384962891	1	115051	115250	1032
0	0	0	0	0	0.01634	0.01465	0.00884	0.015495	0	A	-0.006655	-429493384962891	1	115101	115300	1033
0	0	0	0	0	0.01634	0.01465	0.00884	0.015495	0	A	-0.006655	-429493384962891	1	115151	115350	1034
0	0	0	0	0	0.01634	0.01465	0.00884	0.015495	0	A	-0.006655	-429493384962891	1	115801	116000	1035
0	0	0	0	0	0.01634	0.01465	0.00884	0.015495	0	A	-0.006655	-429493384962891	1	115851	116050	1036
0	0	0	0	0	0.01634	0.01465	0.00884	0.015495	0	A	-0.006655	-429493384962891	1	115901	116100	1037
0	0	0	0	0	0.01634	0.01465	0.00884	0.015495	0	A	-0.006655	-429493384962891	1	115951	116150	1038
0	0	0	0	0	0.01634	0.01465	0.00884	0.015495	0	A	-0.006655	-429493384962891	1	116001	116200	1039
0	0	0	0	0	0.01634	0.01465	0.00884	0.015495	0	A	-0.006655	-429493384962891	1	116251	116450	1040
0	0	0	0	0	0.01634	0.01465	0.00884	0.015495	0	A	-0.006655	-429493384962891	1	116301	116500	1041
0	0	0	0	0	0.01634	0.01465	0.00884	0.015495	0	A	-0.006655	-429493384962891	1	116351	116550	1042
0	0	0	0	0	0.01634	0.01465	0.00884	0.015495	0	A	-0.006655	-429493384962891	1	116401	116600	1043
0	0	0	0	0	0.01634	0.01465	0.00884	0.015495	0	A	-0.006655	-429493384962891	1	116451	116650	1044
0	0	0	0	0	0.01634	0.01465	0.00885	0.015495	0	A	-0.006645	-428848015488867	1	116851	117050	1045
0	0	0	0	0	0.01634	0.01465	0.00884	0.015495	0	A	-0.006655	-429493384962891	1	117051	117250	1046
0	0	0	0	0	0.01634	0.01465	0.00884	0.015495	0	A	-0.006655	-429493384962891	1	117101	117300	1047
0	0	0	0	0	0.01634	0.01465	0.00884	0.015495	0	A	-0.006655	-429493384962891	1	117151	117350	1048
0	0	0	0	0	0.01634	0.01465	0.00884	0.015495	0	A	-0.006655	-429493384962891	1	117201	117400	1049
0	0	0	0	0	0.01634	0.01465	0.00884	0.015495	0	A	-0.006655	-429493384962891	1	117251	117450	1050
0	0	0	0	0	0.01634	0.01465	0.00884	0.015495	0	A	-0.006655	-429493384962891	1	117301	117500	1051
0	0	0	0	0	0.01634	0.01465	0.00884	0.015495	0	A	-0.006655	-429493384962891	1	117351	117550	1052
0	0	0	0	0	0.01634	0.01465	0.00884	0.015495	0	A	-0.006655	-429493384962891	1	117401	117600	1053
0	0	0	0	0	0.01634	0.01465	0.00884	0.015495	0	A	-0.006655	-429493384962891	1	117451	117650	1054
0	0	0	0	0	0.01634	0.01465	0.00884	0.015495	0	A	-0.006655	-429493384962891	1	117501	117700	1055
0	0	0	0	0	0.01634	0.01465	0.00884	0.015495	0	A	-0.006655	-429493384962891	1	117551	117750	1056
0	0	0	0	0	0.01634	0.01465	0.00884	0.015495	0	A	-0.006655	-429493384962891	1	117601	117800	1057
0	0	0	0	0	0.01634	0.01465	0.00884	0.015495	0	A	-0.006655	-429493384962891	1	117651	117850	1058
0	0	0	0	0	0.01634	0.01465	0.00884	0.015495	0	A	-0.006655	-429493384962891	1	117701	117900	1059
0	0	0	0	0	0.01634	0.01465	0.00884	0.015495	0	A	-0.006655	-429493384962891	1	117751	117950	1060
0	0	0	0	0	0.01634	0.01465	0.00884	0.015495	0	A	-0.006655	-429493384962891	1	117801	118000	1061
0	0	0	0	0	0.01634	0.01465	0.00884	0.015495	0	A	-0.006655	-429493384962891	1	117851	118050	1062
0	0	0	0	0	0.01634	0.01465	0.00884	0.015495	0	A	-0.006655	-429493384962891	1	117901	118100	1063
0	0	0	0	0	0.01634	0.01465	0.00884	0.015495	0	A	-0.006655	-429493384962891	1	117951	118150	1064
0	0	0	0	0	0.01634	0.01465	0.00884	0.015495	0	A	-0.006655	-429493384962891	1	118001	118200	1065
0	0	0	0	0	0.01634	0.01465	0.00884	0.015495	0	A	-0.006655	-429493384962891	1	118051	118250	1066
0	0	0	0	0	0.01634	0.01465	0.00884	0.015495	0	A	-0.006655	-429493384962891	1	118101	118300	1067
0	0	0	0	0	0.01634	0.01465	0.00884	0.015495	0	A	-0.006655	-429493384962891	1	118151	118350	1068
0	0	0	0	0	0.01634	0.01465	0.00884	0.015495	0	A	-0.006655	-429493384962891	1	118201	118400	1069
0	0	0	0	0	0.01634	0.01465	0.00884	0.015495	0	A	-0.006655	-429493384962891	1	118251	118450	1070
0	0	0	0	0	0.01634	0.01465	0.00884	0.015495	0	A	-0.006655	-429493384962891	1	118301	118500	1071
0	0	0	0	0	0.01634	0.01465	0.00884	0.015495	0	A	-0.006655	-429493384962891	1	118351	118550	1072
0	0	0	0	0	0.01634	0.01465	0.00884	0.015495	0	A	-0.006655	-429493384962891	1	118401	118600	1073
0	0	0	0	0	0.01634	0.01465	0.00884	0.015495	0	A	-0.006655	-429493384962891	1	118451	118650	1074
0	0	0	0	0	0.01634	0.01465	0.00884	0.015495	0	A	-0.006655	-429493384962891	1	118501	118700	1075
0	0	0	0	0	0.01634	0.01465	0.00884	0.015495	0	A	-0.006655	-429493384962891	1	118551	118750	1076
0	0	0	0	0	0.01634	0.01465	0.00884	0.015495	0	A	-0.006655	-429493384962891	1	118601	118800	1077
0	0	0	0	0	0.01634	0.01465	0.00884	0.015495	0	A	-0.006655	-429493384962891	1	118651	118850	1078
0	0	0	0	0	0.01634	0.01465	0.00884	0.015495	0	A	-0.006655	-429493384962891	1	118801	119000	1079
0	0	0	0	0	0.01634	0.01465	0.00884	0.015495	0	A	-0.006655	-429493384962891	1	118851	119050	1080
0	0	0	0	0	0.01634	0.01465	0.00884	0.015495	0	A	-0.006655	-429493384962891	1	118951	119150	1081
0	0	0	0	0	0.01634	0.01465	0.00884	0.015495	0	A	-0.006655	-429493384962891	1	119301	119500	1082
0	0	0	0	0	0.01634	0.01465	0.00884	0.015495	0	A	-0.006655	-429493384962891	1	119351	119550	1083
0	0	0	0	0	0.01634	0.01465	0.00884	0.015495	0	A	-0.006655	-429493384962891	1	119401	119600	1084
0	0	0	0	0	0.01634	0.01465	0.00884	0.015495	0	A	-0.006655	-429493384962891	1	119451	119650	1085
0	0	0	0	0	0.01634	0.01465	0.00884	0.015495	0	A	-0.006655	-429493384962891	1	119501	119700	1086
0	0	0	0	0	0.01634	0.01465	0.00884	0.015495	0	A	-0.006655	-429493384962891	1	119551	119750	1087
0	0	0	0	0	0.01634	0.01465	0.00884	0.015495	0	A	-0.006655	-429493384962891	1	120051	120250	1088
0	0	0	0	0	0.01634	0.01465	0.00884	0.015495	0	A	-0.006655	-429493384962891	1	120101	120300	1089
0	0	0	0	0	0.01634	0.01465	0.00884	0.015495	0	A	-0.006655	-429493384962891	1	120151	120350	1090
0	0	0	0	0	0.01634	0.01465	0.00884	0.015495	0	A	-0.006655	-429493384962891	1	120201	120400	1091
0	0	0	0	0	0.01634	0.01465	0.00884	0.015495	0	A	-0.006655	-429493384962891	1	120251	120450	1092
0	0	0	0	0	0.01634	0.01465	0.00884	0.015495	0	A	-0.006655	-429493384962891	1	120301	120500	1093
0	0	0	0	0	0.01634	0.01465	0.00884	0.015495	0	A	-0.006655	-429493384962891	1	120351	120550	1094
0	0	0	0	0	0.01634	0.01465	0.00884	0.015495	0	A	-0.006655	-429493384962891	1	120401	120600	1095
0	0	0	0	0	0.01634	0.01465	0.00884	0.015495	0	A	-0.006655	-429493384962891	1	120451	120650	1096
0	0	0	0	0	0.01634	0.01465	0.00884	0.015495	0	A	-0.006655	-429493384962891	1	120501	120700	1097
0	0	0	0	0	0.01634	0.01465	0.00884	0.015495	0	A	-0.006655	-429493384962891	1	120551	120750	1098
0	0	0	0	0	0.01634	0.01465	0.00884	0.015495	0	A	-0.006655	-429493384962891	1	120601	120800	1099
0	0	0	0	0	0.01634	0.01465	0.00884	0.015495	0	A	-0.006655	-429493384962891	1	120651	120850	1100
0	0	0	0	0	0.01634	0.01465	0.00884	0.015495	0	A	-0.006655	-429493384962891	1	120701	120900	1101
0	0	0	0	0	0.01634	0.01465	0.00884	0.015495	0	A	-0.006655	-429493384962891	1	120751	120950	1102
0	0	0	0	0	0.01634	0.01465	0.00884	0.015495	0	A	-0.006655	-429493384962891	1	120801	121000	1103
0	0	0	0	0	0.01634	0.01465	0.00884	0.015495	0	A	-0.006655	-429493384962891	1	120851	121050	1104
0	0	0	0	0	0.01634	0.01465	0.00884	0.015495	0	A	-0.006655	-429493384962891	1	120901	121100	1105
0	0	0	0	0	0.01634	0.01465	0.00884	0.015495	0	A	-0.006655	-429493384962891	1	120951	121150	1106
0	0	0	0	0	0.01634	0.01465	0.00884	0.015495	0	A	-0.006655	-429493384962891	1	121001	121200	1107
0	0	0	0	0	0.01634	0.01465	0.00884	0.015495	0	A	-0.006655	-429493384962891	1	121051	121250	1108
0	0	0	0	0	0.01634	0.01465	0.00886	0.015495	0	A	-0.006635	-428202646014844	1	121101	121300	1109
1	1	0.5	0	1	0.77487	0.74388	0.43206	0.759375	-0.5	B	-0.327315	-431032098765432	1	121601	121800	1110
1	1	1	0	1	0.77487	0.74388	0.82773	0.759375	0	A	0.0683550000000001	900148148148149	1	121651	121850	1111
1	1	0.5	0	1	0.77487	0.74388	0.45623	0.759375	-0.5	B	-0.303145	-39920329218107	1	121701	121900	1112
1	1	1	0	1	0.77487	0.74388	0.85527	0.759375	0	A	0.0958950000000001	126281481481482	1	121751	121950	1113
1	1	0.5	0	1	0.77487	0.74388	0.43206	0.759375	-0.5	B	-0.327315	-431032098765432	1	121801	122000	1114
1	1	0.5	0	1	0.77487	0.74388	0.43206	0.759375	-0.5	B	-0.327315	-431032098765432	1	121851	122050	1115
1	1	0.5	0	1	0.77487	0.74388	0.43206	0.759375	-0.5	B	-0.327315	-431032098765432	1	121901	122100	1116
1	1	0.5	0	1	0.77487	0.74388	0.43206	0.759375	-0.5	B	-0.327315	-431032098765432	1	121951	122150	1117
1	1	0.5	0	1	0.77487	0.74388	0.43206	0.759375	-0.5	B	-0.327315	-431032098765432	1	122001	122200	1118
1	1	0.5	0	1	0.77487	0.74388	0.43206	0.759375	-0.5	B	-0.327315	-431032098765432	1	122051	122250	1119
1	1	0.5	0	1	0.77487	0.74388	0.43206	0.759375	-0.5	B	-0.327315	-431032098765432	1	122101	122300	1120
1	1	0.5	0	1	0.77487	0.74388	0.43206	0.759375	-0.5	B	-0.327315	-431032098765432	1	122151	122350	1121
1	1	0.5	0	1	0.77487	0.74388	0.43206	0.759375	-0.5	B	-0.327315	-431032098765432	1	122201	122400	1122
1	1	0.5	0	1	0.77487	0.74388	0.43206	0.759375	-0.5	B	-0.327315	-431032098765432	1	122251	122450	1123
1	1	0.5	0	1	0.77487	0.74388	0.43206	0.759375	-0.5	B	-0.327315	-431032098765432	1	122301	122500	1124
0	1	0.5	-1	0.5	0.01634	0.74388	0.43206	0.38011	0	J	0.05195	136670963668412	1	122351	122550	1125
0	0	0.5	0	0	0.01634	0.01465	0.43206	0.015495	0.5	E	0.416565	268838334946757	1	122401	122600	1126
1	1	1	0	1	0.77487	0.74388	0.84979	0.759375	0	A	0.0904150000000001	119065020576132	1	122751	122950	1127
1	1	1	0	1	0.77487	0.74388	0.85527	0.759375	0	A	0.0958950000000001	126281481481482	1	122801	123000	1128
1	1	1	0	1	0.77487	0.74388	0.85524	0.759375	0	A	0.0958650000000001	126241975308642	1	122851	123050	1129
1	1	0.5	0	1	0.77487	0.74388	0.43206	0.759375	-0.5	B	-0.327315	-431032098765432	1	122901	123100	1130
1	1	0.5	0	1	0.77487	0.74388	0.57022	0.759375	-0.5	B	-0.189155	-249093004115226	1	122951	123150	1131
1	1	1	0	1	0.77487	0.74388	0.70916	0.759375	0	A	-0.0502149999999999	-661267489711933	1	123001	123200	1132
1	1	1	0	1	0.77487	0.74388	0.85527	0.759375	0	A	0.0958950000000001	126281481481482	1	123051	123250	1133
1	1	1	0	1	0.77487	0.74388	0.85527	0.759375	0	A	0.0958950000000001	126281481481482	1	123101	123300	1134
1	1	1	0	1	0.77487	0.74388	0.85527	0.759375	0	A	0.0958950000000001	126281481481482	1	123151	123350	1135
1	1	0.5	0	1	0.77487	0.74388	0.43207	0.759375	-0.5	B	-0.327305	-431018930041152	1	123201	123400	1136
1	1	0.5	0	1	0.77487	0.74388	0.43206	0.759375	-0.5	B	-0.327315	-431032098765432	1	123251	123450	1137
1	0	0.5	1	0.5	0.77487	0.01465	0.43175	0.39476	0	G	0.03699	937025027865032	1	123301	123500	1138
1	1	1	0	1	0.77487	0.74388	0.85527	0.759375	0	A	0.0958950000000001	126281481481482	1	123651	123850	1139
1	1	1	0	1	0.77487	0.74388	0.85527	0.759375	0	A	0.0958950000000001	126281481481482	1	123801	124000	1140
1	1	1	0	1	0.77487	0.74388	0.85527	0.759375	0	A	0.0958950000000001	126281481481482	1	124301	124500	1141
1	1	1	0	1	0.77487	0.74388	0.85527	0.759375	0	A	0.0958950000000001	126281481481482	1	124351	124550	1142
1	1	0.5	0	1	0.77487	0.74388	0.43226	0.759375	-0.5	B	-0.327115	-430768724279835	1	124751	124950	1143
1	1	1	0	1	0.77487	0.74388	0.85527	0.759375	0	A	0.0958950000000001	126281481481482	1	125251	125450	1144
1	1	1	0	1	0.77487	0.74388	0.85527	0.759375	0	A	0.0958950000000001	126281481481482	1	125301	125500	1145
1	1	1	0	1	0.77487	0.74388	0.85527	0.759375	0	A	0.0958950000000001	126281481481482	1	125651	125850	1146
1	1	1	0	1	0.77487	0.74388	0.7093	0.759375	0	A	-0.0500749999999999	-659423868312756	1	125701	125900	1147
1	1	0.5	0	1	0.77487	0.74388	0.45691	0.759375	-0.5	B	-0.302465	-398307818930041	1	125751	125950	1148
1	1	0.5	0	1	0.77487	0.74388	0.43206	0.759375	-0.5	B	-0.327315	-431032098765432	1	125801	126000	1149
1	1	1	0	1	0.77487	0.74388	0.85509	0.759375	0	A	0.0957150000000001	126044444444445	1	126051	126250	1150
1	1	1	0	1	0.77487	0.74388	0.85527	0.759375	0	A	0.0958950000000001	126281481481482	1	126101	126300	1151
1	1	1	0	1	0.77487	0.74388	0.82826	0.759375	0	A	0.0688850000000001	907127572016462	1	126151	126350	1152
1	1	1	0	1	0.77487	0.74388	0.85527	0.759375	0	A	0.0958950000000001	126281481481482	1	126201	126400	1153
1	1	1	0	1	0.77487	0.74388	0.85527	0.759375	0	A	0.0958950000000001	126281481481482	1	126951	127150	1154
1	1	1	0	1	0.77487	0.74388	0.85527	0.759375	0	A	0.0958950000000001	126281481481482	1	127001	127200	1155
1	1	1	0	1	0.77487	0.74388	0.85527	0.759375	0	A	0.0958950000000001	126281481481482	1	127051	127250	1156
1	1	1	0	1	0.77487	0.74388	0.85527	0.759375	0	A	0.0958950000000001	126281481481482	1	127101	127300	1157
1	1	1	0	1	0.77487	0.74388	0.85527	0.759375	0	A	0.0958950000000001	126281481481482	1	127151	127350	1158
1	1	1	0	1	0.77487	0.74388	0.85527	0.759375	0	A	0.0958950000000001	126281481481482	1	127201	127400	1159
1	1	1	0	1	0.77487	0.74388	0.85527	0.759375	0	A	0.0958950000000001	126281481481482	1	127251	127450	1160
1	1	1	0	1	0.77487	0.74388	0.85527	0.759375	0	A	0.0958950000000001	126281481481482	1	127301	127500	1161
1	1	1	0	1	0.77487	0.74388	0.69205	0.759375	0	A	-0.0673249999999999	-886584362139916	1	127351	127550	1162
0	0	0	0	0	0.01634	0.01465	0.00884	0.015495	0	A	-0.006655	-429493384962891	1	127751	127950	1163
0	0	0	0	0	0.01634	0.01465	0.00884	0.015495	0	A	-0.006655	-429493384962891	1	127801	128000	1164
0	0	0	0	0	0.01634	0.01465	0.00884	0.015495	0	A	-0.006655	-429493384962891	1	127851	128050	1165
0	0	0	0	0	0.01634	0.01465	0.00884	0.015495	0	A	-0.006655	-429493384962891	1	127901	128100	1166
0	0	0	0	0	0.01634	0.01465	0.00884	0.015495	0	A	-0.006655	-429493384962891	1	127951	128150	1167
0	0	0	0	0	0.01634	0.01465	0.00884	0.015495	0	A	-0.006655	-429493384962891	1	128001	128200	1168
0	0	0	0	0	0.01634	0.01465	0.00884	0.015495	0	A	-0.006655	-429493384962891	1	128051	128250	1169
0	0	0	0	0	0.01634	0.01465	0.00884	0.015495	0	A	-0.006655	-429493384962891	1	128101	128300	1170
0	0	0	0	0	0.01634	0.01465	0.00884	0.015495	0	A	-0.006655	-429493384962891	1	128151	128350	1171
0	0	0	0	0	0.01634	0.01465	0.00884	0.015495	0	A	-0.006655	-429493384962891	1	128201	128400	1172
0	0	0	0	0	0.01634	0.01465	0.00884	0.015495	0	A	-0.006655	-429493384962891	1	128251	128450	1173
0	0	0	0	0	0.01634	0.01465	0.00884	0.015495	0	A	-0.006655	-429493384962891	1	128301	128500	1174
0	0	0	0	0	0.01634	0.01465	0.00884	0.015495	0	A	-0.006655	-429493384962891	1	128351	128550	1175
0	0	0	0	0	0.01634	0.01465	0.00884	0.015495	0	A	-0.006655	-429493384962891	1	128401	128600	1176
0	0	0	0	0	0.01634	0.01465	0.00884	0.015495	0	A	-0.006655	-429493384962891	1	128451	128650	1177
0	0	0	0	0	0.01634	0.01465	0.00884	0.015495	0	A	-0.006655	-429493384962891	1	128851	129050	1178
0	0	0	0	0	0.01634	0.01465	0.00884	0.015495	0	A	-0.006655	-429493384962891	1	128901	129100	1179
0	0	0	0	0	0.01634	0.01465	0.00884	0.015495	0	A	-0.006655	-429493384962891	1	128951	129150	1180
0	0	0	0	0	0.01634	0.01465	0.00884	0.015495	0	A	-0.006655	-429493384962891	1	129001	129200	1181
0	0	0	0	0	0.01634	0.01465	0.00936	0.015495	0	A	-0.006135	-39593417231365	1	129151	129350	1182
0	0	0	0	0	0.01634	0.01465	0.00887	0.015495	0	A	-0.006625	-42755727654082	1	129201	129400	1183
0	0	0	0	0	0.01634	0.01465	0.00893	0.015495	0	A	-0.006565	-423685059696676	1	129351	129550	1184
0	0	0	0	0	0.01634	0.01465	0.00884	0.015495	0	A	-0.006655	-429493384962891	1	129701	129900	1185
0	0	0	0	0	0.01634	0.01465	0.00884	0.015495	0	A	-0.006655	-429493384962891	1	129751	129950	1186
0	0	0	0	0	0.01634	0.01465	0.00884	0.015495	0	A	-0.006655	-429493384962891	1	129801	130000	1187
0	0	0	0	0	0.01634	0.01465	0.00884	0.015495	0	A	-0.006655	-429493384962891	1	129851	130050	1188
0	0	0	0	0	0.01634	0.01465	0.00884	0.015495	0	A	-0.006655	-429493384962891	1	129901	130100	1189
0	0	0	0	0	0.01634	0.01465	0.00884	0.015495	0	A	-0.006655	-429493384962891	1	130201	130400	1190
0	0	0	0	0	0.01634	0.01465	0.00884	0.015495	0	A	-0.006655	-429493384962891	1	130251	130450	1191
0	0	0	0	0	0.01634	0.01465	0.00884	0.015495	0	A	-0.006655	-429493384962891	1	130501	130700	1192
0	0	0	0	0	0.01634	0.01465	0.00884	0.015495	0	A	-0.006655	-429493384962891	1	130551	130750	1193
0	0	0	0	0	0.01634	0.01465	0.00884	0.015495	0	A	-0.006655	-429493384962891	1	130601	130800	1194
0	0	0	0	0	0.01634	0.01465	0.00884	0.015495	0	A	-0.006655	-429493384962891	1	130651	130850	1195
0	0	0	0	0	0.01634	0.01465	0.00884	0.015495	0	A	-0.006655	-429493384962891	1	131101	131300	1196
0	0	0	0	0	0.01634	0.01465	0.00884	0.015495	0	A	-0.006655	-429493384962891	1	131151	131350	1197
0	0	0	0	0	0.01634	0.01465	0.00884	0.015495	0	A	-0.006655	-429493384962891	1	131201	131400	1198
0	0	0	0	0	0.01634	0.01465	0.00884	0.015495	0	A	-0.006655	-429493384962891	1	131251	131450	1199
0	0	0	0	0	0.01634	0.01465	0.00884	0.015495	0	A	-0.006655	-429493384962891	1	131301	131500	1200
0	0	0	0	0	0.01634	0.01465	0.00884	0.015495	0	A	-0.006655	-429493384962891	1	131351	131550	1201
0	0	0	0	0	0.01634	0.01465	0.00884	0.015495	0	A	-0.006655	-429493384962891	1	131451	131650	1202
0	0	0	0	0	0.01634	0.01465	0.00884	0.015495	0	A	-0.006655	-429493384962891	1	131501	131700	1203
0	0	0	0	0	0.01634	0.01465	0.00884	0.015495	0	A	-0.006655	-429493384962891	1	131601	131800	1204
0	0	0	0	0	0.01634	0.01465	0.00884	0.015495	0	A	-0.006655	-429493384962891	1	131701	131900	1205
0	0	0	0	0	0.01634	0.01465	0.00884	0.015495	0	A	-0.006655	-429493384962891	1	131751	131950	1206
0	0	0	0	0	0.01634	0.01465	0.00884	0.015495	0	A	-0.006655	-429493384962891	1	131801	132000	1207
0	0	0	0	0	0.01634	0.01465	0.00884	0.015495	0	A	-0.006655	-429493384962891	1	131851	132050	1208
0	1	0.5	-1	0.5	0.01634	0.74388	0.43206	0.38011	0	J	0.05195	136670963668412	1	132351	132550	1209
0	1	0.5	-1	0.5	0.01634	0.74388	0.43206	0.38011	0	J	0.05195	136670963668412	1	132401	132600	1210
0	0	0.5	0	0	0.01634	0.01465	0.43206	0.015495	0.5	E	0.416565	268838334946757	1	132451	132650	1211
0	0	0.5	0	0	0.01634	0.01465	0.43206	0.015495	0.5	E	0.416565	268838334946757	1	132501	132700	1212
0	0	0	0	0	0.01634	0.01465	0.00884	0.015495	0	A	-0.006655	-429493384962891	1	132551	132750	1213
0	0	0	0	0	0.01634	0.01465	0.00884	0.015495	0	A	-0.006655	-429493384962891	1	132601	132800	1214
0	0	0	0	0	0.01634	0.01465	0.00884	0.015495	0	A	-0.006655	-429493384962891	1	132651	132850	1215
0	0	0	0	0	0.01634	0.01465	0.00884	0.015495	0	A	-0.006655	-429493384962891	1	132701	132900	1216
0	0	0	0	0	0.01634	0.01465	0.00884	0.015495	0	A	-0.006655	-429493384962891	1	132751	132950	1217
0	0	0	0	0	0.01634	0.01465	0.00884	0.015495	0	A	-0.006655	-429493384962891	1	132801	133000	1218
0	0	0	0	0	0.01634	0.01465	0.00884	0.015495	0	A	-0.006655	-429493384962891	1	132851	133050	1219
0	0	0	0	0	0.01634	0.01465	0.00884	0.015495	0	A	-0.006655	-429493384962891	1	132901	133100	1220
0	0	0	0	0	0.01634	0.01465	0.00884	0.015495	0	A	-0.006655	-429493384962891	1	132951	133150	1221
0	1	0.5	-1	0.5	0.01634	0.74388	0.43206	0.38011	0	J	0.05195	136670963668412	1	133001	133200	1222
1	1	0.5	0	1	0.77487	0.74388	0.43206	0.759375	-0.5	B	-0.327315	-431032098765432	1	133051	133250	1223
1	1	0.5	0	1	0.77487	0.74388	0.43206	0.759375	-0.5	B	-0.327315	-431032098765432	1	133101	133300	1224
1	1	0.5	0	1	0.77487	0.74388	0.43206	0.759375	-0.5	B	-0.327315	-431032098765432	1	133151	133350	1225
0	0	0	0	0	0.01634	0.01465	0.00884	0.015495	0	A	-0.006655	-429493384962891	1	133901	134100	1226
0	0	0	0	0	0.01634	0.01465	0.00884	0.015495	0	A	-0.006655	-429493384962891	1	133951	134150	1227
0	0	0	0	0	0.01634	0.01465	0.00884	0.015495	0	A	-0.006655	-429493384962891	1	134001	134200	1228
0	0	0	0	0	0.01634	0.01465	0.00884	0.015495	0	A	-0.006655	-429493384962891	1	134051	134250	1229
0	0	0	0	0	0.01634	0.01465	0.00884	0.015495	0	A	-0.006655	-429493384962891	1	134301	134500	1230
0	0	0	0	0	0.01634	0.01465	0.00884	0.015495	0	A	-0.006655	-429493384962891	1	134351	134550	1231
1	1	0.5	0	1	0.77487	0.74388	0.43206	0.759375	-0.5	B	-0.327315	-431032098765432	1	134601	134800	1232
1	1	0.5	0	1	0.77487	0.74388	0.43206	0.759375	-0.5	B	-0.327315	-431032098765432	1	134651	134850	1233
1	1	0.5	0	1	0.77487	0.74388	0.43206	0.759375	-0.5	B	-0.327315	-431032098765432	1	134701	134900	1234
1	1	0.5	0	1	0.77487	0.74388	0.43206	0.759375	-0.5	B	-0.327315	-431032098765432	1	134751	134950	1235
1	1	0.5	0	1	0.77487	0.74388	0.43206	0.759375	-0.5	B	-0.327315	-431032098765432	1	134801	135000	1236
0	0	0	0	0	0.01634	0.01465	0.00884	0.015495	0	A	-0.006655	-429493384962891	1	135151	135350	1237
0	0	0	0	0	0.01634	0.01465	0.00884	0.015495	0	A	-0.006655	-429493384962891	1	135501	135700	1238
0	0	0	0	0	0.01634	0.01465	0.00884	0.015495	0	A	-0.006655	-429493384962891	1	135551	135750	1239
0	0	0	0	0	0.01634	0.01465	0.00884	0.015495	0	A	-0.006655	-429493384962891	1	135601	135800	1240
0	0	0	0	0	0.01634	0.01465	0.00884	0.015495	0	A	-0.006655	-429493384962891	1	135651	135850	1241
0	0	0	0	0	0.01634	0.01465	0.00884	0.015495	0	A	-0.006655	-429493384962891	1	135701	135900	1242
0	0	0	0	0	0.01634	0.01465	0.00884	0.015495	0	A	-0.006655	-429493384962891	1	135751	135950	1243
0	0	0	0	0	0.01634	0.01465	0.00884	0.015495	0	A	-0.006655	-429493384962891	1	136001	136200	1244
0	0	0	0	0	0.01634	0.01465	0.00884	0.015495	0	A	-0.006655	-429493384962891	1	136051	136250	1245
0	0	0	0	0	0.01634	0.01465	0.00884	0.015495	0	A	-0.006655	-429493384962891	1	136101	136300	1246
0	0	0	0	0	0.01634	0.01465	0.00884	0.015495	0	A	-0.006655	-429493384962891	1	136151	136350	1247
0	0	0	0	0	0.01634	0.01465	0.00884	0.015495	0	A	-0.006655	-429493384962891	1	136201	136400	1248
0	0	0	0	0	0.01634	0.01465	0.00884	0.015495	0	A	-0.006655	-429493384962891	1	136251	136450	1249
0	0	0	0	0	0.01634	0.01465	0.00884	0.015495	0	A	-0.006655	-429493384962891	1	136301	136500	1250
0	0	0	0	0	0.01634	0.01465	0.00884	0.015495	0	A	-0.006655	-429493384962891	1	136351	136550	1251
0	0	0	0	0	0.01634	0.01465	0.00884	0.015495	0	A	-0.006655	-429493384962891	1	136401	136600	1252
1	1	0.5	0	1	0.77487	0.74388	0.43206	0.759375	-0.5	B	-0.327315	-431032098765432	1	136851	137050	1253
1	1	0.5	0	1	0.77487	0.74388	0.56885	0.759375	-0.5	B	-0.190525	-250897119341564	1	136901	137100	1254
1	1	1	0	1	0.77487	0.74388	0.85527	0.759375	0	A	0.0958950000000001	126281481481482	1	136951	137150	1255
1	1	1	0	1	0.77487	0.74388	0.85527	0.759375	0	A	0.0958950000000001	126281481481482	1	137001	137200	1256
1	1	1	0	1	0.77487	0.74388	0.85527	0.759375	0	A	0.0958950000000001	126281481481482	1	137051	137250	1257
1	1	1	0	1	0.77487	0.74388	0.85527	0.759375	0	A	0.0958950000000001	126281481481482	1	137101	137300	1258
1	1	1	0	1	0.77487	0.74388	0.85527	0.759375	0	A	0.0958950000000001	126281481481482	1	137151	137350	1259
1	1	1	0	1	0.77487	0.74388	0.85527	0.759375	0	A	0.0958950000000001	126281481481482	1	137201	137400	1260
1	1	1	0	1	0.77487	0.74388	0.85527	0.759375	0	A	0.0958950000000001	126281481481482	1	137251	137450	1261
1	1	1	0	1	0.77487	0.74388	0.85527	0.759375	0	A	0.0958950000000001	126281481481482	1	137301	137500	1262
1	1	1	0	1	0.77487	0.74388	0.80335	0.759375	0	A	0.0439750000000001	579094650205763	1	137351	137550	1263
1	1	0.5	0	1	0.77487	0.74388	0.43206	0.759375	-0.5	B	-0.327315	-431032098765432	1	137401	137600	1264
1	1	0.5	0	1	0.77487	0.74388	0.43206	0.759375	-0.5	B	-0.327315	-431032098765432	1	137501	137700	1265
0	0	0	0	0	0.01634	0.01465	0.00884	0.015495	0	A	-0.006655	-429493384962891	1	138001	138200	1266
0	0	0	0	0	0.01634	0.01465	0.00884	0.015495	0	A	-0.006655	-429493384962891	1	138051	138250	1267
0	0	0	0	0	0.01634	0.01465	0.00884	0.015495	0	A	-0.006655	-429493384962891	1	138101	138300	1268
0	0	0	0	0	0.01634	0.01465	0.00884	0.015495	0	A	-0.006655	-429493384962891	1	138151	138350	1269
0	0	0	0	0	0.01634	0.01465	0.00884	0.015495	0	A	-0.006655	-429493384962891	1	138201	138400	1270
0	0	0	0	0	0.01634	0.01465	0.00884	0.015495	0	A	-0.006655	-429493384962891	1	138251	138450	1271
0	0	0	0	0	0.01634	0.01465	0.00884	0.015495	0	A	-0.006655	-429493384962891	1	138301	138500	1272
0	0	0	0	0	0.01634	0.01465	0.00884	0.015495	0	A	-0.006655	-429493384962891	1	138351	138550	1273
0	0	0	0	0	0.01634	0.01465	0.00884	0.015495	0	A	-0.006655	-429493384962891	1	138401	138600	1274
0	0	0	0	0	0.01634	0.01465	0.00884	0.015495	0	A	-0.006655	-429493384962891	1	138451	138650	1275
0	0	0	0	0	0.01634	0.01465	0.00884	0.015495	0	A	-0.006655	-429493384962891	1	138501	138700	1276
0	0	0	0	0	0.01634	0.01465	0.00884	0.015495	0	A	-0.006655	-429493384962891	1	138551	138750	1277
0	0	0	0	0	0.01634	0.01465	0.00884	0.015495	0	A	-0.006655	-429493384962891	1	138601	138800	1278
0	0	0	0	0	0.01634	0.01465	0.00884	0.015495	0	A	-0.006655	-429493384962891	1	138651	138850	1279
0	0	0	0	0	0.01634	0.01465	0.00884	0.015495	0	A	-0.006655	-429493384962891	1	138701	138900	1280
0	0	0	0	0	0.01634	0.01465	0.00884	0.015495	0	A	-0.006655	-429493384962891	1	138751	138950	1281
0	0	0	0	0	0.01634	0.01465	0.00884	0.015495	0	A	-0.006655	-429493384962891	1	138801	139000	1282
0	0	0	0	0	0.01634	0.01465	0.00884	0.015495	0	A	-0.006655	-429493384962891	1	138851	139050	1283
0	0	0	0	0	0.01634	0.01465	0.00884	0.015495	0	A	-0.006655	-429493384962891	1	138901	139100	1284
0	0	0	0	0	0.01634	0.01465	0.00884	0.015495	0	A	-0.006655	-429493384962891	1	138951	139150	1285
0	0	0	0	0	0.01634	0.01465	0.00884	0.015495	0	A	-0.006655	-429493384962891	1	139001	139200	1286
0	0	0	0	0	0.01634	0.01465	0.00884	0.015495	0	A	-0.006655	-429493384962891	1	139051	139250	1287
0	0	0	0	0	0.01634	0.01465	0.00884	0.015495	0	A	-0.006655	-429493384962891	1	139151	139350	1288
0	0	0	0	0	0.01634	0.01465	0.00884	0.015495	0	A	-0.006655	-429493384962891	1	139351	139550	1289
0	0	0	0	0	0.01634	0.01465	0.00884	0.015495	0	A	-0.006655	-429493384962891	1	139401	139600	1290
0	0	0	0	0	0.01634	0.01465	0.00884	0.015495	0	A	-0.006655	-429493384962891	1	139451	139650	1291
0	0	0	0	0	0.01634	0.01465	0.00884	0.015495	0	A	-0.006655	-429493384962891	1	139501	139700	1292
0	0	0	0	0	0.01634	0.01465	0.00884	0.015495	0	A	-0.006655	-429493384962891	1	140151	140350	1293
0	0	0	0	0	0.01634	0.01465	0.00884	0.015495	0	A	-0.006655	-429493384962891	1	140201	140400	1294
0	0	0	0	0	0.01634	0.01465	0.00884	0.015495	0	A	-0.006655	-429493384962891	1	140251	140450	1295
0	0	0	0	0	0.01634	0.01465	0.00884	0.015495	0	A	-0.006655	-429493384962891	1	140301	140500	1296
0	0	0	0	0	0.01634	0.01465	0.00884	0.015495	0	A	-0.006655	-429493384962891	1	140351	140550	1297
0	0	0	0	0	0.01634	0.01465	0.00884	0.015495	0	A	-0.006655	-429493384962891	1	140401	140600	1298
0	0	0	0	0	0.01634	0.01465	0.00884	0.015495	0	A	-0.006655	-429493384962891	1	140451	140650	1299
0	0	0	0	0	0.01634	0.01465	0.00884	0.015495	0	A	-0.006655	-429493384962891	1	140501	140700	1300
0	0	0	0	0	0.01634	0.01465	0.00884	0.015495	0	A	-0.006655	-429493384962891	1	140551	140750	1301
0	0	0	0	0	0.01634	0.01465	0.00884	0.015495	0	A	-0.006655	-429493384962891	1	141001	141200	1302
0	0	0	0	0	0.01634	0.01465	0.00885	0.015495	0	A	-0.006645	-428848015488867	1	141051	141250	1303
0	0	0	0	0	0.01634	0.01465	0.00884	0.015495	0	A	-0.006655	-429493384962891	1	141101	141300	1304
0	0	0	0	0	0.01634	0.01465	0.00911	0.015495	0	A	-0.006385	-412068409164247	1	141151	141350	1305
0	0	0	0	0	0.01634	0.01465	0.00884	0.015495	0	A	-0.006655	-429493384962891	1	141951	142150	1306
0	0	0	0	0	0.01634	0.01465	0.00884	0.015495	0	A	-0.006655	-429493384962891	1	142001	142200	1307
0	0	0	0	0	0.01634	0.01465	0.00884	0.015495	0	A	-0.006655	-429493384962891	1	142051	142250	1308
0	0	0	0	0	0.01634	0.01465	0.00884	0.015495	0	A	-0.006655	-429493384962891	1	142101	142300	1309
0	0	0	0	0	0.01634	0.01465	0.00884	0.015495	0	A	-0.006655	-429493384962891	1	142151	142350	1310
0	0	0	0	0	0.01634	0.01465	0.00884	0.015495	0	A	-0.006655	-429493384962891	1	142201	142400	1311
0	0	0	0	0	0.01634	0.01465	0.00884	0.015495	0	A	-0.006655	-429493384962891	1	142251	142450	1312
0	0	0	0	0	0.01634	0.01465	0.00884	0.015495	0	A	-0.006655	-429493384962891	1	142301	142500	1313
0	0	0	0	0	0.01634	0.01465	0.00884	0.015495	0	A	-0.006655	-429493384962891	1	142351	142550	1314
0	0	0	0	0	0.01634	0.01465	0.00884	0.015495	0	A	-0.006655	-429493384962891	1	142401	142600	1315
0	0	0	0	0	0.01634	0.01465	0.00884	0.015495	0	A	-0.006655	-429493384962891	1	142451	142650	1316
0	0	0	0	0	0.01634	0.01465	0.00884	0.015495	0	A	-0.006655	-429493384962891	1	142551	142750	1317
0	0	0	0	0	0.01634	0.01465	0.00884	0.015495	0	A	-0.006655	-429493384962891	1	142601	142800	1318
0	0	0	0	0	0.01634	0.01465	0.00884	0.015495	0	A	-0.006655	-429493384962891	1	142651	142850	1319
0	0	0	0	0	0.01634	0.01465	0.00884	0.015495	0	A	-0.006655	-429493384962891	1	142701	142900	1320
0	0	0	0	0	0.01634	0.01465	0.00884	0.015495	0	A	-0.006655	-429493384962891	1	143451	143650	1321
0	0	0	0	0	0.01634	0.01465	0.00884	0.015495	0	A	-0.006655	-429493384962891	1	143501	143700	1322
0	0	0	0	0	0.01634	0.01465	0.00884	0.015495	0	A	-0.006655	-429493384962891	1	143551	143750	1323
0	0	0	0	0	0.01634	0.01465	0.00884	0.015495	0	A	-0.006655	-429493384962891	1	143601	143800	1324
0	0	0	0	0	0.01634	0.01465	0.00884	0.015495	0	A	-0.006655	-429493384962891	1	143651	143850	1325
0	0	0	0	0	0.01634	0.01465	0.00884	0.015495	0	A	-0.006655	-429493384962891	1	143701	143900	1326
0	0	0	0	0	0.01634	0.01465	0.00884	0.015495	0	A	-0.006655	-429493384962891	1	143751	143950	1327
0	0	0	0	0	0.01634	0.01465	0.00884	0.015495	0	A	-0.006655	-429493384962891	1	143801	144000	1328
0	0	0	0	0	0.01634	0.01465	0.00884	0.015495	0	A	-0.006655	-429493384962891	1	143851	144050	1329
0	0	0	0	0	0.01634	0.01465	0.00884	0.015495	0	A	-0.006655	-429493384962891	1	143901	144100	1330
0	0	0	0	0	0.01634	0.01465	0.00884	0.015495	0	A	-0.006655	-429493384962891	1	143951	144150	1331
0	0	0	0	0	0.01634	0.01465	0.00884	0.015495	0	A	-0.006655	-429493384962891	1	144351	144550	1332
0	0	0	0	0	0.01634	0.01465	0.00884	0.015495	0	A	-0.006655	-429493384962891	1	144401	144600	1333
0	0	0	0	0	0.01634	0.01465	0.00884	0.015495	0	A	-0.006655	-429493384962891	1	145851	146050	1334
0	0	0	0	0	0.01634	0.01465	0.00884	0.015495	0	A	-0.006655	-429493384962891	1	145951	146150	1335
0	0	0	0	0	0.01634	0.01465	0.00884	0.015495	0	A	-0.006655	-429493384962891	1	146001	146200	1336
0	0	0	0	0	0.01634	0.01465	0.00884	0.015495	0	A	-0.006655	-429493384962891	1	146101	146300	1337
0	0	0	0	0	0.01634	0.01465	0.00884	0.015495	0	A	-0.006655	-429493384962891	1	146151	146350	1338
0	0	0	0	0	0.01634	0.01465	0.00884	0.015495	0	A	-0.006655	-429493384962891	1	146201	146400	1339
0	0	0	0	0	0.01634	0.01465	0.00884	0.015495	0	A	-0.006655	-429493384962891	1	146251	146450	1340
0	0	0	0	0	0.01634	0.01465	0.00884	0.015495	0	A	-0.006655	-429493384962891	1	146301	146500	1341
0	0	0	0	0	0.01634	0.01465	0.00884	0.015495	0	A	-0.006655	-429493384962891	1	146351	146550	1342
0	0	0	0	0	0.01634	0.01465	0.00884	0.015495	0	A	-0.006655	-429493384962891	1	146401	146600	1343
0	0	0	0	0	0.01634	0.01465	0.00884	0.015495	0	A	-0.006655	-429493384962891	1	146751	146950	1344
0	0	0	0	0	0.01634	0.01465	0.00884	0.015495	0	A	-0.006655	-429493384962891	1	146851	147050	1345
0	0	0	0	0	0.01634	0.01465	0.00884	0.015495	0	A	-0.006655	-429493384962891	1	146901	147100	1346
0	0	0	0	0	0.01634	0.01465	0.00884	0.015495	0	A	-0.006655	-429493384962891	1	146951	147150	1347
0	0	0	0	0	0.01634	0.01465	0.00884	0.015495	0	A	-0.006655	-429493384962891	1	147001	147200	1348
0	0	0	0	0	0.01634	0.01465	0.00884	0.015495	0	A	-0.006655	-429493384962891	1	147051	147250	1349
0	0	0	0	0	0.01634	0.01465	0.00884	0.015495	0	A	-0.006655	-429493384962891	1	147101	147300	1350
0	0	0	0	0	0.01634	0.01465	0.00884	0.015495	0	A	-0.006655	-429493384962891	1	147151	147350	1351
0	0	0	0	0	0.01634	0.01465	0.00884	0.015495	0	A	-0.006655	-429493384962891	1	147201	147400	1352
0	0	0	0	0	0.01634	0.01465	0.00884	0.015495	0	A	-0.006655	-429493384962891	1	147251	147450	1353
0	0	0	0	0	0.01634	0.01465	0.00884	0.015495	0	A	-0.006655	-429493384962891	1	147701	147900	1354
0	0	0	0	0	0.01634	0.01465	0.00884	0.015495	0	A	-0.006655	-429493384962891	1	148251	148450	1355
0	0	0	0	0	0.01634	0.01465	0.00884	0.015495	0	A	-0.006655	-429493384962891	1	148401	148600	1356
0	0	0	0	0	0.01634	0.01465	0.00884	0.015495	0	A	-0.006655	-429493384962891	1	148451	148650	1357
0	0	0	0	0	0.01634	0.01465	0.00884	0.015495	0	A	-0.006655	-429493384962891	1	148501	148700	1358
0	0	0	0	0	0.01634	0.01465	0.00884	0.015495	0	A	-0.006655	-429493384962891	1	148551	148750	1359
0	0	0	0	0	0.01634	0.01465	0.00884	0.015495	0	A	-0.006655	-429493384962891	1	148601	148800	1360
0	0	0	0	0	0.01634	0.01465	0.00884	0.015495	0	A	-0.006655	-429493384962891	1	148651	148850	1361
0	0	0	0	0	0.01634	0.01465	0.00884	0.015495	0	A	-0.006655	-429493384962891	1	148701	148900	1362
0	0	0	0	0	0.01634	0.01465	0.00884	0.015495	0	A	-0.006655	-429493384962891	1	148751	148950	1363
0	0	0	0	0	0.01634	0.01465	0.00884	0.015495	0	A	-0.006655	-429493384962891	1	148801	149000	1364
0	0	0	0	0	0.01634	0.01465	0.00884	0.015495	0	A	-0.006655	-429493384962891	1	148851	149050	1365
0	0	0	0	0	0.01634	0.01465	0.00884	0.015495	0	A	-0.006655	-429493384962891	1	148901	149100	1366
0	0	0	0	0	0.01634	0.01465	0.00884	0.015495	0	A	-0.006655	-429493384962891	1	148951	149150	1367
0	0	0	0	0	0.01634	0.01465	0.00884	0.015495	0	A	-0.006655	-429493384962891	1	149001	149200	1368
0	0	0	0	0	0.01634	0.01465	0.00884	0.015495	0	A	-0.006655	-429493384962891	1	149051	149250	1369
0	0	0	0	0	0.01634	0.01465	0.00884	0.015495	0	A	-0.006655	-429493384962891	1	149101	149300	1370
0	0	0	0	0	0.01634	0.01465	0.00884	0.015495	0	A	-0.006655	-429493384962891	1	149151	149350	1371
0	0	0	0	0	0.01634	0.01465	0.00884	0.015495	0	A	-0.006655	-429493384962891	1	149201	149400	1372
0	0	0	0	0	0.01634	0.01465	0.00884	0.015495	0	A	-0.006655	-429493384962891	1	149251	149450	1373
0	0	0	0	0	0.01634	0.01465	0.00884	0.015495	0	A	-0.006655	-429493384962891	1	149301	149500	1374
0	0	0	0	0	0.01634	0.01465	0.00884	0.015495	0	A	-0.006655	-429493384962891	1	149351	149550	1375
0	0	0	0	0	0.01634	0.01465	0.00884	0.015495	0	A	-0.006655	-429493384962891	1	149401	149600	1376
0	0	0	0	0	0.01634	0.01465	0.00884	0.015495	0	A	-0.006655	-429493384962891	1	149451	149650	1377
0	0	0	0	0	0.01634	0.01465	0.00884	0.015495	0	A	-0.006655	-429493384962891	1	149501	149700	1378
0	0	0	0	0	0.01634	0.01465	0.00884	0.015495	0	A	-0.006655	-429493384962891	1	149551	149750	1379
0	0	0	0	0	0.01634	0.01465	0.00884	0.015495	0	A	-0.006655	-429493384962891	1	149601	149800	1380
0	0	0	0	0	0.01634	0.01465	0.00884	0.015495	0	A	-0.006655	-429493384962891	1	149651	149850	1381
0	0	0	0	0	0.01634	0.01465	0.00884	0.015495	0	A	-0.006655	-429493384962891	1	149701	149900	1382
0	0	0	0	0	0.01634	0.01465	0.00884	0.015495	0	A	-0.006655	-429493384962891	1	149751	149950	1383
0	0	0	0	0	0.01634	0.01465	0.00884	0.015495	0	A	-0.006655	-429493384962891	1	149801	150000	1384
0	0	0	0	0	0.01634	0.01465	0.00884	0.015495	0	A	-0.006655	-429493384962891	1	149851	150050	1385
0	0	0	0	0	0.01634	0.01465	0.00884	0.015495	0	A	-0.006655	-429493384962891	1	149901	150100	1386
0	0	0	0	0	0.01634	0.01465	0.00884	0.015495	0	A	-0.006655	-429493384962891	1	150401	150600	1387
0	0	0	0	0	0.01634	0.01465	0.00884	0.015495	0	A	-0.006655	-429493384962891	1	151201	151400	1388
0	0	0	0	0	0.01634	0.01465	0.00884	0.015495	0	A	-0.006655	-429493384962891	1	151251	151450	1389
0	0	0	0	0	0.01634	0.01465	0.00884	0.015495	0	A	-0.006655	-429493384962891	1	151301	151500	1390
0	0	0	0	0	0.01634	0.01465	0.00884	0.015495	0	A	-0.006655	-429493384962891	1	151351	151550	1391
0	0	0	0	0	0.01634	0.01465	0.00884	0.015495	0	A	-0.006655	-429493384962891	1	151401	151600	1392
0	0	0	0	0	0.01634	0.01465	0.00884	0.015495	0	A	-0.006655	-429493384962891	1	151451	151650	1393
0	0	0	0	0	0.01634	0.01465	0.00884	0.015495	0	A	-0.006655	-429493384962891	1	151501	151700	1394
0	0	0	0	0	0.01634	0.01465	0.00884	0.015495	0	A	-0.006655	-429493384962891	1	151551	151750	1395
0	0	0	0	0	0.01634	0.01465	0.00884	0.015495	0	A	-0.006655	-429493384962891	1	151601	151800	1396
0	0	0	0	0	0.01634	0.01465	0.00884	0.015495	0	A	-0.006655	-429493384962891	1	151651	151850	1397
0	0	0	0	0	0.01634	0.01465	0.00884	0.015495	0	A	-0.006655	-429493384962891	1	151701	151900	1398
0	0	0	0	0	0.01634	0.01465	0.00884	0.015495	0	A	-0.006655	-429493384962891	1	151751	151950	1399
0	0	0	0	0	0.01634	0.01465	0.00884	0.015495	0	A	-0.006655	-429493384962891	1	151801	152000	1400
0	0	0	0	0	0.01634	0.01465	0.00884	0.015495	0	A	-0.006655	-429493384962891	1	151851	152050	1401
0	0	0	0	0	0.01634	0.01465	0.00884	0.015495	0	A	-0.006655	-429493384962891	1	151901	152100	1402
0	0	0	0	0	0.01634	0.01465	0.00884	0.015495	0	A	-0.006655	-429493384962891	1	151951	152150	1403
0	0	0	0	0	0.01634	0.01465	0.00884	0.015495	0	A	-0.006655	-429493384962891	1	152001	152200	1404
0	0	0	0	0	0.01634	0.01465	0.00884	0.015495	0	A	-0.006655	-429493384962891	1	152051	152250	1405
0	0	0	0	0	0.01634	0.01465	0.00884	0.015495	0	A	-0.006655	-429493384962891	1	152101	152300	1406
0	0	0	0	0	0.01634	0.01465	0.00884	0.015495	0	A	-0.006655	-429493384962891	1	152151	152350	1407
0	0	0	0	0	0.01634	0.01465	0.00884	0.015495	0	A	-0.006655	-429493384962891	1	152801	153000	1408
0	0	0	0	0	0.01634	0.01465	0.00884	0.015495	0	A	-0.006655	-429493384962891	1	152851	153050	1409
0	0	0	0	0	0.01634	0.01465	0.00884	0.015495	0	A	-0.006655	-429493384962891	1	152901	153100	1410
0	0	0	0	0	0.01634	0.01465	0.00884	0.015495	0	A	-0.006655	-429493384962891	1	152951	153150	1411
0	0	0	0	0	0.01634	0.01465	0.00884	0.015495	0	A	-0.006655	-429493384962891	1	153001	153200	1412
0	0	0	0	0	0.01634	0.01465	0.00884	0.015495	0	A	-0.006655	-429493384962891	1	153051	153250	1413
0	0	0	0	0	0.01634	0.01465	0.00884	0.015495	0	A	-0.006655	-429493384962891	1	153101	153300	1414
0	0	0	0	0	0.01634	0.01465	0.00884	0.015495	0	A	-0.006655	-429493384962891	1	153151	153350	1415
0	0	0	0	0	0.01634	0.01465	0.00884	0.015495	0	A	-0.006655	-429493384962891	1	153201	153400	1416
0	0	0	0	0	0.01634	0.01465	0.00884	0.015495	0	A	-0.006655	-429493384962891	1	153251	153450	1417
0	0	0	0	0	0.01634	0.01465	0.00884	0.015495	0	A	-0.006655	-429493384962891	1	153301	153500	1418
0	0	0	0	0	0.01634	0.01465	0.00884	0.015495	0	A	-0.006655	-429493384962891	1	153351	153550	1419
0	0	0	0	0	0.01634	0.01465	0.00884	0.015495	0	A	-0.006655	-429493384962891	1	153401	153600	1420
0	0	0	0	0	0.01634	0.01465	0.00884	0.015495	0	A	-0.006655	-429493384962891	1	153451	153650	1421
0	0	0	0	0	0.01634	0.01465	0.00884	0.015495	0	A	-0.006655	-429493384962891	1	153501	153700	1422
0	0	0	0	0	0.01634	0.01465	0.00884	0.015495	0	A	-0.006655	-429493384962891	1	153551	153750	1423
0	0	0	0	0	0.01634	0.01465	0.00884	0.015495	0	A	-0.006655	-429493384962891	1	153601	153800	1424
0	0	0	0	0	0.01634	0.01465	0.00884	0.015495	0	A	-0.006655	-429493384962891	1	153651	153850	1425
0	0	0	0	0	0.01634	0.01465	0.00884	0.015495	0	A	-0.006655	-429493384962891	1	153701	153900	1426
0	0	0	0	0	0.01634	0.01465	0.00884	0.015495	0	A	-0.006655	-429493384962891	1	153751	153950	1427
0	0	0	0	0	0.01634	0.01465	0.00884	0.015495	0	A	-0.006655	-429493384962891	1	153801	154000	1428
0	0	0	0	0	0.01634	0.01465	0.00884	0.015495	0	A	-0.006655	-429493384962891	1	153851	154050	1429
0	0	0	0	0	0.01634	0.01465	0.00884	0.015495	0	A	-0.006655	-429493384962891	1	153901	154100	1430
0	1	0.5	-1	0.5	0.01634	0.74388	0.43206	0.38011	0	J	0.05195	136670963668412	1	153951	154150	1431
0	1	0.5	-1	0.5	0.01634	0.74388	0.43206	0.38011	0	J	0.05195	136670963668412	1	154001	154200	1432
0	1	0.5	-1	0.5	0.01634	0.74388	0.43206	0.38011	0	J	0.05195	136670963668412	1	154051	154250	1433
0	1	0.5	-1	0.5	0.01634	0.74388	0.43206	0.38011	0	J	0.05195	136670963668412	1	154101	154300	1434
0	0	0	0	0	0.01634	0.01465	0.00884	0.015495	0	A	-0.006655	-429493384962891	1	154451	154650	1435
0	0	0	0	0	0.01634	0.01465	0.00884	0.015495	0	A	-0.006655	-429493384962891	1	154501	154700	1436
0	0	0	0	0	0.01634	0.01465	0.00884	0.015495	0	A	-0.006655	-429493384962891	1	154551	154750	1437
0	0	0	0	0	0.01634	0.01465	0.00884	0.015495	0	A	-0.006655	-429493384962891	1	154601	154800	1438
0	0	0	0	0	0.01634	0.01465	0.00884	0.015495	0	A	-0.006655	-429493384962891	1	154651	154850	1439
0	0	0	0	0	0.01634	0.01465	0.00884	0.015495	0	A	-0.006655	-429493384962891	1	154701	154900	1440
0	0	0	0	0	0.01634	0.01465	0.00884	0.015495	0	A	-0.006655	-429493384962891	1	154751	154950	1441
0	0	0	0	0	0.01634	0.01465	0.00884	0.015495	0	A	-0.006655	-429493384962891	1	154801	155000	1442
0	0	0	0	0	0.01634	0.01465	0.00884	0.015495	0	A	-0.006655	-429493384962891	1	154851	155050	1443
0	0	0	0	0	0.01634	0.01465	0.00884	0.015495	0	A	-0.006655	-429493384962891	1	154901	155100	1444
0	0	0	0	0	0.01634	0.01465	0.00884	0.015495	0	A	-0.006655	-429493384962891	1	154951	155150	1445
0	0	0	0	0	0.01634	0.01465	0.00884	0.015495	0	A	-0.006655	-429493384962891	1	155001	155200	1446
0	0	0	0	0	0.01634	0.01465	0.00884	0.015495	0	A	-0.006655	-429493384962891	1	155051	155250	1447
0	0	0	0	0	0.01634	0.01465	0.00884	0.015495	0	A	-0.006655	-429493384962891	1	155101	155300	1448
0	0	0	0	0	0.01634	0.01465	0.00884	0.015495	0	A	-0.006655	-429493384962891	1	155151	155350	1449
0	0	0	0	0	0.01634	0.01465	0.00884	0.015495	0	A	-0.006655	-429493384962891	1	155201	155400	1450
0	0	0	0	0	0.01634	0.01465	0.00884	0.015495	0	A	-0.006655	-429493384962891	1	155251	155450	1451
0	0	0	0	0	0.01634	0.01465	0.00884	0.015495	0	A	-0.006655	-429493384962891	1	155301	155500	1452
0	0	0	0	0	0.01634	0.01465	0.00884	0.015495	0	A	-0.006655	-429493384962891	1	155351	155550	1453
0	0	0	0	0	0.01634	0.01465	0.00884	0.015495	0	A	-0.006655	-429493384962891	1	155401	155600	1454
0	0	0	0	0	0.01634	0.01465	0.00884	0.015495	0	A	-0.006655	-429493384962891	1	155451	155650	1455
0	0	0	0	0	0.01634	0.01465	0.00884	0.015495	0	A	-0.006655	-429493384962891	1	155501	155700	1456
0	0	0	0	0	0.01634	0.01465	0.00884	0.015495	0	A	-0.006655	-429493384962891	1	155551	155750	1457
0	0	0	0	0	0.01634	0.01465	0.00884	0.015495	0	A	-0.006655	-429493384962891	1	155601	155800	1458
0	0	0	0	0	0.01634	0.01465	0.00884	0.015495	0	A	-0.006655	-429493384962891	1	155651	155850	1459
0	0	0	0	0	0.01634	0.01465	0.00884	0.015495	0	A	-0.006655	-429493384962891	1	155701	155900	1460
0	0	0	0	0	0.01634	0.01465	0.00884	0.015495	0	A	-0.006655	-429493384962891	1	155751	155950	1461
0	0	0	0	0	0.01634	0.01465	0.00884	0.015495	0	A	-0.006655	-429493384962891	1	155801	156000	1462
0	0	0	0	0	0.01634	0.01465	0.00884	0.015495	0	A	-0.006655	-429493384962891	1	155851	156050	1463
0	0	0	0	0	0.01634	0.01465	0.00884	0.015495	0	A	-0.006655	-429493384962891	1	155901	156100	1464
0	0	0	0	0	0.01634	0.01465	0.00884	0.015495	0	A	-0.006655	-429493384962891	1	156201	156400	1465
0	0	0	0	0	0.01634	0.01465	0.00884	0.015495	0	A	-0.006655	-429493384962891	1	156251	156450	1466
0	0	0	0	0	0.01634	0.01465	0.00884	0.015495	0	A	-0.006655	-429493384962891	1	156501	156700	1467
0	0	0	0	0	0.01634	0.01465	0.00884	0.015495	0	A	-0.006655	-429493384962891	1	156551	156750	1468
0	0	0	0	0	0.01634	0.01465	0.00884	0.015495	0	A	-0.006655	-429493384962891	1	156601	156800	1469
0	0	0	0	0	0.01634	0.01465	0.00884	0.015495	0	A	-0.006655	-429493384962891	1	156651	156850	1470
0	0	0	0	0	0.01634	0.01465	0.00884	0.015495	0	A	-0.006655	-429493384962891	1	156701	156900	1471
0	0	0	0	0	0.01634	0.01465	0.00884	0.015495	0	A	-0.006655	-429493384962891	1	156751	156950	1472
0	0	0	0	0	0.01634	0.01465	0.00884	0.015495	0	A	-0.006655	-429493384962891	1	156801	157000	1473
0	0	0	0	0	0.01634	0.01465	0.00884	0.015495	0	A	-0.006655	-429493384962891	1	156851	157050	1474
0	0	0	0	0	0.01634	0.01465	0.00884	0.015495	0	A	-0.006655	-429493384962891	1	156901	157100	1475
0	0	0	0	0	0.01634	0.01465	0.00884	0.015495	0	A	-0.006655	-429493384962891	1	156951	157150	1476
0	0	0	0	0	0.01634	0.01465	0.00884	0.015495	0	A	-0.006655	-429493384962891	1	157001	157200	1477
0	0	0	0	0	0.01634	0.01465	0.00884	0.015495	0	A	-0.006655	-429493384962891	1	157051	157250	1478
0	0	0	0	0	0.01634	0.01465	0.00884	0.015495	0	A	-0.006655	-429493384962891	1	157101	157300	1479
0	0	0	0	0	0.01634	0.01465	0.00884	0.015495	0	A	-0.006655	-429493384962891	1	157151	157350	1480
0	0	0	0	0	0.01634	0.01465	0.00884	0.015495	0	A	-0.006655	-429493384962891	1	157201	157400	1481
0	0	0	0	0	0.01634	0.01465	0.00884	0.015495	0	A	-0.006655	-429493384962891	1	157251	157450	1482
0	0	0	0	0	0.01634	0.01465	0.00884	0.015495	0	A	-0.006655	-429493384962891	1	157301	157500	1483
0	0	0	0	0	0.01634	0.01465	0.00884	0.015495	0	A	-0.006655	-429493384962891	1	157351	157550	1484
0	0	0	0	0	0.01634	0.01465	0.00884	0.015495	0	A	-0.006655	-429493384962891	1	157401	157600	1485
0	0	0	0	0	0.01634	0.01465	0.00884	0.015495	0	A	-0.006655	-429493384962891	1	157451	157650	1486
0	0	0	0	0	0.01634	0.01465	0.00884	0.015495	0	A	-0.006655	-429493384962891	1	157501	157700	1487
0	0	0	0	0	0.01634	0.01465	0.00884	0.015495	0	A	-0.006655	-429493384962891	1	157801	158000	1488
0	0	0	0	0	0.01634	0.01465	0.00884	0.015495	0	A	-0.006655	-429493384962891	1	157851	158050	1489
0	0	0	0	0	0.01634	0.01465	0.00884	0.015495	0	A	-0.006655	-429493384962891	1	157901	158100	1490
0	0	0	0	0	0.01634	0.01465	0.00884	0.015495	0	A	-0.006655	-429493384962891	1	157951	158150	1491
0	0	0	0	0	0.01634	0.01465	0.00884	0.015495	0	A	-0.006655	-429493384962891	1	158151	158350	1492
0	0	0	0	0	0.01634	0.01465	0.00884	0.015495	0	A	-0.006655	-429493384962891	1	158201	158400	1493
0	0	0	0	0	0.01634	0.01465	0.00884	0.015495	0	A	-0.006655	-429493384962891	1	158251	158450	1494
0	0	0	0	0	0.01634	0.01465	0.00884	0.015495	0	A	-0.006655	-429493384962891	1	158301	158500	1495
0	0	0	0	0	0.01634	0.01465	0.00884	0.015495	0	A	-0.006655	-429493384962891	1	158351	158550	1496
0	0	0	0	0	0.01634	0.01465	0.00884	0.015495	0	A	-0.006655	-429493384962891	1	158401	158600	1497
0	0	0	0	0	0.01634	0.01465	0.00884	0.015495	0	A	-0.006655	-429493384962891	1	158601	158800	1498
0	0	0	0	0	0.01634	0.01465	0.00884	0.015495	0	A	-0.006655	-429493384962891	1	158701	158900	1499
0	0	0	0	0	0.01634	0.01465	0.00884	0.015495	0	A	-0.006655	-429493384962891	1	158751	158950	1500
0	0	0	0	0	0.01634	0.01465	0.00884	0.015495	0	A	-0.006655	-429493384962891	1	158801	159000	1501
0	0	0	0	0	0.01634	0.01465	0.00884	0.015495	0	A	-0.006655	-429493384962891	1	158851	159050	1502
0	0	0	0	0	0.01634	0.01465	0.00996	0.015495	0	A	-0.005535	-357212003872217	1	159151	159350	1503
0	0	0	0	0	0.01634	0.01465	0.00885	0.015495	0	A	-0.006645	-428848015488867	1	159201	159400	1504
0	0	0	0	0	0.01634	0.01465	0.00884	0.015495	0	A	-0.006655	-429493384962891	1	159251	159450	1505
0	0	0	0	0	0.01634	0.01465	0.00884	0.015495	0	A	-0.006655	-429493384962891	1	159301	159500	1506
0	0	0	0	0	0.01634	0.01465	0.00884	0.015495	0	A	-0.006655	-429493384962891	1	159351	159550	1507
0	0	0	0	0	0.01634	0.01465	0.00884	0.015495	0	A	-0.006655	-429493384962891	1	159401	159600	1508
0	0	0.5	0	0	0.01634	0.01465	0.43206	0.015495	0.5	E	0.416565	268838334946757	1	160051	160250	1509
1	1	0.5	0	1	0.77487	0.74388	0.43206	0.759375	-0.5	B	-0.327315	-431032098765432	1	160101	160300	1510
1	1	0.5	0	1	0.77487	0.74388	0.43206	0.759375	-0.5	B	-0.327315	-431032098765432	1	160151	160350	1511
1	1	1	0	1	0.77487	0.74388	0.85471	0.759375	0	A	0.0953350000000001	125544032921811	1	160201	160400	1512
0	0	0	0	0	0.01634	0.01465	0.09314	0.015495	0	A	0.077645	501097128105841	1	160401	160600	1513
0	0	0	0	0	0.01634	0.01465	0.0097	0.015495	0	A	-0.005795	-373991610196838	1	160451	160650	1514
0	0	0	0	0	0.01634	0.01465	0.00884	0.015495	0	A	-0.006655	-429493384962891	1	160501	160700	1515
1	0	0.5	1	0.5	0.77487	0.01516	0.43206	0.395015	0	G	0.0370450000000001	937812488133363	1	160551	160750	1516
1	1	0.5	0	1	0.77487	0.74388	0.43206	0.759375	-0.5	B	-0.327315	-431032098765432	1	160601	160800	1517
1	1	0.5	0	1	0.77487	0.74388	0.43206	0.759375	-0.5	B	-0.327315	-431032098765432	1	160651	160850	1518
1	1	1	0	1	0.77487	0.74388	0.76667	0.759375	0	A	0.00729500000000005	0.960658436213999	1	160701	160900	1519
1	1	1	0	1	0.77487	0.74388	0.85527	0.759375	0	A	0.0958950000000001	126281481481482	1	160751	160950	1520
1	1	1	0	1	0.77487	0.74388	0.85527	0.759375	0	A	0.0958950000000001	126281481481482	1	160801	161000	1521
1	1	1	0	1	0.77487	0.74388	0.85527	0.759375	0	A	0.0958950000000001	126281481481482	1	160851	161050	1522
1	1	1	0	1	0.77487	0.74388	0.85527	0.759375	0	A	0.0958950000000001	126281481481482	1	160901	161100	1523
1	1	1	0	1	0.77487	0.74388	0.85527	0.759375	0	A	0.0958950000000001	126281481481482	1	160951	161150	1524
1	1	1	0	1	0.77487	0.74388	0.85527	0.759375	0	A	0.0958950000000001	126281481481482	1	161001	161200	1525
1	1	1	0	1	0.77487	0.74388	0.85527	0.759375	0	A	0.0958950000000001	126281481481482	1	161051	161250	1526
1	1	1	0	1	0.77487	0.74388	0.85527	0.759375	0	A	0.0958950000000001	126281481481482	1	161201	161400	1527
1	1	1	0	1	0.77487	0.74388	0.85527	0.759375	0	A	0.0958950000000001	126281481481482	1	161251	161450	1528
1	1	1	0	1	0.77487	0.74388	0.85526	0.759375	0	A	0.0958850000000001	126268312757202	1	161301	161500	1529
1	1	1	0	1	0.77487	0.74388	0.85527	0.759375	0	A	0.0958950000000001	126281481481482	1	161351	161550	1530
1	1	1	0	1	0.77487	0.74388	0.85527	0.759375	0	A	0.0958950000000001	126281481481482	1	161401	161600	1531
1	1	1	0	1	0.77487	0.74388	0.85154	0.759375	0	A	0.0921650000000001	121369547325103	1	161451	161650	1532
1	1	1	0	1	0.77487	0.74388	0.85527	0.759375	0	A	0.0958950000000001	126281481481482	1	161501	161700	1533
1	1	1	0	1	0.77487	0.74388	0.85527	0.759375	0	A	0.0958950000000001	126281481481482	1	161551	161750	1534
0	0	0	0	0	0.01634	0.01465	0.00884	0.015495	0	A	-0.006655	-429493384962891	1	161901	162100	1535
0	0	0	0	0	0.01634	0.01465	0.00884	0.015495	0	A	-0.006655	-429493384962891	1	161951	162150	1536
0	0	0	0	0	0.01634	0.01465	0.00884	0.015495	0	A	-0.006655	-429493384962891	1	162001	162200	1537
0	0	0	0	0	0.01634	0.01465	0.00884	0.015495	0	A	-0.006655	-429493384962891	1	162051	162250	1538
0	0	0	0	0	0.01634	0.01465	0.00884	0.015495	0	A	-0.006655	-429493384962891	1	162101	162300	1539
0	0	0	0	0	0.01634	0.01465	0.00884	0.015495	0	A	-0.006655	-429493384962891	1	162151	162350	1540
0	0	0	0	0	0.01634	0.01465	0.00884	0.015495	0	A	-0.006655	-429493384962891	1	162201	162400	1541
0	0	0	0	0	0.01634	0.01465	0.00884	0.015495	0	A	-0.006655	-429493384962891	1	162251	162450	1542
0	0	0	0	0	0.01634	0.01465	0.00884	0.015495	0	A	-0.006655	-429493384962891	1	162301	162500	1543
0	0	0	0	0	0.01634	0.01465	0.00884	0.015495	0	A	-0.006655	-429493384962891	1	162351	162550	1544
0	0	0	0	0	0.01634	0.01465	0.00884	0.015495	0	A	-0.006655	-429493384962891	1	162401	162600	1545
0	0	0	0	0	0.01634	0.01465	0.00884	0.015495	0	A	-0.006655	-429493384962891	1	162451	162650	1546
0	0	0	0	0	0.01634	0.01465	0.00884	0.015495	0	A	-0.006655	-429493384962891	1	162501	162700	1547
0	0	0	0	0	0.01634	0.01465	0.00884	0.015495	0	A	-0.006655	-429493384962891	1	162551	162750	1548
0	0	0	0	0	0.01634	0.01465	0.00884	0.015495	0	A	-0.006655	-429493384962891	1	162601	162800	1549
0	0	0	0	0	0.01634	0.01465	0.00884	0.015495	0	A	-0.006655	-429493384962891	1	162651	162850	1550
0	0	0	0	0	0.01634	0.01465	0.00885	0.015495	0	A	-0.006645	-428848015488867	1	162701	162900	1551
0	0	0	0	0	0.01634	0.01465	0.0089	0.015495	0	A	-0.006595	-425621168118748	1	162751	162950	1552
0	0	0	0	0	0.01634	0.01465	0.00885	0.015495	0	A	-0.006645	-428848015488867	1	162851	163050	1553
0	0	0	0	0	0.01634	0.01465	0.00884	0.015495	0	A	-0.006655	-429493384962891	1	163251	163450	1554
0	0	0	0	0	0.01634	0.01465	0.00884	0.015495	0	A	-0.006655	-429493384962891	1	163301	163500	1555
0	0	0	0	0	0.01634	0.01465	0.00884	0.015495	0	A	-0.006655	-429493384962891	1	163351	163550	1556
0	0	0	0	0	0.01634	0.01465	0.00884	0.015495	0	A	-0.006655	-429493384962891	1	163401	163600	1557
0	0	0	0	0	0.01634	0.01465	0.00884	0.015495	0	A	-0.006655	-429493384962891	1	163451	163650	1558
0	0	0	0	0	0.01634	0.01465	0.00884	0.015495	0	A	-0.006655	-429493384962891	1	163801	164000	1559
0	0	0	0	0	0.01634	0.01465	0.00884	0.015495	0	A	-0.006655	-429493384962891	1	163901	164100	1560
0	0	0	0	0	0.01634	0.01465	0.00884	0.015495	0	A	-0.006655	-429493384962891	1	163951	164150	1561
0	0	0	0	0	0.01634	0.01465	0.00884	0.015495	0	A	-0.006655	-429493384962891	1	164251	164450	1562
0	0	0	0	0	0.01634	0.01465	0.00884	0.015495	0	A	-0.006655	-429493384962891	1	164301	164500	1563
0	0	0	0	0	0.01634	0.01465	0.00884	0.015495	0	A	-0.006655	-429493384962891	1	164351	164550	1564
0	0	0	0	0	0.01634	0.01465	0.00884	0.015495	0	A	-0.006655	-429493384962891	1	164401	164600	1565
0	0	0	0	0	0.01634	0.01465	0.00884	0.015495	0	A	-0.006655	-429493384962891	1	164451	164650	1566
0	0	0	0	0	0.01634	0.01465	0.00884	0.015495	0	A	-0.006655	-429493384962891	1	164501	164700	1567
0	0	0	0	0	0.01634	0.01465	0.00884	0.015495	0	A	-0.006655	-429493384962891	1	164551	164750	1568
0	0	0.5	0	0	0.01634	0.01465	0.41691	0.015495	0.5	E	0.401415	259060987415295	1	164601	164800	1569
0	0	0.5	0	0	0.01634	0.01465	0.43206	0.015495	0.5	E	0.416565	268838334946757	1	164901	165100	1570
1	1	0.5	0	1	0.77487	0.74388	0.43206	0.759375	-0.5	B	-0.327315	-431032098765432	1	164951	165150	1571
1	1	0.5	0	1	0.77487	0.74388	0.4388	0.759375	-0.5	B	-0.320575	-422156378600823	1	165001	165200	1572
1	1	1	0	1	0.77487	0.74388	0.85524	0.759375	0	A	0.0958650000000001	126241975308642	1	165051	165250	1573
1	1	0.5	0	1	0.77487	0.74388	0.43206	0.759375	-0.5	B	-0.327315	-431032098765432	1	165101	165300	1574
1	1	1	0	1	0.77487	0.74388	0.85527	0.759375	0	A	0.0958950000000001	126281481481482	1	165351	165550	1575
1	1	1	0	1	0.77487	0.74388	0.85527	0.759375	0	A	0.0958950000000001	126281481481482	1	165451	165650	1576
1	1	1	0	1	0.77487	0.74388	0.85527	0.759375	0	A	0.0958950000000001	126281481481482	1	165501	165700	1577
1	1	0.5	0	1	0.77487	0.74388	0.43206	0.759375	-0.5	B	-0.327315	-431032098765432	1	165601	165800	1578
1	1	1	0	1	0.77487	0.74388	0.85527	0.759375	0	A	0.0958950000000001	126281481481482	1	165851	166050	1579
1	1	1	0	1	0.77487	0.74388	0.82826	0.759375	0	A	0.0688850000000001	907127572016462	1	165901	166100	1580
1	1	0.5	0	1	0.77487	0.74388	0.43211	0.759375	-0.5	B	-0.327265	-430966255144033	1	165951	166150	1581
1	1	0.5	0	1	0.77487	0.74388	0.43206	0.759375	-0.5	B	-0.327315	-431032098765432	1	166001	166200	1582
0	0	0	0	0	0.01634	0.01465	0.00884	0.015495	0	A	-0.006655	-429493384962891	1	166051	166250	1583
0	0	0	0	0	0.01634	0.01465	0.00884	0.015495	0	A	-0.006655	-429493384962891	1	166101	166300	1584
0	0	0	0	0	0.01634	0.01465	0.00884	0.015495	0	A	-0.006655	-429493384962891	1	166151	166350	1585
0	0	0	0	0	0.01634	0.01465	0.00884	0.015495	0	A	-0.006655	-429493384962891	1	166201	166400	1586
0	0	0	0	0	0.01634	0.01465	0.00884	0.015495	0	A	-0.006655	-429493384962891	1	166251	166450	1587
0	0	0	0	0	0.01634	0.01465	0.00884	0.015495	0	A	-0.006655	-429493384962891	1	166301	166500	1588
0	0	0	0	0	0.01634	0.01465	0.00884	0.015495	0	A	-0.006655	-429493384962891	1	166351	166550	1589
0	0	0	0	0	0.01634	0.01465	0.00884	0.015495	0	A	-0.006655	-429493384962891	1	166401	166600	1590
0	0	0	0	0	0.01634	0.01465	0.00884	0.015495	0	A	-0.006655	-429493384962891	1	166701	166900	1591
0	0	0	0	0	0.01634	0.01465	0.00884	0.015495	0	A	-0.006655	-429493384962891	1	166751	166950	1592
0	0	0	0	0	0.01634	0.01465	0.00884	0.015495	0	A	-0.006655	-429493384962891	1	166801	167000	1593
0	0	0	0	0	0.01634	0.01465	0.00884	0.015495	0	A	-0.006655	-429493384962891	1	166851	167050	1594
0	0	0	0	0	0.01634	0.01465	0.00884	0.015495	0	A	-0.006655	-429493384962891	1	166901	167100	1595
0	0	0	0	0	0.01634	0.01465	0.00884	0.015495	0	A	-0.006655	-429493384962891	1	166951	167150	1596
0	0	0	0	0	0.01634	0.01465	0.00884	0.015495	0	A	-0.006655	-429493384962891	1	167001	167200	1597
0	0	0	0	0	0.01634	0.01465	0.00884	0.015495	0	A	-0.006655	-429493384962891	1	167051	167250	1598
0	0	0	0	0	0.01634	0.01465	0.00884	0.015495	0	A	-0.006655	-429493384962891	1	167101	167300	1599
0	0	0	0	0	0.01634	0.01465	0.00884	0.015495	0	A	-0.006655	-429493384962891	1	167151	167350	1600
0	0	0	0	0	0.01634	0.01465	0.00884	0.015495	0	A	-0.006655	-429493384962891	1	167201	167400	1601
0	0	0	0	0	0.01634	0.01465	0.00884	0.015495	0	A	-0.006655	-429493384962891	1	167251	167450	1602
0	0	0	0	0	0.01634	0.01465	0.00884	0.015495	0	A	-0.006655	-429493384962891	1	167301	167500	1603
0	0	0	0	0	0.01634	0.01465	0.00884	0.015495	0	A	-0.006655	-429493384962891	1	167351	167550	1604
0	0	0	0	0	0.01634	0.01465	0.00884	0.015495	0	A	-0.006655	-429493384962891	1	167401	167600	1605
0	0	0	0	0	0.01634	0.01465	0.00884	0.015495	0	A	-0.006655	-429493384962891	1	167451	167650	1606
0	0	0	0	0	0.01634	0.01465	0.00884	0.015495	0	A	-0.006655	-429493384962891	1	167501	167700	1607
0	0	0	0	0	0.01634	0.01465	0.00884	0.015495	0	A	-0.006655	-429493384962891	1	167551	167750	1608
0	0	0	0	0	0.01634	0.01465	0.00884	0.015495	0	A	-0.006655	-429493384962891	1	167601	167800	1609
0	0	0	0	0	0.01634	0.01465	0.00884	0.015495	0	A	-0.006655	-429493384962891	1	167651	167850	1610
0	0	0	0	0	0.01634	0.01465	0.00884	0.015495	0	A	-0.006655	-429493384962891	1	167701	167900	1611
0	0	0	0	0	0.01634	0.01465	0.00884	0.015495	0	A	-0.006655	-429493384962891	1	167751	167950	1612
0	0	0	0	0	0.01634	0.01465	0.00884	0.015495	0	A	-0.006655	-429493384962891	1	167801	168000	1613
0	0	0	0	0	0.01634	0.01465	0.00884	0.015495	0	A	-0.006655	-429493384962891	1	167851	168050	1614
0	0	0	0	0	0.01634	0.01465	0.00884	0.015495	0	A	-0.006655	-429493384962891	1	167901	168100	1615
0	0	0	0	0	0.01634	0.01465	0.00884	0.015495	0	A	-0.006655	-429493384962891	1	167951	168150	1616
0	0	0	0	0	0.01634	0.01465	0.00884	0.015495	0	A	-0.006655	-429493384962891	1	168001	168200	1617
0	0	0	0	0	0.01634	0.01465	0.00884	0.015495	0	A	-0.006655	-429493384962891	1	168051	168250	1618
0	0	0	0	0	0.01634	0.01465	0.00884	0.015495	0	A	-0.006655	-429493384962891	1	168101	168300	1619
0	0	0	0	0	0.01634	0.01465	0.00884	0.015495	0	A	-0.006655	-429493384962891	1	168151	168350	1620
0	0	0	0	0	0.01634	0.01465	0.00884	0.015495	0	A	-0.006655	-429493384962891	1	168201	168400	1621
0	0	0	0	0	0.01634	0.01465	0.00884	0.015495	0	A	-0.006655	-429493384962891	1	168401	168600	1622
0	0	0	0	0	0.01634	0.01465	0.00884	0.015495	0	A	-0.006655	-429493384962891	1	168451	168650	1623
0	0	0	0	0	0.01634	0.01465	0.00884	0.015495	0	A	-0.006655	-429493384962891	1	168501	168700	1624
0	0	0	0	0	0.01634	0.01465	0.00884	0.015495	0	A	-0.006655	-429493384962891	1	168551	168750	1625
0	0	0	0	0	0.01634	0.01465	0.00884	0.015495	0	A	-0.006655	-429493384962891	1	168601	168800	1626
0	0	0	0	0	0.01634	0.01465	0.00884	0.015495	0	A	-0.006655	-429493384962891	1	168701	168900	1627
0	0	0	0	0	0.01634	0.01465	0.00884	0.015495	0	A	-0.006655	-429493384962891	1	168751	168950	1628
0	0	0	0	0	0.01634	0.01465	0.00884	0.015495	0	A	-0.006655	-429493384962891	1	168801	169000	1629
0	0	0	0	0	0.01634	0.01465	0.00884	0.015495	0	A	-0.006655	-429493384962891	1	169051	169250	1630
0	0	0	0	0	0.01634	0.01465	0.00884	0.015495	0	A	-0.006655	-429493384962891	1	169101	169300	1631
0	0	0	0	0	0.01634	0.01465	0.00884	0.015495	0	A	-0.006655	-429493384962891	1	169451	169650	1632
0	0	0	0	0	0.01634	0.01465	0.00884	0.015495	0	A	-0.006655	-429493384962891	1	169751	169950	1633
0	0	0	0	0	0.01634	0.01465	0.00884	0.015495	0	A	-0.006655	-429493384962891	1	169801	170000	1634
0	0	0	0	0	0.01634	0.01465	0.00884	0.015495	0	A	-0.006655	-429493384962891	1	170701	170900	1635
0	0	0	0	0	0.01634	0.01465	0.00884	0.015495	0	A	-0.006655	-429493384962891	1	170751	170950	1636
0	0	0	0	0	0.01634	0.01465	0.00884	0.015495	0	A	-0.006655	-429493384962891	1	170801	171000	1637
0	0	0	0	0	0.01634	0.01465	0.00884	0.015495	0	A	-0.006655	-429493384962891	1	170851	171050	1638
0	0	0	0	0	0.01634	0.01465	0.00884	0.015495	0	A	-0.006655	-429493384962891	1	170901	171100	1639
0	0	0	0	0	0.01634	0.01465	0.00884	0.015495	0	A	-0.006655	-429493384962891	1	170951	171150	1640
0	0	0	0	0	0.01634	0.01465	0.00884	0.015495	0	A	-0.006655	-429493384962891	1	171001	171200	1641
0	0	0	0	0	0.01634	0.01465	0.00884	0.015495	0	A	-0.006655	-429493384962891	1	171251	171450	1642
0	0	0	0	0	0.01634	0.01465	0.00884	0.015495	0	A	-0.006655	-429493384962891	1	171301	171500	1643
0	0	0	0	0	0.01634	0.01465	0.00884	0.015495	0	A	-0.006655	-429493384962891	1	171351	171550	1644
0	0	0	0	0	0.01634	0.01465	0.00884	0.015495	0	A	-0.006655	-429493384962891	1	171401	171600	1645
0	0	0	0	0	0.01634	0.01465	0.00884	0.015495	0	A	-0.006655	-429493384962891	1	171451	171650	1646
0	0	0	0	0	0.01634	0.01465	0.00884	0.015495	0	A	-0.006655	-429493384962891	1	171501	171700	1647
0	0	0	0	0	0.01634	0.01465	0.00884	0.015495	0	A	-0.006655	-429493384962891	1	171551	171750	1648
0	0	0	0	0	0.01634	0.01465	0.00884	0.015495	0	A	-0.006655	-429493384962891	1	171601	171800	1649
0	0	0	0	0	0.01634	0.01465	0.00884	0.015495	0	A	-0.006655	-429493384962891	1	171651	171850	1650
0	0	0	0	0	0.01634	0.01465	0.00884	0.015495	0	A	-0.006655	-429493384962891	1	171801	172000	1651
0	0	0	0	0	0.01634	0.01465	0.00884	0.015495	0	A	-0.006655	-429493384962891	1	171851	172050	1652
0	0	0	0	0	0.01634	0.01465	0.00884	0.015495	0	A	-0.006655	-429493384962891	1	171901	172100	1653
0	0	0	0	0	0.01634	0.01465	0.00884	0.015495	0	A	-0.006655	-429493384962891	1	172201	172400	1654
0	0	0	0	0	0.01634	0.01465	0.00884	0.015495	0	A	-0.006655	-429493384962891	1	172251	172450	1655
0	0	0	0	0	0.01634	0.01465	0.00884	0.015495	0	A	-0.006655	-429493384962891	1	172301	172500	1656
0	0	0	0	0	0.01634	0.01465	0.00884	0.015495	0	A	-0.006655	-429493384962891	1	172351	172550	1657
0	0	0	0	0	0.01634	0.01465	0.00884	0.015495	0	A	-0.006655	-429493384962891	1	172401	172600	1658
0	0	0	0	0	0.01634	0.01465	0.00884	0.015495	0	A	-0.006655	-429493384962891	1	172451	172650	1659
0	0	0	0	0	0.01634	0.01465	0.00884	0.015495	0	A	-0.006655	-429493384962891	1	172501	172700	1660
0	0	0	0	0	0.01634	0.01465	0.00884	0.015495	0	A	-0.006655	-429493384962891	1	172551	172750	1661
0	0	0	0	0	0.01634	0.01465	0.00884	0.015495	0	A	-0.006655	-429493384962891	1	172601	172800	1662
0	0	0	0	0	0.01634	0.01465	0.00884	0.015495	0	A	-0.006655	-429493384962891	1	172651	172850	1663
0	0	0	0	0	0.01634	0.01465	0.00884	0.015495	0	A	-0.006655	-429493384962891	1	172701	172900	1664
0	0	0	0	0	0.01634	0.01465	0.00884	0.015495	0	A	-0.006655	-429493384962891	1	172751	172950	1665
0	0	0	0	0	0.01634	0.01465	0.00884	0.015495	0	A	-0.006655	-429493384962891	1	172801	173000	1666
0	0	0	0	0	0.01634	0.01465	0.00884	0.015495	0	A	-0.006655	-429493384962891	1	172851	173050	1667
0	0	0	0	0	0.01634	0.01465	0.00884	0.015495	0	A	-0.006655	-429493384962891	1	172901	173100	1668
0	0	0	0	0	0.01634	0.01465	0.00884	0.015495	0	A	-0.006655	-429493384962891	1	172951	173150	1669
0	0	0	0	0	0.01634	0.01465	0.00884	0.015495	0	A	-0.006655	-429493384962891	1	173001	173200	1670
0	0	0	0	0	0.01634	0.01465	0.00884	0.015495	0	A	-0.006655	-429493384962891	1	173101	173300	1671
0	0	0	0	0	0.01634	0.01465	0.00884	0.015495	0	A	-0.006655	-429493384962891	1	173151	173350	1672
0	0	0	0	0	0.01634	0.01465	0.00884	0.015495	0	A	-0.006655	-429493384962891	1	173201	173400	1673
0	0	0	0	0	0.01634	0.01465	0.00884	0.015495	0	A	-0.006655	-429493384962891	1	173251	173450	1674
0	0	0	0	0	0.01634	0.01465	0.00884	0.015495	0	A	-0.006655	-429493384962891	1	173401	173600	1675
0	0	0	0	0	0.01634	0.01465	0.00884	0.015495	0	A	-0.006655	-429493384962891	1	173451	173650	1676
0	0	0	0	0	0.01634	0.01465	0.00884	0.015495	0	A	-0.006655	-429493384962891	1	173501	173700	1677
0	0	0	0	0	0.01634	0.01465	0.00884	0.015495	0	A	-0.006655	-429493384962891	1	173551	173750	1678
0	0	0	0	0	0.01634	0.01465	0.00884	0.015495	0	A	-0.006655	-429493384962891	1	173601	173800	1679
0	0	0	0	0	0.01634	0.01465	0.00884	0.015495	0	A	-0.006655	-429493384962891	1	173651	173850	1680
0	0	0	0	0	0.01634	0.01465	0.00884	0.015495	0	A	-0.006655	-429493384962891	1	173701	173900	1681
0	0	0	0	0	0.01634	0.01465	0.00884	0.015495	0	A	-0.006655	-429493384962891	1	173751	173950	1682
0	0	0	0	0	0.01634	0.01465	0.00886	0.015495	0	A	-0.006635	-428202646014844	1	173801	174000	1683
0	0	0	0	0	0.01634	0.01465	0.00901	0.015495	0	A	-0.006485	-418522103904485	1	173851	174050	1684
0	0	0	0	0	0.01634	0.01465	0.00901	0.015495	0	A	-0.006485	-418522103904485	1	173901	174100	1685
0	0	0	0	0	0.01634	0.01465	0.00885	0.015495	0	A	-0.006645	-428848015488867	1	173951	174150	1686
0	0	0	0	0	0.01634	0.01465	0.00884	0.015495	0	A	-0.006655	-429493384962891	1	174001	174200	1687
0	0	0	0	0	0.01634	0.01465	0.00884	0.015495	0	A	-0.006655	-429493384962891	1	174051	174250	1688
0	0	0	0	0	0.01634	0.01465	0.00884	0.015495	0	A	-0.006655	-429493384962891	1	174101	174300	1689
0	0	0	0	0	0.01634	0.01465	0.00884	0.015495	0	A	-0.006655	-429493384962891	1	174601	174800	1690
0	0	0	0	0	0.01634	0.01465	0.00884	0.015495	0	A	-0.006655	-429493384962891	1	174651	174850	1691
0	0	0	0	0	0.01634	0.01465	0.00884	0.015495	0	A	-0.006655	-429493384962891	1	174701	174900	1692
0	0	0	0	0	0.01634	0.01465	0.00884	0.015495	0	A	-0.006655	-429493384962891	1	174751	174950	1693
0	0	0	0	0	0.01634	0.01465	0.00887	0.015495	0	A	-0.006625	-42755727654082	1	174951	175150	1694
0	0	0	0	0	0.01634	0.01465	0.00884	0.015495	0	A	-0.006655	-429493384962891	1	175301	175500	1695
0	0	0	0	0	0.01634	0.01465	0.00884	0.015495	0	A	-0.006655	-429493384962891	1	175351	175550	1696
0	0	0	0	0	0.01634	0.01465	0.00884	0.015495	0	A	-0.006655	-429493384962891	1	175401	175600	1697
0	0	0	0	0	0.01634	0.01465	0.00884	0.015495	0	A	-0.006655	-429493384962891	1	175451	175650	1698
0	0	0	0	0	0.01634	0.01465	0.00884	0.015495	0	A	-0.006655	-429493384962891	1	175751	175950	1699
0	0	0	0	0	0.01634	0.01465	0.00884	0.015495	0	A	-0.006655	-429493384962891	1	175801	176000	1700
0	0	0	0	0	0.01634	0.01465	0.00884	0.015495	0	A	-0.006655	-429493384962891	1	175851	176050	1701
0	0	0	0	0	0.01634	0.01465	0.00884	0.015495	0	A	-0.006655	-429493384962891	1	175901	176100	1702
0	0	0	0	0	0.01634	0.01465	0.00884	0.015495	0	A	-0.006655	-429493384962891	1	176551	176750	1703
0	0	0	0	0	0.01634	0.01465	0.00884	0.015495	0	A	-0.006655	-429493384962891	1	176601	176800	1704
0	0	0	0	0	0.01634	0.01465	0.00884	0.015495	0	A	-0.006655	-429493384962891	1	176651	176850	1705
0	0	0	0	0	0.01634	0.01465	0.00884	0.015495	0	A	-0.006655	-429493384962891	1	176701	176900	1706
0	0	0	0	0	0.01634	0.01465	0.00884	0.015495	0	A	-0.006655	-429493384962891	1	176801	177000	1707
0	0	0	0	0	0.01634	0.01465	0.00884	0.015495	0	A	-0.006655	-429493384962891	1	176851	177050	1708
0	0	0	0	0	0.01634	0.01465	0.00884	0.015495	0	A	-0.006655	-429493384962891	1	176901	177100	1709
0	0	0	0	0	0.01634	0.01465	0.00884	0.015495	0	A	-0.006655	-429493384962891	1	176951	177150	1710
0	0	0	0	0	0.01634	0.01465	0.00884	0.015495	0	A	-0.006655	-429493384962891	1	177001	177200	1711
0	0	0	0	0	0.01634	0.01465	0.00884	0.015495	0	A	-0.006655	-429493384962891	1	177051	177250	1712
0	0	0	0	0	0.01634	0.01465	0.00884	0.015495	0	A	-0.006655	-429493384962891	1	177101	177300	1713
0	0	0	0	0	0.01634	0.01465	0.00884	0.015495	0	A	-0.006655	-429493384962891	1	177151	177350	1714
0	0	0	0	0	0.01634	0.01465	0.00884	0.015495	0	A	-0.006655	-429493384962891	1	177201	177400	1715
0	0	0	0	0	0.01634	0.01465	0.00884	0.015495	0	A	-0.006655	-429493384962891	1	177251	177450	1716
0	0	0	0	0	0.01634	0.01465	0.00884	0.015495	0	A	-0.006655	-429493384962891	1	177301	177500	1717
0	0	0	0	0	0.01634	0.01465	0.00884	0.015495	0	A	-0.006655	-429493384962891	1	177351	177550	1718
0	0	0	0	0	0.01634	0.01465	0.00884	0.015495	0	A	-0.006655	-429493384962891	1	177401	177600	1719
0	0	0	0	0	0.01634	0.01465	0.00884	0.015495	0	A	-0.006655	-429493384962891	1	177451	177650	1720
0	0	0	0	0	0.01634	0.01465	0.00884	0.015495	0	A	-0.006655	-429493384962891	1	177501	177700	1721
0	0	0	0	0	0.01634	0.01465	0.00884	0.015495	0	A	-0.006655	-429493384962891	1	177551	177750	1722
0	0	0	0	0	0.01634	0.01465	0.00884	0.015495	0	A	-0.006655	-429493384962891	1	177601	177800	1723
0	0	0	0	0	0.01634	0.01465	0.00884	0.015495	0	A	-0.006655	-429493384962891	1	177651	177850	1724
0	0	0	0	0	0.01634	0.01465	0.00884	0.015495	0	A	-0.006655	-429493384962891	1	177701	177900	1725
0	0	0	0	0	0.01634	0.01465	0.00884	0.015495	0	A	-0.006655	-429493384962891	1	177751	177950	1726
0	0	0	0	0	0.01634	0.01465	0.00884	0.015495	0	A	-0.006655	-429493384962891	1	177801	178000	1727
0	0	0	0	0	0.01634	0.01465	0.00884	0.015495	0	A	-0.006655	-429493384962891	1	177851	178050	1728
0	0	0	0	0	0.01634	0.01465	0.00884	0.015495	0	A	-0.006655	-429493384962891	1	177901	178100	1729
0	0	0	0	0	0.01634	0.01465	0.00884	0.015495	0	A	-0.006655	-429493384962891	1	177951	178150	1730
0	0	0	0	0	0.01634	0.01465	0.00884	0.015495	0	A	-0.006655	-429493384962891	1	178001	178200	1731
0	0	0	0	0	0.01634	0.01465	0.00884	0.015495	0	A	-0.006655	-429493384962891	1	178051	178250	1732
0	0	0	0	0	0.01634	0.01465	0.00884	0.015495	0	A	-0.006655	-429493384962891	1	178101	178300	1733
0	0	0	0	0	0.01634	0.01465	0.00884	0.015495	0	A	-0.006655	-429493384962891	1	178351	178550	1734
0	0	0	0	0	0.01634	0.01465	0.00884	0.015495	0	A	-0.006655	-429493384962891	1	178401	178600	1735
0	0	0	0	0	0.01634	0.01465	0.00884	0.015495	0	A	-0.006655	-429493384962891	1	178451	178650	1736
0	0	0	0	0	0.01634	0.01465	0.00884	0.015495	0	A	-0.006655	-429493384962891	1	178901	179100	1737
0	0	0	0	0	0.01634	0.01465	0.00884	0.015495	0	A	-0.006655	-429493384962891	1	178951	179150	1738
0	0	0	0	0	0.01634	0.01465	0.00894	0.015495	0	A	-0.006555	-423039690222653	1	179001	179200	1739
0	0	0	0	0	0.01634	0.01465	0.00966	0.015495	0	A	-0.005835	-376573088092933	1	179051	179250	1740
0	0	0	0	0	0.01634	0.01465	0.00884	0.015495	0	A	-0.006655	-429493384962891	1	179701	179900	1741
0	0	0	0	0	0.01634	0.01465	0.00884	0.015495	0	A	-0.006655	-429493384962891	1	179751	179950	1742
0	0	0	0	0	0.01634	0.01465	0.00884	0.015495	0	A	-0.006655	-429493384962891	1	179951	180150	1743
0	0	0	0	0	0.01634	0.01465	0.00884	0.015495	0	A	-0.006655	-429493384962891	1	180001	180200	1744
0	0	0	0	0	0.01634	0.01465	0.00884	0.015495	0	A	-0.006655	-429493384962891	1	180051	180250	1745
0	0	0	0	0	0.01634	0.01465	0.00884	0.015495	0	A	-0.006655	-429493384962891	1	180101	180300	1746
0	0	0	0	0	0.01634	0.01465	0.00884	0.015495	0	A	-0.006655	-429493384962891	1	180151	180350	1747
0	0	0	0	0	0.01634	0.01465	0.00884	0.015495	0	A	-0.006655	-429493384962891	1	180201	180400	1748
0	0	0	0	0	0.01634	0.01465	0.00884	0.015495	0	A	-0.006655	-429493384962891	1	180251	180450	1749
0	0	0	0	0	0.01634	0.01465	0.00884	0.015495	0	A	-0.006655	-429493384962891	1	180301	180500	1750
0	0	0	0	0	0.01634	0.01465	0.00884	0.015495	0	A	-0.006655	-429493384962891	1	180351	180550	1751
0	0	0	0	0	0.01634	0.01465	0.00884	0.015495	0	A	-0.006655	-429493384962891	1	180401	180600	1752
0	0	0	0	0	0.01634	0.01465	0.00884	0.015495	0	A	-0.006655	-429493384962891	1	180451	180650	1753
0	0	0	0	0	0.01634	0.01465	0.00884	0.015495	0	A	-0.006655	-429493384962891	1	180501	180700	1754
0	0	0	0	0	0.01634	0.01465	0.00884	0.015495	0	A	-0.006655	-429493384962891	1	180551	180750	1755
0	0	0	0	0	0.01634	0.01465	0.00884	0.015495	0	A	-0.006655	-429493384962891	1	180601	180800	1756
0	0	0	0	0	0.01634	0.01465	0.00884	0.015495	0	A	-0.006655	-429493384962891	1	180651	180850	1757
0	0	0	0	0	0.01634	0.01465	0.00884	0.015495	0	A	-0.006655	-429493384962891	1	180701	180900	1758
0	0	0	0	0	0.01634	0.01465	0.00884	0.015495	0	A	-0.006655	-429493384962891	1	180751	180950	1759
0	0	0	0	0	0.01634	0.01465	0.00884	0.015495	0	A	-0.006655	-429493384962891	1	181051	181250	1760
0	0	0	0	0	0.01634	0.01465	0.00884	0.015495	0	A	-0.006655	-429493384962891	1	181101	181300	1761
0	0	0	0	0	0.01634	0.01465	0.00884	0.015495	0	A	-0.006655	-429493384962891	1	181201	181400	1762
0	0	0	0	0	0.01634	0.01465	0.00884	0.015495	0	A	-0.006655	-429493384962891	1	181851	182050	1763
0	0	0	0	0	0.01634	0.01465	0.00884	0.015495	0	A	-0.006655	-429493384962891	1	181901	182100	1764
0	0	0	0	0	0.01634	0.01465	0.00884	0.015495	0	A	-0.006655	-429493384962891	1	182201	182400	1765
0	0	0	0	0	0.01634	0.01465	0.00884	0.015495	0	A	-0.006655	-429493384962891	1	182251	182450	1766
0	0	0	0	0	0.01634	0.01465	0.00884	0.015495	0	A	-0.006655	-429493384962891	1	182301	182500	1767
0	0	0	0	0	0.01634	0.01465	0.00884	0.015495	0	A	-0.006655	-429493384962891	1	182351	182550	1768
0	0	0	0	0	0.01634	0.01465	0.00884	0.015495	0	A	-0.006655	-429493384962891	1	182401	182600	1769
0	0	0	0	0	0.01634	0.01465	0.00885	0.015495	0	A	-0.006645	-428848015488867	1	182451	182650	1770
0	0	0	0	0	0.01634	0.01465	0.00884	0.015495	0	A	-0.006655	-429493384962891	1	182501	182700	1771
0	0	0	0	0	0.01634	0.01465	0.00884	0.015495	0	A	-0.006655	-429493384962891	1	182551	182750	1772
0	0	0	0	0	0.01634	0.01469	0.00884	0.015515	0	A	-0.006675	-430228810828231	1	183051	183250	1773
0	0	0	0	0	0.01634	0.01485	0.00886	0.015595	0	A	-0.006735	-431869188842578	1	183101	183300	1774
0	0	0	0	0	0.01634	0.01465	0.00884	0.015495	0	A	-0.006655	-429493384962891	1	183151	183350	1775
0	0	0	0	0	0.01634	0.01465	0.00884	0.015495	0	A	-0.006655	-429493384962891	1	183201	183400	1776
0	0	0	0	0	0.01634	0.01465	0.00884	0.015495	0	A	-0.006655	-429493384962891	1	183251	183450	1777
0	0	0	0	0	0.01634	0.01465	0.00884	0.015495	0	A	-0.006655	-429493384962891	1	183301	183500	1778
0	0	0	0	0	0.01634	0.01465	0.00884	0.015495	0	A	-0.006655	-429493384962891	1	183351	183550	1779
0	0	0	0	0	0.01634	0.01465	0.00885	0.015495	0	A	-0.006645	-428848015488867	1	183401	183600	1780
0	0	0	0	0	0.01634	0.01465	0.00884	0.015495	0	A	-0.006655	-429493384962891	1	183451	183650	1781
0	0	0	0	0	0.01634	0.01465	0.00884	0.015495	0	A	-0.006655	-429493384962891	1	183501	183700	1782
0	0	0	0	0	0.01634	0.01465	0.00884	0.015495	0	A	-0.006655	-429493384962891	1	183551	183750	1783
0	0	0	0	0	0.01634	0.01465	0.00884	0.015495	0	A	-0.006655	-429493384962891	1	183601	183800	1784
0	0	0	0	0	0.01634	0.01465	0.00885	0.015495	0	A	-0.006645	-428848015488867	1	184001	184200	1785
0	0	0	0	0	0.01634	0.01465	0.00937	0.015495	0	A	-0.006125	-395288802839626	1	184051	184250	1786
0	0	0	0	0	0.01634	0.01465	0.00887	0.015495	0	A	-0.006625	-42755727654082	1	184101	184300	1787
0	0	0	0	0	0.01634	0.01465	0.00884	0.015495	0	A	-0.006655	-429493384962891	1	184151	184350	1788
0	0	0	0	0	0.01634	0.01465	0.00884	0.015495	0	A	-0.006655	-429493384962891	1	184201	184400	1789
0	0	0	0	0	0.01634	0.01465	0.00884	0.015495	0	A	-0.006655	-429493384962891	1	184251	184450	1790
0	0	0	0	0	0.01634	0.01465	0.00884	0.015495	0	A	-0.006655	-429493384962891	1	184301	184500	1791
0	0	0	0	0	0.01634	0.01465	0.00884	0.015495	0	A	-0.006655	-429493384962891	1	184351	184550	1792
0	0	0	0	0	0.01634	0.01465	0.00884	0.015495	0	A	-0.006655	-429493384962891	1	184401	184600	1793
0	0	0	0	0	0.01634	0.01465	0.00884	0.015495	0	A	-0.006655	-429493384962891	1	184451	184650	1794
0	0	0	0	0	0.01634	0.01465	0.00884	0.015495	0	A	-0.006655	-429493384962891	1	184501	184700	1795
0	0	0	0	0	0.01634	0.01465	0.00884	0.015495	0	A	-0.006655	-429493384962891	1	184551	184750	1796
0	0	0	0	0	0.01634	0.01465	0.00884	0.015495	0	A	-0.006655	-429493384962891	1	184851	185050	1797
0	0	0	0	0	0.01634	0.01465	0.00884	0.015495	0	A	-0.006655	-429493384962891	1	184901	185100	1798
0	0	0	0	0	0.01634	0.01465	0.00884	0.015495	0	A	-0.006655	-429493384962891	1	184951	185150	1799
0	0	0	0	0	0.01634	0.01465	0.00884	0.015495	0	A	-0.006655	-429493384962891	1	185001	185200	1800
0	0	0	0	0	0.01634	0.01465	0.00884	0.015495	0	A	-0.006655	-429493384962891	1	185101	185300	1801
0	0	0	0	0	0.01634	0.01465	0.00884	0.015495	0	A	-0.006655	-429493384962891	1	185151	185350	1802
0	0	0	0	0	0.01634	0.01465	0.00884	0.015495	0	A	-0.006655	-429493384962891	1	185201	185400	1803
0	0	0	0	0	0.01634	0.01465	0.00884	0.015495	0	A	-0.006655	-429493384962891	1	185251	185450	1804
0	0	0	0	0	0.01634	0.01465	0.00884	0.015495	0	A	-0.006655	-429493384962891	1	185301	185500	1805
0	0	0	0	0	0.01634	0.01465	0.00884	0.015495	0	A	-0.006655	-429493384962891	1	185351	185550	1806
0	0	0	0	0	0.01634	0.01465	0.00884	0.015495	0	A	-0.006655	-429493384962891	1	185401	185600	1807
0	0	0	0	0	0.01634	0.01465	0.00884	0.015495	0	A	-0.006655	-429493384962891	1	185451	185650	1808
0	0	0	0	0	0.01634	0.01465	0.00884	0.015495	0	A	-0.006655	-429493384962891	1	185501	185700	1809
0	0	0	0	0	0.01634	0.01465	0.00884	0.015495	0	A	-0.006655	-429493384962891	1	185551	185750	1810
0	0	0	0	0	0.01634	0.01465	0.00884	0.015495	0	A	-0.006655	-429493384962891	1	185601	185800	1811
0	0	0	0	0	0.01634	0.01465	0.00884	0.015495	0	A	-0.006655	-429493384962891	1	185651	185850	1812
0	0	0	0	0	0.01634	0.01465	0.00884	0.015495	0	A	-0.006655	-429493384962891	1	185701	185900	1813
0	0	0	0	0	0.01634	0.01465	0.00884	0.015495	0	A	-0.006655	-429493384962891	1	185751	185950	1814
0	0	0	0	0	0.01634	0.01465	0.00884	0.015495	0	A	-0.006655	-429493384962891	1	185801	186000	1815
0	0	0	0	0	0.01634	0.01465	0.00884	0.015495	0	A	-0.006655	-429493384962891	1	185851	186050	1816
0	0	0	0	0	0.01634	0.01465	0.00884	0.015495	0	A	-0.006655	-429493384962891	1	185901	186100	1817
0	0	0	0	0	0.01634	0.01465	0.00884	0.015495	0	A	-0.006655	-429493384962891	1	186301	186500	1818
0	0	0	0	0	0.01634	0.01465	0.00884	0.015495	0	A	-0.006655	-429493384962891	1	186351	186550	1819
0	0	0	0	0	0.01634	0.01465	0.00884	0.015495	0	A	-0.006655	-429493384962891	1	186401	186600	1820
0	0	0	0	0	0.01634	0.01465	0.00884	0.015495	0	A	-0.006655	-429493384962891	1	186451	186650	1821
0	0	0	0	0	0.01634	0.01465	0.00884	0.015495	0	A	-0.006655	-429493384962891	1	186501	186700	1822
0	0	0	0	0	0.01634	0.01465	0.00884	0.015495	0	A	-0.006655	-429493384962891	1	186551	186750	1823
0	0	0	0	0	0.01634	0.01465	0.00884	0.015495	0	A	-0.006655	-429493384962891	1	186701	186900	1824
0	0	0	0	0	0.01634	0.01465	0.00884	0.015495	0	A	-0.006655	-429493384962891	1	186851	187050	1825
0	0	0	0	0	0.01634	0.01465	0.00884	0.015495	0	A	-0.006655	-429493384962891	1	186901	187100	1826
0	0	0	0	0	0.01634	0.01465	0.00884	0.015495	0	A	-0.006655	-429493384962891	1	186951	187150	1827
0	0	0	0	0	0.01634	0.01465	0.00884	0.015495	0	A	-0.006655	-429493384962891	1	187001	187200	1828
0	0	0	0	0	0.01634	0.01465	0.00884	0.015495	0	A	-0.006655	-429493384962891	1	187101	187300	1829
0	0	0	0	0	0.01634	0.01465	0.00884	0.015495	0	A	-0.006655	-429493384962891	1	187151	187350	1830
0	0	0	0	0	0.01634	0.01465	0.00884	0.015495	0	A	-0.006655	-429493384962891	1	187201	187400	1831
0	0	0	0	0	0.01634	0.01465	0.00884	0.015495	0	A	-0.006655	-429493384962891	1	187251	187450	1832
0	0	0	0	0	0.01634	0.01465	0.00884	0.015495	0	A	-0.006655	-429493384962891	1	187301	187500	1833
0	0	0	0	0	0.01634	0.01465	0.00884	0.015495	0	A	-0.006655	-429493384962891	1	187351	187550	1834
0	0	0	0	0	0.01634	0.01465	0.00884	0.015495	0	A	-0.006655	-429493384962891	1	187401	187600	1835
0	0	0	0	0	0.01634	0.01465	0.00884	0.015495	0	A	-0.006655	-429493384962891	1	187451	187650	1836
0	0	0	0	0	0.01634	0.01465	0.00884	0.015495	0	A	-0.006655	-429493384962891	1	187501	187700	1837
0	0	0	0	0	0.01634	0.01465	0.00884	0.015495	0	A	-0.006655	-429493384962891	1	187551	187750	1838
0	0	0	0	0	0.01634	0.01465	0.00884	0.015495	0	A	-0.006655	-429493384962891	1	187601	187800	1839
0	0	0	0	0	0.01634	0.01465	0.00884	0.015495	0	A	-0.006655	-429493384962891	1	187651	187850	1840
0	0	0	0	0	0.01634	0.01465	0.00884	0.015495	0	A	-0.006655	-429493384962891	1	187701	187900	1841
0	0	0	0	0	0.01634	0.01465	0.00884	0.015495	0	A	-0.006655	-429493384962891	1	187851	188050	1842
0	0	0	0	0	0.01634	0.01465	0.00884	0.015495	0	A	-0.006655	-429493384962891	1	187901	188100	1843
0	0	0	0	0	0.01634	0.01465	0.00884	0.015495	0	A	-0.006655	-429493384962891	1	187951	188150	1844
0	0	0	0	0	0.01634	0.01465	0.00884	0.015495	0	A	-0.006655	-429493384962891	1	188001	188200	1845
1	1	0.5	0	1	0.77487	0.74388	0.4322	0.759375	-0.5	B	-0.327175	-430847736625514	1	188701	188900	1846
1	1	0.5	0	1	0.77487	0.74388	0.43206	0.759375	-0.5	B	-0.327315	-431032098765432	1	188751	188950	1847
1	1	0.5	0	1	0.77487	0.74388	0.43206	0.759375	-0.5	B	-0.327315	-431032098765432	1	188801	189000	1848
1	1	0.5	0	1	0.77487	0.74388	0.43206	0.759375	-0.5	B	-0.327315	-431032098765432	1	188851	189050	1849
1	1	1	0	1	0.77487	0.74388	0.85527	0.759375	0	A	0.0958950000000001	126281481481482	1	189051	189250	1850
1	1	1	0	1	0.77487	0.74388	0.85526	0.759375	0	A	0.0958850000000001	126268312757202	1	189101	189300	1851
1	1	0.5	0	1	0.77487	0.74388	0.63991	0.759375	-0.5	B	-0.119465	-157320164609053	1	189151	189350	1852
1	1	0.5	0	1	0.77487	0.74388	0.43278	0.759375	-0.5	B	-0.326595	-430083950617284	1	189201	189400	1853
0	0	0	0	0	0.01634	0.01465	0.00884	0.015495	0	A	-0.006655	-429493384962891	1	189601	189800	1854
0	0	0	0	0	0.01634	0.01465	0.00884	0.015495	0	A	-0.006655	-429493384962891	1	189651	189850	1855
0	0	0	0	0	0.01634	0.01465	0.00884	0.015495	0	A	-0.006655	-429493384962891	1	189701	189900	1856
0	0	0	0	0	0.01634	0.01465	0.00884	0.015495	0	A	-0.006655	-429493384962891	1	189751	189950	1857
0	0	0	0	0	0.01634	0.01465	0.00884	0.015495	0	A	-0.006655	-429493384962891	1	189801	190000	1858
0	0	0	0	0	0.01634	0.01465	0.00884	0.015495	0	A	-0.006655	-429493384962891	1	189851	190050	1859
0	0	0	0	0	0.01634	0.01465	0.00884	0.015495	0	A	-0.006655	-429493384962891	1	189901	190100	1860
0	0	0	0	0	0.01634	0.01465	0.00884	0.015495	0	A	-0.006655	-429493384962891	1	189951	190150	1861
0	0	0	0	0	0.01634	0.01465	0.00884	0.015495	0	A	-0.006655	-429493384962891	1	190001	190200	1862
0	0	0	0	0	0.01634	0.01465	0.00884	0.015495	0	A	-0.006655	-429493384962891	1	190051	190250	1863
0	0	0	0	0	0.01634	0.01465	0.00884	0.015495	0	A	-0.006655	-429493384962891	1	190101	190300	1864
0	0	0	0	0	0.01634	0.01465	0.00884	0.015495	0	A	-0.006655	-429493384962891	1	190151	190350	1865
0	0	0	0	0	0.01634	0.01465	0.00884	0.015495	0	A	-0.006655	-429493384962891	1	190201	190400	1866
0	0	0	0	0	0.01634	0.01465	0.00884	0.015495	0	A	-0.006655	-429493384962891	1	190251	190450	1867
0	0	0	0	0	0.01634	0.01465	0.00884	0.015495	0	A	-0.006655	-429493384962891	1	190301	190500	1868
0	0	0	0	0	0.01634	0.01465	0.00884	0.015495	0	A	-0.006655	-429493384962891	1	190351	190550	1869
0	0	0	0	0	0.01634	0.01465	0.00884	0.015495	0	A	-0.006655	-429493384962891	1	190401	190600	1870
0	0	0	0	0	0.01634	0.01465	0.00884	0.015495	0	A	-0.006655	-429493384962891	1	190501	190700	1871
0	0	0	0	0	0.01634	0.01465	0.00884	0.015495	0	A	-0.006655	-429493384962891	1	190551	190750	1872
0	0	0	0	0	0.01634	0.01465	0.00884	0.015495	0	A	-0.006655	-429493384962891	1	190601	190800	1873
0	0	0	0	0	0.01634	0.01465	0.00884	0.015495	0	A	-0.006655	-429493384962891	1	190651	190850	1874
0	0	0	0	0	0.01634	0.01465	0.00884	0.015495	0	A	-0.006655	-429493384962891	1	190701	190900	1875
0	0	0	0	0	0.01634	0.01465	0.00884	0.015495	0	A	-0.006655	-429493384962891	1	191251	191450	1876
0	0	0	0	0	0.01634	0.01465	0.00884	0.015495	0	A	-0.006655	-429493384962891	1	191751	191950	1877
0	0	0	0	0	0.01634	0.01465	0.00884	0.015495	0	A	-0.006655	-429493384962891	1	191851	192050	1878
0	0	0	0	0	0.01634	0.01465	0.00884	0.015495	0	A	-0.006655	-429493384962891	1	191901	192100	1879
0	0	0	0	0	0.01634	0.01465	0.00884	0.015495	0	A	-0.006655	-429493384962891	1	191951	192150	1880
0	0	0	0	0	0.01634	0.01465	0.00884	0.015495	0	A	-0.006655	-429493384962891	1	192001	192200	1881
0	0	0	0	0	0.01634	0.01465	0.00884	0.015495	0	A	-0.006655	-429493384962891	1	192051	192250	1882
0	0	0	0	0	0.01634	0.01465	0.00884	0.015495	0	A	-0.006655	-429493384962891	1	192101	192300	1883
0	0	0	0	0	0.01634	0.01465	0.00884	0.015495	0	A	-0.006655	-429493384962891	1	192501	192700	1884
0	0	0	0	0	0.01634	0.01465	0.00884	0.015495	0	A	-0.006655	-429493384962891	1	192551	192750	1885
0	0	0	0	0	0.01634	0.01465	0.00884	0.015495	0	A	-0.006655	-429493384962891	1	192601	192800	1886
1	1	1	0	1	0.77487	0.74388	0.85527	0.759375	0	A	0.0958950000000001	126281481481482	1	193351	193550	1887
1	1	1	0	1	0.77487	0.74388	0.85527	0.759375	0	A	0.0958950000000001	126281481481482	1	193401	193600	1888
1	1	1	0	1	0.77487	0.74388	0.85527	0.759375	0	A	0.0958950000000001	126281481481482	1	193451	193650	1889
1	1	1	0	1	0.77487	0.74388	0.85527	0.759375	0	A	0.0958950000000001	126281481481482	1	193501	193700	1890
1	1	1	0	1	0.77487	0.74388	0.85527	0.759375	0	A	0.0958950000000001	126281481481482	1	193551	193750	1891
1	1	1	0	1	0.77487	0.74388	0.85513	0.759375	0	A	0.095755	126097119341564	1	193601	193800	1892
0	0	0	0	0	0.01634	0.01465	0.00884	0.015495	0	A	-0.006655	-429493384962891	1	195401	195600	1893
0	0	0	0	0	0.01634	0.01465	0.00884	0.015495	0	A	-0.006655	-429493384962891	1	195451	195650	1894
0	0	0	0	0	0.01634	0.01465	0.00884	0.015495	0	A	-0.006655	-429493384962891	1	195501	195700	1895
0	0	0	0	0	0.01634	0.01465	0.00884	0.015495	0	A	-0.006655	-429493384962891	1	195551	195750	1896
0	0	0	0	0	0.01634	0.01465	0.00884	0.015495	0	A	-0.006655	-429493384962891	1	195701	195900	1897
0	0	0	0	0	0.01634	0.01465	0.00884	0.015495	0	A	-0.006655	-429493384962891	1	195751	195950	1898
0	0	0	0	0	0.01634	0.01465	0.00884	0.015495	0	A	-0.006655	-429493384962891	1	195801	196000	1899
0	0	0	0	0	0.01634	0.01465	0.00884	0.015495	0	A	-0.006655	-429493384962891	1	195851	196050	1900
0	0	0	0	0	0.01634	0.01465	0.00884	0.015495	0	A	-0.006655	-429493384962891	1	195901	196100	1901
0	0	0	0	0	0.01634	0.01465	0.00884	0.015495	0	A	-0.006655	-429493384962891	1	195951	196150	1902
0	0	0	0	0	0.01634	0.01465	0.00884	0.015495	0	A	-0.006655	-429493384962891	1	196001	196200	1903
0	0	0	0	0	0.01634	0.01465	0.00884	0.015495	0	A	-0.006655	-429493384962891	1	196051	196250	1904
0	0	0	0	0	0.01634	0.01465	0.00884	0.015495	0	A	-0.006655	-429493384962891	1	196101	196300	1905
0	0	0	0	0	0.01634	0.01465	0.00884	0.015495	0	A	-0.006655	-429493384962891	1	196151	196350	1906
0	0	0	0	0	0.01634	0.01465	0.00884	0.015495	0	A	-0.006655	-429493384962891	1	196201	196400	1907
0	0	0	0	0	0.01634	0.01465	0.00884	0.015495	0	A	-0.006655	-429493384962891	1	196251	196450	1908
0	0	0	0	0	0.01634	0.01465	0.00884	0.015495	0	A	-0.006655	-429493384962891	1	196301	196500	1909
0	0	0	0	0	0.01634	0.01465	0.00884	0.015495	0	A	-0.006655	-429493384962891	1	196351	196550	1910
0	0	0	0	0	0.01634	0.01465	0.00884	0.015495	0	A	-0.006655	-429493384962891	1	196401	196600	1911
0	0	0	0	0	0.01634	0.01465	0.00884	0.015495	0	A	-0.006655	-429493384962891	1	196451	196650	1912
1	1	1	0	1	0.77487	0.74388	0.85527	0.759375	0	A	0.0958950000000001	126281481481482	1	197051	197250	1913
1	1	1	0	1	0.77487	0.74388	0.85527	0.759375	0	A	0.0958950000000001	126281481481482	1	197101	197300	1914
1	1	1	0	1	0.77487	0.74388	0.85527	0.759375	0	A	0.0958950000000001	126281481481482	1	197151	197350	1915
1	1	1	0	1	0.77487	0.74388	0.85527	0.759375	0	A	0.0958950000000001	126281481481482	1	197201	197400	1916
1	1	1	0	1	0.77487	0.74388	0.85527	0.759375	0	A	0.0958950000000001	126281481481482	1	197251	197450	1917
1	1	1	0	1	0.77487	0.74388	0.85527	0.759375	0	A	0.0958950000000001	126281481481482	1	197301	197500	1918
1	1	0.5	0	1	0.77487	0.74388	0.43211	0.759375	-0.5	B	-0.327265	-430966255144033	1	197351	197550	1919
1	1	0.5	0	1	0.77487	0.74388	0.43206	0.759375	-0.5	B	-0.327315	-431032098765432	1	197401	197600	1920
1	1	0.5	0	1	0.77487	0.74388	0.43206	0.759375	-0.5	B	-0.327315	-431032098765432	1	197451	197650	1921
0	1	0.5	-1	0.5	0.01634	0.74388	0.43206	0.38011	0	J	0.05195	136670963668412	1	197501	197700	1922
1	1	0.5	0	1	0.77487	0.74388	0.43206	0.759375	-0.5	B	-0.327315	-431032098765432	1	197651	197850	1923
1	1	0.5	0	1	0.77487	0.74388	0.43206	0.759375	-0.5	B	-0.327315	-431032098765432	1	197701	197900	1924
1	1	0.5	0	1	0.77487	0.74388	0.43206	0.759375	-0.5	B	-0.327315	-431032098765432	1	197751	197950	1925
1	1	0.5	0	1	0.77478	0.74388	0.43206	0.75933	-0.5	B	-0.32727	-430998380150923	1	197801	198000	1926
0	0	0	0	0	0.01634	0.01465	0.00884	0.015495	0	A	-0.006655	-429493384962891	1	197851	198050	1927
0	0	0	0	0	0.01634	0.01465	0.00884	0.015495	0	A	-0.006655	-429493384962891	1	197901	198100	1928
0	0	0	0	0	0.01634	0.01465	0.00884	0.015495	0	A	-0.006655	-429493384962891	1	197951	198150	1929
0	0	0	0	0	0.01634	0.01465	0.00884	0.015495	0	A	-0.006655	-429493384962891	1	198001	198200	1930
0	0	0	0	0	0.01634	0.01465	0.00884	0.015495	0	A	-0.006655	-429493384962891	1	198051	198250	1931
0	0	0	0	0	0.01634	0.01465	0.00884	0.015495	0	A	-0.006655	-429493384962891	1	198101	198300	1932
0	0	0	0	0	0.01634	0.01465	0.00884	0.015495	0	A	-0.006655	-429493384962891	1	198151	198350	1933
0	0	0	0	0	0.01634	0.01465	0.00884	0.015495	0	A	-0.006655	-429493384962891	1	198201	198400	1934
0	0	0	0	0	0.01634	0.01465	0.00884	0.015495	0	A	-0.006655	-429493384962891	1	198251	198450	1935
0	0	0	0	0	0.01634	0.01465	0.00884	0.015495	0	A	-0.006655	-429493384962891	1	198301	198500	1936
0	0	0	0	0	0.01634	0.01465	0.00884	0.015495	0	A	-0.006655	-429493384962891	1	198351	198550	1937
0	0	0	0	0	0.01634	0.01465	0.00884	0.015495	0	A	-0.006655	-429493384962891	1	198401	198600	1938
0	0	0	0	0	0.01634	0.01465	0.00884	0.015495	0	A	-0.006655	-429493384962891	1	198451	198650	1939
0	0	0	0	0	0.01634	0.01465	0.00884	0.015495	0	A	-0.006655	-429493384962891	1	198501	198700	1940
0	0	0	0	0	0.01634	0.01465	0.00884	0.015495	0	A	-0.006655	-429493384962891	1	198551	198750	1941
0	0	0	0	0	0.01634	0.01465	0.00884	0.015495	0	A	-0.006655	-429493384962891	1	198601	198800	1942
0	0	0	0	0	0.01634	0.01465	0.00884	0.015495	0	A	-0.006655	-429493384962891	1	198651	198850	1943
0	0	0	0	0	0.01634	0.01465	0.00884	0.015495	0	A	-0.006655	-429493384962891	1	198701	198900	1944
0	0	0	0	0	0.01634	0.01465	0.00884	0.015495	0	A	-0.006655	-429493384962891	1	198751	198950	1945
0	0	0	0	0	0.01634	0.01465	0.00884	0.015495	0	A	-0.006655	-429493384962891	1	198801	199000	1946
0	0	0	0	0	0.01634	0.01465	0.00884	0.015495	0	A	-0.006655	-429493384962891	1	198851	199050	1947
0	0	0	0	0	0.01634	0.01465	0.00884	0.015495	0	A	-0.006655	-429493384962891	1	199251	199450	1948
0	0	0	0	0	0.01634	0.01465	0.00884	0.015495	0	A	-0.006655	-429493384962891	1	199351	199550	1949
0	0	0	0	0	0.01634	0.01465	0.00884	0.015495	0	A	-0.006655	-429493384962891	1	199401	199600	1950
0	0	0	0	0	0.01634	0.01465	0.00884	0.015495	0	A	-0.006655	-429493384962891	1	199451	199650	1951
0	0	0	0	0	0.01634	0.01465	0.00884	0.015495	0	A	-0.006655	-429493384962891	1	199501	199700	1952
0	0	0	0	0	0.01634	0.01465	0.00884	0.015495	0	A	-0.006655	-429493384962891	1	199551	199750	1953
0	0	0	0	0	0.01634	0.01465	0.00884	0.015495	0	A	-0.006655	-429493384962891	1	199601	199800	1954
0	0	0	0	0	0.01634	0.01465	0.00884	0.015495	0	A	-0.006655	-429493384962891	1	199651	199850	1955
0	0	0	0	0	0.01634	0.01465	0.00884	0.015495	0	A	-0.006655	-429493384962891	1	199701	199900	1956
0	0	0	0	0	0.01634	0.01465	0.00884	0.015495	0	A	-0.006655	-429493384962891	1	199751	199950	1957
0	0	0	0	0	0.01634	0.01465	0.00884	0.015495	0	A	-0.006655	-429493384962891	1	199801	200000	1958
0	0	0	0	0	0.01634	0.01465	0.00884	0.015495	0	A	-0.006655	-429493384962891	1	199851	200050	1959
0	0	0	0	0	0.01634	0.01465	0.00884	0.015495	0	A	-0.006655	-429493384962891	1	199901	200100	1960
0	0	0	0	0	0.01634	0.01465	0.00884	0.015495	0	A	-0.006655	-429493384962891	1	200501	200700	1961
1	0	0.5	1	0.5	0.77487	0.01465	0.43206	0.39476	0	G	0.0373	944877900496504	1	201001	201200	1962
0	0	0	0	0	0.01634	0.01465	0.00886	0.015495	0	A	-0.006635	-428202646014844	1	201101	201300	1963
0	0	0.5	0	0	0.01634	0.01465	0.43206	0.015495	0.5	E	0.416565	268838334946757	1	201151	201350	1964
0	0	0.5	0	0	0.01634	0.01465	0.43206	0.015495	0.5	E	0.416565	268838334946757	1	201201	201400	1965
1	1	0.5	0	1	0.77487	0.74388	0.43206	0.759375	-0.5	B	-0.327315	-431032098765432	1	201251	201450	1966
1	1	0.5	0	1	0.77487	0.74388	0.43206	0.759375	-0.5	B	-0.327315	-431032098765432	1	201301	201500	1967
1	1	0.5	0	1	0.77487	0.74388	0.43206	0.759375	-0.5	B	-0.327315	-431032098765432	1	201351	201550	1968
1	0	0.5	1	0.5	0.77487	0.02894	0.43206	0.401905	0	G	0.030155	750301688209902	1	201401	201600	1969
0	0	0	0	0	0.01634	0.01465	0.00884	0.015495	0	A	-0.006655	-429493384962891	1	201501	201700	1970
0	0	0	0	0	0.01634	0.01465	0.00884	0.015495	0	A	-0.006655	-429493384962891	1	201651	201850	1971
0	0	0	0	0	0.01634	0.01465	0.00884	0.015495	0	A	-0.006655	-429493384962891	1	201751	201950	1972
0	0	0	0	0	0.01634	0.01465	0.00884	0.015495	0	A	-0.006655	-429493384962891	1	201801	202000	1973
0	0	0	0	0	0.01634	0.01465	0.00884	0.015495	0	A	-0.006655	-429493384962891	1	201851	202050	1974
0	0	0	0	0	0.01634	0.01465	0.00884	0.015495	0	A	-0.006655	-429493384962891	1	201901	202100	1975
0	0	0	0	0	0.01634	0.01465	0.00884	0.015495	0	A	-0.006655	-429493384962891	1	201951	202150	1976
0	0	0	0	0	0.01634	0.01465	0.00884	0.015495	0	A	-0.006655	-429493384962891	1	202001	202200	1977
0	0	0	0	0	0.01634	0.01465	0.00884	0.015495	0	A	-0.006655	-429493384962891	1	202051	202250	1978
0	0	0	0	0	0.01634	0.01465	0.00884	0.015495	0	A	-0.006655	-429493384962891	1	202101	202300	1979
0	0	0	0	0	0.01634	0.01465	0.00884	0.015495	0	A	-0.006655	-429493384962891	1	202301	202500	1980
0	0	0	0	0	0.01634	0.01465	0.00884	0.015495	0	A	-0.006655	-429493384962891	1	202351	202550	1981
0	0	0	0	0	0.01634	0.01465	0.00884	0.015495	0	A	-0.006655	-429493384962891	1	202401	202600	1982
0	0	0	0	0	0.01634	0.01465	0.00884	0.015495	0	A	-0.006655	-429493384962891	1	202701	202900	1983
0	0	0	0	0	0.01634	0.01465	0.00884	0.015495	0	A	-0.006655	-429493384962891	1	202751	202950	1984
0	0	0	0	0	0.01634	0.01465	0.00884	0.015495	0	A	-0.006655	-429493384962891	1	203051	203250	1985
0	0	0	0	0	0.01634	0.01465	0.00884	0.015495	0	A	-0.006655	-429493384962891	1	203101	203300	1986
0	0	0	0	0	0.01634	0.01465	0.00884	0.015495	0	A	-0.006655	-429493384962891	1	203201	203400	1987
0	0	0	0	0	0.01634	0.01465	0.00884	0.015495	0	A	-0.006655	-429493384962891	1	203251	203450	1988
0	0	0	0	0	0.01634	0.01465	0.00884	0.015495	0	A	-0.006655	-429493384962891	1	203301	203500	1989
0	0	0	0	0	0.01634	0.01465	0.00884	0.015495	0	A	-0.006655	-429493384962891	1	203351	203550	1990
0	0	0	0	0	0.01634	0.01465	0.00884	0.015495	0	A	-0.006655	-429493384962891	1	203401	203600	1991
0	0	0	0	0	0.01634	0.01465	0.00884	0.015495	0	A	-0.006655	-429493384962891	1	203451	203650	1992
0	0	0	0	0	0.01634	0.01465	0.00884	0.015495	0	A	-0.006655	-429493384962891	1	203501	203700	1993
0	0	0	0	0	0.01634	0.01465	0.00884	0.015495	0	A	-0.006655	-429493384962891	1	203701	203900	1994
0	0	0	0	0	0.01634	0.01465	0.00884	0.015495	0	A	-0.006655	-429493384962891	1	203751	203950	1995
0	0	0	0	0	0.01634	0.01465	0.00884	0.015495	0	A	-0.006655	-429493384962891	1	203801	204000	1996
0	0	0	0	0	0.01634	0.01465	0.00884	0.015495	0	A	-0.006655	-429493384962891	1	203851	204050	1997
0	0	0	0	0	0.01634	0.01465	0.00884	0.015495	0	A	-0.006655	-429493384962891	1	203901	204100	1998
0	0	0	0	0	0.01634	0.01465	0.00884	0.015495	0	A	-0.006655	-429493384962891	1	203951	204150	1999
[truncated: 998,001+ more rows]

## Sheet: Part2
msCol	R50	F50	PDV	MPV	msCol	R50	F50	MPV_rcmeth	MPdiv	scenario	MPdiv_rcmeth	MPrate	seqnames	start	end	id
0	0	0.5	0	0	0.01634	0.01465	0.43206	0.015495	0.5	E	0.416565	268838334946757	5	25680001	25680200	1000001
0	0	0	0	0	0.01634	0.01465	0.00884	0.015495	0	A	-0.006655	-429493384962891	5	25680051	25680250	1000002
0	0	0	0	0	0.01634	0.01465	0.00884	0.015495	0	A	-0.006655	-429493384962891	5	25680101	25680300	1000003
0	0	0	0	0	0.01634	0.01465	0.00884	0.015495	0	A	-0.006655	-429493384962891	5	25680151	25680350	1000004
0	0	0	0	0	0.01634	0.01465	0.00884	0.015495	0	A	-0.006655	-429493384962891	5	25680401	25680600	1000005
0	0	0	0	0	0.01634	0.01465	0.00884	0.015495	0	A	-0.006655	-429493384962891	5	25680451	25680650	1000006
0	0	0	0	0	0.01634	0.01465	0.00884	0.015495	0	A	-0.006655	-429493384962891	5	25680501	25680700	1000007
0	0	0	0	0	0.01634	0.01465	0.00884	0.015495	0	A	-0.006655	-429493384962891	5	25680551	25680750	1000008
0	0	0	0	0	0.01634	0.01465	0.00884	0.015495	0	A	-0.006655	-429493384962891	5	25680601	25680800	1000009
0	0	0	0	0	0.01634	0.01465	0.00884	0.015495	0	A	-0.006655	-429493384962891	5	25680651	25680850	1000010
0	0	0	0	0	0.01634	0.01465	0.00884	0.015495	0	A	-0.006655	-429493384962891	5	25680701	25680900	1000011
0	0	0	0	0	0.01634	0.01465	0.00884	0.015495	0	A	-0.006655	-429493384962891	5	25680751	25680950	1000012
0	0	0	0	0	0.01634	0.01465	0.00884	0.015495	0	A	-0.006655	-429493384962891	5	25680801	25681000	1000013
0	0	0	0	0	0.01634	0.01465	0.00884	0.015495	0	A	-0.006655	-429493384962891	5	25680851	25681050	1000014
0	0	0	0	0	0.01634	0.01465	0.00884	0.015495	0	A	-0.006655	-429493384962891	5	25681301	25681500	1000015
0	0	0	0	0	0.01634	0.01465	0.00884	0.015495	0	A	-0.006655	-429493384962891	5	25681351	25681550	1000016
0	0	0.5	0	0	0.01634	0.01465	0.23077	0.015495	0.5	E	0.215275	13893191352049	5	25681651	25681850	1000017
1	1	1	0	1	0.77487	0.74388	0.80488	0.759375	0	A	0.0455050000000001	599242798353911	5	25681801	25682000	1000018
1	1	1	0	1	0.77487	0.74388	0.85527	0.759375	0	A	0.0958950000000001	126281481481482	5	25681901	25682100	1000019
1	1	1	0	1	0.77487	0.74388	0.85527	0.759375	0	A	0.0958950000000001	126281481481482	5	25681951	25682150	1000020
1	1	1	0	1	0.77487	0.74388	0.85527	0.759375	0	A	0.0958950000000001	126281481481482	5	25682001	25682200	1000021
1	1	1	0	1	0.77487	0.74388	0.85527	0.759375	0	A	0.0958950000000001	126281481481482	5	25682051	25682250	1000022
1	1	1	0	1	0.77487	0.74388	0.85527	0.759375	0	A	0.0958950000000001	126281481481482	5	25682101	25682300	1000023
1	1	1	0	1	0.77487	0.74388	0.85527	0.759375	0	A	0.0958950000000001	126281481481482	5	25682151	25682350	1000024
1	1	1	0	1	0.77487	0.74388	0.85527	0.759375	0	A	0.0958950000000001	126281481481482	5	25682201	25682400	1000025
1	1	1	0	1	0.77487	0.74388	0.85527	0.759375	0	A	0.0958950000000001	126281481481482	5	25682251	25682450	1000026
1	1	1	0	1	0.77487	0.74388	0.85527	0.759375	0	A	0.0958950000000001	126281481481482	5	25682301	25682500	1000027
1	1	1	0	1	0.77487	0.74388	0.85527	0.759375	0	A	0.0958950000000001	126281481481482	5	25682351	25682550	1000028
1	1	0.5	0	1	0.77487	0.74388	0.43855	0.759375	-0.5	B	-0.320825	-422485596707819	5	25682401	25682600	1000029
1	1	0.5	0	1	0.77487	0.74388	0.43206	0.759375	-0.5	B	-0.327315	-431032098765432	5	25682501	25682700	1000030
1	1	0.5	0	1	0.77487	0.74388	0.43206	0.759375	-0.5	B	-0.327315	-431032098765432	5	25682551	25682750	1000031
1	1	0.5	0	1	0.77487	0.74388	0.43206	0.759375	-0.5	B	-0.327315	-431032098765432	5	25682601	25682800	1000032
1	1	0.5	0	1	0.77487	0.74388	0.43206	0.759375	-0.5	B	-0.327315	-431032098765432	5	25682651	25682850	1000033
1	1	0.5	0	1	0.77487	0.74388	0.43206	0.759375	-0.5	B	-0.327315	-431032098765432	5	25682701	25682900	1000034
1	1	0.5	0	1	0.77487	0.74388	0.43206	0.759375	-0.5	B	-0.327315	-431032098765432	5	25682751	25682950	1000035
0	0	0.5	0	0	0.01634	0.01465	0.43206	0.015495	0.5	E	0.416565	268838334946757	5	25682801	25683000	1000036
0	0	0	0	0	0.01634	0.01465	0.00884	0.015495	0	A	-0.006655	-429493384962891	5	25682851	25683050	1000037
0	0	0	0	0	0.01634	0.01465	0.00884	0.015495	0	A	-0.006655	-429493384962891	5	25683051	25683250	1000038
0	0	0	0	0	0.01634	0.01465	0.00884	0.015495	0	A	-0.006655	-429493384962891	5	25683101	25683300	1000039
0	0	0	0	0	0.01634	0.01465	0.00884	0.015495	0	A	-0.006655	-429493384962891	5	25683151	25683350	1000040
0	0	0	0	0	0.01634	0.01465	0.00884	0.015495	0	A	-0.006655	-429493384962891	5	25683201	25683400	1000041
0	0	0	0	0	0.01634	0.01465	0.00884	0.015495	0	A	-0.006655	-429493384962891	5	25683251	25683450	1000042
0	0	0	0	0	0.01634	0.01465	0.00884	0.015495	0	A	-0.006655	-429493384962891	5	25683301	25683500	1000043
0	0	0	0	0	0.01634	0.01465	0.00884	0.015495	0	A	-0.006655	-429493384962891	5	25683351	25683550	1000044
0	0	0	0	0	0.01634	0.01465	0.00884	0.015495	0	A	-0.006655	-429493384962891	5	25683401	25683600	1000045
0	0	0	0	0	0.01634	0.01465	0.00884	0.015495	0	A	-0.006655	-429493384962891	5	25683451	25683650	1000046
0	0	0	0	0	0.01634	0.01465	0.00884	0.015495	0	A	-0.006655	-429493384962891	5	25683501	25683700	1000047
0	0	0	0	0	0.01634	0.01465	0.00884	0.015495	0	A	-0.006655	-429493384962891	5	25683551	25683750	1000048
0	0	0	0	0	0.01634	0.01465	0.00884	0.015495	0	A	-0.006655	-429493384962891	5	25683601	25683800	1000049
0	0	0	0	0	0.01634	0.01465	0.00884	0.015495	0	A	-0.006655	-429493384962891	5	25683651	25683850	1000050
0	0	0	0	0	0.01634	0.01465	0.00884	0.015495	0	A	-0.006655	-429493384962891	5	25683701	25683900	1000051
0	0	0	0	0	0.01634	0.01465	0.00884	0.015495	0	A	-0.006655	-429493384962891	5	25683751	25683950	1000052
0	0	0	0	0	0.01634	0.01465	0.00884	0.015495	0	A	-0.006655	-429493384962891	5	25684101	25684300	1000053
0	0	0	0	0	0.01634	0.01465	0.00884	0.015495	0	A	-0.006655	-429493384962891	5	25684151	25684350	1000054
0	0	0	0	0	0.01634	0.01465	0.00884	0.015495	0	A	-0.006655	-429493384962891	5	25684201	25684400	1000055
0	0	0	0	0	0.01634	0.01465	0.00884	0.015495	0	A	-0.006655	-429493384962891	5	25684251	25684450	1000056
0	0	0	0	0	0.01634	0.01465	0.00884	0.015495	0	A	-0.006655	-429493384962891	5	25684301	25684500	1000057
0	0	0	0	0	0.01634	0.01465	0.00884	0.015495	0	A	-0.006655	-429493384962891	5	25684351	25684550	1000058
0	0	0	0	0	0.01634	0.01465	0.00884	0.015495	0	A	-0.006655	-429493384962891	5	25684401	25684600	1000059
0	0	0	0	0	0.01634	0.01465	0.00884	0.015495	0	A	-0.006655	-429493384962891	5	25684451	25684650	1000060
0	0	0	0	0	0.01634	0.01465	0.00884	0.015495	0	A	-0.006655	-429493384962891	5	25684501	25684700	1000061
0	0	0	0	0	0.01634	0.01465	0.00884	0.015495	0	A	-0.006655	-429493384962891	5	25684551	25684750	1000062
0	0	0	0	0	0.01634	0.01465	0.00884	0.015495	0	A	-0.006655	-429493384962891	5	25684601	25684800	1000063
0	0	0	0	0	0.01634	0.01465	0.00884	0.015495	0	A	-0.006655	-429493384962891	5	25684651	25684850	1000064
0	0	0	0	0	0.01634	0.01465	0.00884	0.015495	0	A	-0.006655	-429493384962891	5	25684751	25684950	1000065
0	0	0	0	0	0.01634	0.01465	0.00885	0.015495	0	A	-0.006645	-428848015488867	5	25684801	25685000	1000066
0	0	0	0	0	0.01634	0.01465	0.00884	0.015495	0	A	-0.006655	-429493384962891	5	25684851	25685050	1000067
0	0	0	0	0	0.01634	0.01465	0.00884	0.015495	0	A	-0.006655	-429493384962891	5	25684901	25685100	1000068
0	0	0	0	0	0.01634	0.01465	0.00884	0.015495	0	A	-0.006655	-429493384962891	5	25684951	25685150	1000069
0	0	0	0	0	0.01634	0.01465	0.00884	0.015495	0	A	-0.006655	-429493384962891	5	25685001	25685200	1000070
0	0	0	0	0	0.01634	0.01465	0.00884	0.015495	0	A	-0.006655	-429493384962891	5	25685051	25685250	1000071
0	0	0	0	0	0.01634	0.01465	0.00884	0.015495	0	A	-0.006655	-429493384962891	5	25685101	25685300	1000072
0	0	0	0	0	0.01634	0.01465	0.00884	0.015495	0	A	-0.006655	-429493384962891	5	25685151	25685350	1000073
0	0	0	0	0	0.01634	0.01465	0.00884	0.015495	0	A	-0.006655	-429493384962891	5	25685201	25685400	1000074
0	0	0	0	0	0.01634	0.01465	0.00884	0.015495	0	A	-0.006655	-429493384962891	5	25685251	25685450	1000075
0	0	0	0	0	0.01634	0.01465	0.00884	0.015495	0	A	-0.006655	-429493384962891	5	25685351	25685550	1000076
0	0	0	0	0	0.01634	0.01465	0.00884	0.015495	0	A	-0.006655	-429493384962891	5	25685401	25685600	1000077
0	0	0	0	0	0.01634	0.01465	0.00884	0.015495	0	A	-0.006655	-429493384962891	5	25685451	25685650	1000078
0	0	0	0	0	0.01634	0.01465	0.00884	0.015495	0	A	-0.006655	-429493384962891	5	25685501	25685700	1000079
0	0	0	0	0	0.01634	0.01465	0.00884	0.015495	0	A	-0.006655	-429493384962891	5	25685551	25685750	1000080
0	0	0	0	0	0.01634	0.01465	0.00884	0.015495	0	A	-0.006655	-429493384962891	5	25685601	25685800	1000081
0	0	0	0	0	0.01634	0.01465	0.00884	0.015495	0	A	-0.006655	-429493384962891	5	25685651	25685850	1000082
0	0	0	0	0	0.01634	0.01465	0.00884	0.015495	0	A	-0.006655	-429493384962891	5	25685701	25685900	1000083
0	0	0	0	0	0.01634	0.01465	0.00884	0.015495	0	A	-0.006655	-429493384962891	5	25685751	25685950	1000084
0	0	0	0	0	0.01634	0.01465	0.00884	0.015495	0	A	-0.006655	-429493384962891	5	25685801	25686000	1000085
0	0	0	0	0	0.01634	0.01465	0.00884	0.015495	0	A	-0.006655	-429493384962891	5	25685851	25686050	1000086
0	0	0	0	0	0.01634	0.01465	0.00884	0.015495	0	A	-0.006655	-429493384962891	5	25685901	25686100	1000087
0	0	0	0	0	0.01634	0.01465	0.00884	0.015495	0	A	-0.006655	-429493384962891	5	25685951	25686150	1000088
0	0	0	0	0	0.01634	0.01465	0.00884	0.015495	0	A	-0.006655	-429493384962891	5	25686051	25686250	1000089
0	0	0	0	0	0.01634	0.01465	0.00884	0.015495	0	A	-0.006655	-429493384962891	5	25686101	25686300	1000090
0	0	0	0	0	0.01634	0.01465	0.00884	0.015495	0	A	-0.006655	-429493384962891	5	25686151	25686350	1000091
0	0	0	0	0	0.01634	0.01465	0.00884	0.015495	0	A	-0.006655	-429493384962891	5	25686201	25686400	1000092
0	0	0	0	0	0.01634	0.01465	0.00884	0.015495	0	A	-0.006655	-429493384962891	5	25686251	25686450	1000093
0	0	0	0	0	0.01634	0.01465	0.00884	0.015495	0	A	-0.006655	-429493384962891	5	25686301	25686500	1000094
0	0	0	0	0	0.01634	0.01465	0.00884	0.015495	0	A	-0.006655	-429493384962891	5	25686351	25686550	1000095
0	0	0	0	0	0.01634	0.01465	0.00884	0.015495	0	A	-0.006655	-429493384962891	5	25686401	25686600	1000096
0	0	0	0	0	0.01634	0.01465	0.00884	0.015495	0	A	-0.006655	-429493384962891	5	25686451	25686650	1000097
0	0	0	0	0	0.01634	0.01465	0.00884	0.015495	0	A	-0.006655	-429493384962891	5	25686951	25687150	1000098
0	0	0	0	0	0.01634	0.01465	0.00884	0.015495	0	A	-0.006655	-429493384962891	5	25687001	25687200	1000099
1	1	0.5	0	1	0.77487	0.4441	0.43206	0.609485	-0.5	B	-0.177425	-291106425916963	5	25687051	25687250	1000100
1	1	0.5	0	1	0.77487	0.74388	0.43206	0.759375	-0.5	B	-0.327315	-431032098765432	5	25687101	25687300	1000101
1	1	0.5	0	1	0.77487	0.74388	0.43206	0.759375	-0.5	B	-0.327315	-431032098765432	5	25687151	25687350	1000102
1	1	1	0	1	0.77487	0.74388	0.85527	0.759375	0	A	0.0958950000000001	126281481481482	5	25689351	25689550	1000103
1	1	1	0	1	0.77487	0.74388	0.85527	0.759375	0	A	0.0958950000000001	126281481481482	5	25689801	25690000	1000104
1	1	1	0	1	0.77487	0.74388	0.85527	0.759375	0	A	0.0958950000000001	126281481481482	5	25689851	25690050	1000105
1	1	1	0	1	0.77487	0.74388	0.85527	0.759375	0	A	0.0958950000000001	126281481481482	5	25689901	25690100	1000106
1	1	1	0	1	0.77487	0.74388	0.85527	0.759375	0	A	0.0958950000000001	126281481481482	5	25689951	25690150	1000107
1	1	1	0	1	0.77487	0.74388	0.85527	0.759375	0	A	0.0958950000000001	126281481481482	5	25690301	25690500	1000108
1	1	1	0	1	0.77487	0.74388	0.85527	0.759375	0	A	0.0958950000000001	126281481481482	5	25690351	25690550	1000109
1	1	1	0	1	0.77487	0.74388	0.85527	0.759375	0	A	0.0958950000000001	126281481481482	5	25690401	25690600	1000110
1	1	0.5	0	1	0.77487	0.74388	0.43206	0.759375	-0.5	B	-0.327315	-431032098765432	5	25690701	25690900	1000111
1	1	0.5	0	1	0.77487	0.74388	0.43206	0.759375	-0.5	B	-0.327315	-431032098765432	5	25690751	25690950	1000112
1	0	0.5	1	0.5	0.77487	0.01465	0.43206	0.39476	0	G	0.0373	944877900496504	5	25690801	25691000	1000113
0	0	0	0	0	0.01634	0.01465	0.00884	0.015495	0	A	-0.006655	-429493384962891	5	25690851	25691050	1000114
1	1	0.5	0	1	0.77487	0.74388	0.43206	0.759375	-0.5	B	-0.327315	-431032098765432	5	25690901	25691100	1000115
1	1	0.5	0	1	0.77487	0.74388	0.43206	0.759375	-0.5	B	-0.327315	-431032098765432	5	25690951	25691150	1000116
1	1	0.5	0	1	0.77487	0.74388	0.43226	0.759375	-0.5	B	-0.327115	-430768724279835	5	25691001	25691200	1000117
1	1	1	0	1	0.77487	0.74388	0.85527	0.759375	0	A	0.0958950000000001	126281481481482	5	25691051	25691250	1000118
1	1	1	0	1	0.77487	0.74388	0.85527	0.759375	0	A	0.0958950000000001	126281481481482	5	25691101	25691300	1000119
1	1	1	0	1	0.77487	0.74388	0.85527	0.759375	0	A	0.0958950000000001	126281481481482	5	25691201	25691400	1000120
1	1	1	0	1	0.77487	0.74388	0.85527	0.759375	0	A	0.0958950000000001	126281481481482	5	25691251	25691450	1000121
1	1	1	0	1	0.77487	0.74388	0.85527	0.759375	0	A	0.0958950000000001	126281481481482	5	25691301	25691500	1000122
1	1	1	0	1	0.77487	0.74388	0.85527	0.759375	0	A	0.0958950000000001	126281481481482	5	25691351	25691550	1000123
1	1	0.5	0	1	0.77487	0.74388	0.43206	0.759375	-0.5	B	-0.327315	-431032098765432	5	25691401	25691600	1000124
1	1	0.5	0	1	0.77487	0.74388	0.43206	0.759375	-0.5	B	-0.327315	-431032098765432	5	25691451	25691650	1000125
1	1	1	0	1	0.77487	0.74388	0.85527	0.759375	0	A	0.0958950000000001	126281481481482	5	25691501	25691700	1000126
1	1	0.5	0	1	0.77487	0.74388	0.43211	0.759375	-0.5	B	-0.327265	-430966255144033	5	25691551	25691750	1000127
1	1	0.5	0	1	0.77487	0.74388	0.43248	0.759375	-0.5	B	-0.326895	-430479012345679	5	25691601	25691800	1000128
1	1	0.5	0	1	0.77487	0.74388	0.43206	0.759375	-0.5	B	-0.327315	-431032098765432	5	25691651	25691850	1000129
1	0	0.5	1	0.5	0.7685	0.01465	0.43206	0.391575	0	G	0.040485	103390155142693	5	25691701	25691900	1000130
1	0	0.5	1	0.5	0.77487	0.01465	0.43206	0.39476	0	G	0.0373	944877900496504	5	25691751	25691950	1000131
1	0	0.5	1	0.5	0.77487	0.01465	0.43206	0.39476	0	G	0.0373	944877900496504	5	25691801	25692000	1000132
0	0	0	0	0	0.01634	0.01465	0.00884	0.015495	0	A	-0.006655	-429493384962891	5	25692301	25692500	1000133
0	0	0	0	0	0.01634	0.01465	0.00884	0.015495	0	A	-0.006655	-429493384962891	5	25692351	25692550	1000134
0	0	0	0	0	0.01634	0.01465	0.00884	0.015495	0	A	-0.006655	-429493384962891	5	25692401	25692600	1000135
0	0	0	0	0	0.01634	0.01465	0.00884	0.015495	0	A	-0.006655	-429493384962891	5	25692451	25692650	1000136
0	0	0	0	0	0.01634	0.01465	0.00884	0.015495	0	A	-0.006655	-429493384962891	5	25692501	25692700	1000137
0	0	0	0	0	0.01634	0.01465	0.00884	0.015495	0	A	-0.006655	-429493384962891	5	25692551	25692750	1000138
0	0	0	0	0	0.01634	0.01465	0.00884	0.015495	0	A	-0.006655	-429493384962891	5	25692601	25692800	1000139
0	0	0	0	0	0.01634	0.01465	0.00884	0.015495	0	A	-0.006655	-429493384962891	5	25692651	25692850	1000140
0	0	0	0	0	0.01634	0.01465	0.00884	0.015495	0	A	-0.006655	-429493384962891	5	25692701	25692900	1000141
0	0	0	0	0	0.01634	0.01465	0.00884	0.015495	0	A	-0.006655	-429493384962891	5	25692751	25692950	1000142
0	0	0	0	0	0.01634	0.01465	0.00884	0.015495	0	A	-0.006655	-429493384962891	5	25692801	25693000	1000143
0	0	0	0	0	0.01634	0.01465	0.00884	0.015495	0	A	-0.006655	-429493384962891	5	25692851	25693050	1000144
0	0	0	0	0	0.01634	0.01465	0.00884	0.015495	0	A	-0.006655	-429493384962891	5	25692901	25693100	1000145
0	0	0	0	0	0.01634	0.01465	0.00884	0.015495	0	A	-0.006655	-429493384962891	5	25692951	25693150	1000146
0	0	0	0	0	0.01634	0.01465	0.00884	0.015495	0	A	-0.006655	-429493384962891	5	25693001	25693200	1000147
0	0	0	0	0	0.01634	0.01465	0.00884	0.015495	0	A	-0.006655	-429493384962891	5	25693051	25693250	1000148
0	0	0	0	0	0.01634	0.01465	0.00884	0.015495	0	A	-0.006655	-429493384962891	5	25693101	25693300	1000149
0	0	0	0	0	0.01634	0.01465	0.00884	0.015495	0	A	-0.006655	-429493384962891	5	25693151	25693350	1000150
0	0	0	0	0	0.01634	0.01465	0.00884	0.015495	0	A	-0.006655	-429493384962891	5	25693201	25693400	1000151
0	0	0	0	0	0.01634	0.01465	0.00884	0.015495	0	A	-0.006655	-429493384962891	5	25693251	25693450	1000152
0	0	0	0	0	0.01634	0.01465	0.00884	0.015495	0	A	-0.006655	-429493384962891	5	25693501	25693700	1000153
0	0	0	0	0	0.01634	0.01465	0.00884	0.015495	0	A	-0.006655	-429493384962891	5	25693551	25693750	1000154
0	0	0	0	0	0.01634	0.01465	0.00884	0.015495	0	A	-0.006655	-429493384962891	5	25693601	25693800	1000155
0	0	0	0	0	0.01634	0.01465	0.00884	0.015495	0	A	-0.006655	-429493384962891	5	25693651	25693850	1000156
0	0	0	0	0	0.01634	0.01465	0.00884	0.015495	0	A	-0.006655	-429493384962891	5	25693701	25693900	1000157
0	0	0	0	0	0.01634	0.01465	0.00884	0.015495	0	A	-0.006655	-429493384962891	5	25693751	25693950	1000158
0	0	0	0	0	0.01634	0.01465	0.00884	0.015495	0	A	-0.006655	-429493384962891	5	25693801	25694000	1000159
0	0	0	0	0	0.01634	0.01465	0.00886	0.015495	0	A	-0.006635	-428202646014844	5	25694351	25694550	1000160
0	0	0	0	0	0.01634	0.01465	0.00901	0.015495	0	A	-0.006485	-418522103904485	5	25694401	25694600	1000161
0	0	0	0	0	0.01634	0.01465	0.00935	0.015495	0	A	-0.006145	-396579541787673	5	25694451	25694650	1000162
0	0	0	0	0	0.01634	0.01465	0.00963	0.015495	0	A	-0.005865	-378509196515005	5	25694501	25694700	1000163
0	0	0	0	0	0.01634	0.01465	0.00884	0.015495	0	A	-0.006655	-429493384962891	5	25694851	25695050	1000164
0	0	0	0	0	0.01634	0.01465	0.00885	0.015495	0	A	-0.006645	-428848015488867	5	25695501	25695700	1000165
0	0	0	0	0	0.01634	0.01465	0.00884	0.015495	0	A	-0.006655	-429493384962891	5	25695551	25695750	1000166
0	0	0	0	0	0.01634	0.01465	0.00884	0.015495	0	A	-0.006655	-429493384962891	5	25695601	25695800	1000167
0	0	0	0	0	0.01634	0.01465	0.00884	0.015495	0	A	-0.006655	-429493384962891	5	25695651	25695850	1000168
0	0	0	0	0	0.01634	0.01465	0.00884	0.015495	0	A	-0.006655	-429493384962891	5	25695701	25695900	1000169
0	0	0	0	0	0.01634	0.01465	0.00884	0.015495	0	A	-0.006655	-429493384962891	5	25695751	25695950	1000170
0	0	0	0	0	0.01634	0.01465	0.00884	0.015495	0	A	-0.006655	-429493384962891	5	25695801	25696000	1000171
0	0	0	0	0	0.01634	0.01465	0.00884	0.015495	0	A	-0.006655	-429493384962891	5	25695851	25696050	1000172
0	0	0	0	0	0.01634	0.01465	0.00884	0.015495	0	A	-0.006655	-429493384962891	5	25695901	25696100	1000173
0	0	0	0	0	0.01634	0.01465	0.00884	0.015495	0	A	-0.006655	-429493384962891	5	25695951	25696150	1000174
0	0	0	0	0	0.01634	0.01465	0.00884	0.015495	0	A	-0.006655	-429493384962891	5	25696001	25696200	1000175
0	0	0	0	0	0.01634	0.01465	0.00884	0.015495	0	A	-0.006655	-429493384962891	5	25696051	25696250	1000176
0	0	0.5	0	0	0.01634	0.01465	0.43206	0.015495	0.5	E	0.416565	268838334946757	5	25696201	25696400	1000177
1	1	0.5	0	1	0.77487	0.74388	0.43208	0.759375	-0.5	B	-0.327295	-431005761316872	5	25696301	25696500	1000178
1	1	0.5	0	1	0.77487	0.74388	0.43206	0.759375	-0.5	B	-0.327315	-431032098765432	5	25696351	25696550	1000179
0	1	0.5	-1	0.5	0.01634	0.74388	0.43206	0.38011	0	J	0.05195	136670963668412	5	25696401	25696600	1000180
1	1	0.5	0	1	0.77487	0.74388	0.43206	0.759375	-0.5	B	-0.327315	-431032098765432	5	25696451	25696650	1000181
0	0	0.5	0	0	0.01634	0.01465	0.43206	0.015495	0.5	E	0.416565	268838334946757	5	25696501	25696700	1000182
1	0	0.5	1	0.5	0.77487	0.01465	0.43206	0.39476	0	G	0.0373	944877900496504	5	25696551	25696750	1000183
1	1	1	0	1	0.77487	0.74388	0.73573	0.759375	0	A	-0.0236449999999999	-311374485596707	5	25696801	25697000	1000184
1	1	0.5	0	1	0.77487	0.74388	0.43206	0.759375	-0.5	B	-0.327315	-431032098765432	5	25696851	25697050	1000185
1	1	1	0	1	0.77487	0.74388	0.85527	0.759375	0	A	0.0958950000000001	126281481481482	5	25696901	25697100	1000186
1	1	1	0	1	0.77487	0.74388	0.84782	0.759375	0	A	0.0884450000000001	116470781893004	5	25696951	25697150	1000187
1	1	1	0	1	0.77487	0.74388	0.85527	0.759375	0	A	0.0958950000000001	126281481481482	5	25697001	25697200	1000188
1	1	1	0	1	0.77487	0.74388	0.85527	0.759375	0	A	0.0958950000000001	126281481481482	5	25697051	25697250	1000189
1	1	0.5	0	1	0.77487	0.74388	0.43217	0.759375	-0.5	B	-0.327205	-430887242798354	5	25697101	25697300	1000190
1	1	0.5	0	1	0.77487	0.74388	0.43206	0.759375	-0.5	B	-0.327315	-431032098765432	5	25697151	25697350	1000191
1	1	0.5	0	1	0.77487	0.74388	0.43206	0.759375	-0.5	B	-0.327315	-431032098765432	5	25697201	25697400	1000192
0	0	0	0	0	0.01634	0.01465	0.00884	0.015495	0	A	-0.006655	-429493384962891	5	25697851	25698050	1000193
0	0	0	0	0	0.01634	0.01465	0.00884	0.015495	0	A	-0.006655	-429493384962891	5	25697901	25698100	1000194
0	0	0	0	0	0.01634	0.01465	0.00884	0.015495	0	A	-0.006655	-429493384962891	5	25697951	25698150	1000195
0	0	0	0	0	0.01634	0.01465	0.00884	0.015495	0	A	-0.006655	-429493384962891	5	25698001	25698200	1000196
1	1	0.5	0	1	0.77487	0.74388	0.43206	0.759375	-0.5	B	-0.327315	-431032098765432	5	25698151	25698350	1000197
1	1	0.5	0	1	0.77487	0.74326	0.43206	0.759065	-0.5	B	-0.327005	-430799733883133	5	25698201	25698400	1000198
0	0	0.5	0	0	0.01634	0.01465	0.43206	0.015495	0.5	E	0.416565	268838334946757	5	25698251	25698450	1000199
1	0	0.5	1	0.5	0.77487	0.03807	0.43206	0.40647	0	G	0.02559	629566757694295	5	25698301	25698500	1000200
0	0	0	0	0	0.01634	0.01465	0.00884	0.015495	0	A	-0.006655	-429493384962891	5	25698701	25698900	1000201
0	0	0	0	0	0.01634	0.01465	0.00884	0.015495	0	A	-0.006655	-429493384962891	5	25698751	25698950	1000202
0	0	0	0	0	0.01634	0.01465	0.00884	0.015495	0	A	-0.006655	-429493384962891	5	25698801	25699000	1000203
0	0	0	0	0	0.01634	0.01465	0.00884	0.015495	0	A	-0.006655	-429493384962891	5	25698851	25699050	1000204
0	0	0	0	0	0.01634	0.01465	0.00884	0.015495	0	A	-0.006655	-429493384962891	5	25698901	25699100	1000205
0	0	0	0	0	0.01634	0.01465	0.00884	0.015495	0	A	-0.006655	-429493384962891	5	25698951	25699150	1000206
0	0	0	0	0	0.01634	0.01465	0.00884	0.015495	0	A	-0.006655	-429493384962891	5	25699001	25699200	1000207
0	0	0	0	0	0.01634	0.01465	0.00884	0.015495	0	A	-0.006655	-429493384962891	5	25699051	25699250	1000208
0	0	0	0	0	0.01634	0.01465	0.00884	0.015495	0	A	-0.006655	-429493384962891	5	25699101	25699300	1000209
0	0	0	0	0	0.01634	0.01465	0.00884	0.015495	0	A	-0.006655	-429493384962891	5	25699151	25699350	1000210
0	0	0	0	0	0.01634	0.01465	0.00884	0.015495	0	A	-0.006655	-429493384962891	5	25699201	25699400	1000211
0	0	0	0	0	0.01634	0.01465	0.00884	0.015495	0	A	-0.006655	-429493384962891	5	25699251	25699450	1000212
0	0	0	0	0	0.01634	0.01465	0.00884	0.015495	0	A	-0.006655	-429493384962891	5	25699301	25699500	1000213
0	0	0	0	0	0.01634	0.01465	0.00884	0.015495	0	A	-0.006655	-429493384962891	5	25699351	25699550	1000214
0	0	0	0	0	0.01634	0.01465	0.00884	0.015495	0	A	-0.006655	-429493384962891	5	25699401	25699600	1000215
0	0	0	0	0	0.01634	0.01465	0.00886	0.015495	0	A	-0.006635	-428202646014844	5	25699451	25699650	1000216
0	0	0	0	0	0.01634	0.01465	0.00884	0.015495	0	A	-0.006655	-429493384962891	5	25699651	25699850	1000217
0	0	0	0	0	0.01634	0.01465	0.00885	0.015495	0	A	-0.006645	-428848015488867	5	25699701	25699900	1000218
0	0	0	0	0	0.01634	0.01465	0.00884	0.015495	0	A	-0.006655	-429493384962891	5	25699751	25699950	1000219
0	0	0	0	0	0.01634	0.01465	0.00884	0.015495	0	A	-0.006655	-429493384962891	5	25700001	25700200	1000220
0	0	0	0	0	0.01634	0.01465	0.00884	0.015495	0	A	-0.006655	-429493384962891	5	25700051	25700250	1000221
0	0	0	0	0	0.01634	0.01465	0.00884	0.015495	0	A	-0.006655	-429493384962891	5	25700101	25700300	1000222
0	0	0	0	0	0.01634	0.01465	0.00884	0.015495	0	A	-0.006655	-429493384962891	5	25700151	25700350	1000223
0	0	0	0	0	0.01634	0.01465	0.00884	0.015495	0	A	-0.006655	-429493384962891	5	25700201	25700400	1000224
0	0	0	0	0	0.01634	0.01465	0.00884	0.015495	0	A	-0.006655	-429493384962891	5	25700251	25700450	1000225
0	0	0	0	0	0.01634	0.01465	0.00884	0.015495	0	A	-0.006655	-429493384962891	5	25700501	25700700	1000226
0	0	0	0	0	0.01634	0.01465	0.00884	0.015495	0	A	-0.006655	-429493384962891	5	25700551	25700750	1000227
0	0	0	0	0	0.01634	0.01465	0.00884	0.015495	0	A	-0.006655	-429493384962891	5	25700951	25701150	1000228
0	0	0	0	0	0.01634	0.01465	0.00884	0.015495	0	A	-0.006655	-429493384962891	5	25701001	25701200	1000229
0	0	0	0	0	0.01634	0.01465	0.00884	0.015495	0	A	-0.006655	-429493384962891	5	25701051	25701250	1000230
0	0	0	0	0	0.01634	0.01465	0.00884	0.015495	0	A	-0.006655	-429493384962891	5	25701101	25701300	1000231
0	0	0	0	0	0.01634	0.01465	0.00884	0.015495	0	A	-0.006655	-429493384962891	5	25701151	25701350	1000232
0	0	0	0	0	0.01634	0.01465	0.00884	0.015495	0	A	-0.006655	-429493384962891	5	25701201	25701400	1000233
0	0	0	0	0	0.01634	0.01465	0.00884	0.015495	0	A	-0.006655	-429493384962891	5	25701251	25701450	1000234
0	0	0	0	0	0.01634	0.01465	0.00884	0.015495	0	A	-0.006655	-429493384962891	5	25701451	25701650	1000235
0	0	0	0	0	0.01634	0.01465	0.00884	0.015495	0	A	-0.006655	-429493384962891	5	25701501	25701700	1000236
0	0	0	0	0	0.01634	0.01465	0.00884	0.015495	0	A	-0.006655	-429493384962891	5	25701551	25701750	1000237
0	0	0	0	0	0.01634	0.01465	0.00884	0.015495	0	A	-0.006655	-429493384962891	5	25701601	25701800	1000238
0	0	0	0	0	0.01634	0.01465	0.00884	0.015495	0	A	-0.006655	-429493384962891	5	25701651	25701850	1000239
0	0	0	0	0	0.01634	0.01465	0.00884	0.015495	0	A	-0.006655	-429493384962891	5	25701701	25701900	1000240
0	0	0	0	0	0.01634	0.01465	0.00884	0.015495	0	A	-0.006655	-429493384962891	5	25701751	25701950	1000241
0	0	0	0	0	0.01634	0.01465	0.00884	0.015495	0	A	-0.006655	-429493384962891	5	25701801	25702000	1000242
0	0	0	0	0	0.01634	0.01465	0.00884	0.015495	0	A	-0.006655	-429493384962891	5	25701851	25702050	1000243
0	0	0	0	0	0.01634	0.01465	0.00884	0.015495	0	A	-0.006655	-429493384962891	5	25701901	25702100	1000244
0	0	0	0	0	0.01634	0.01465	0.00884	0.015495	0	A	-0.006655	-429493384962891	5	25702051	25702250	1000245
0	0	0	0	0	0.01634	0.01465	0.00884	0.015495	0	A	-0.006655	-429493384962891	5	25702101	25702300	1000246
0	0	0	0	0	0.01634	0.01465	0.00884	0.015495	0	A	-0.006655	-429493384962891	5	25702151	25702350	1000247
0	0	0	0	0	0.01634	0.01465	0.00884	0.015495	0	A	-0.006655	-429493384962891	5	25702401	25702600	1000248
0	0	0	0	0	0.01634	0.01465	0.00884	0.015495	0	A	-0.006655	-429493384962891	5	25702451	25702650	1000249
0	0	0	0	0	0.01634	0.01465	0.00884	0.015495	0	A	-0.006655	-429493384962891	5	25702501	25702700	1000250
0	0	0	0	0	0.01634	0.01465	0.00884	0.015495	0	A	-0.006655	-429493384962891	5	25702551	25702750	1000251
0	0	0	0	0	0.01634	0.01465	0.00884	0.015495	0	A	-0.006655	-429493384962891	5	25702601	25702800	1000252
0	0	0	0	0	0.01634	0.01465	0.00884	0.015495	0	A	-0.006655	-429493384962891	5	25702851	25703050	1000253
0	0	0	0	0	0.01634	0.01465	0.00884	0.015495	0	A	-0.006655	-429493384962891	5	25702901	25703100	1000254
0	0	0	0	0	0.01634	0.01465	0.00884	0.015495	0	A	-0.006655	-429493384962891	5	25702951	25703150	1000255
0	0	0	0	0	0.01634	0.01465	0.00884	0.015495	0	A	-0.006655	-429493384962891	5	25703001	25703200	1000256
0	0	0	0	0	0.01634	0.01465	0.00884	0.015495	0	A	-0.006655	-429493384962891	5	25703701	25703900	1000257
0	0	0	0	0	0.01634	0.01465	0.00884	0.015495	0	A	-0.006655	-429493384962891	5	25703851	25704050	1000258
0	0	0	0	0	0.01634	0.01465	0.00884	0.015495	0	A	-0.006655	-429493384962891	5	25703901	25704100	1000259
0	0	0	0	0	0.01634	0.01465	0.00884	0.015495	0	A	-0.006655	-429493384962891	5	25703951	25704150	1000260
0	0	0	0	0	0.01634	0.01465	0.00884	0.015495	0	A	-0.006655	-429493384962891	5	25704001	25704200	1000261
0	0	0	0	0	0.01634	0.01465	0.00884	0.015495	0	A	-0.006655	-429493384962891	5	25704051	25704250	1000262
0	0	0	0	0	0.01634	0.01465	0.00884	0.015495	0	A	-0.006655	-429493384962891	5	25704101	25704300	1000263
0	0	0	0	0	0.01634	0.01465	0.00884	0.015495	0	A	-0.006655	-429493384962891	5	25704151	25704350	1000264
0	0	0	0	0	0.01634	0.01465	0.00884	0.015495	0	A	-0.006655	-429493384962891	5	25704201	25704400	1000265
0	0	0	0	0	0.01634	0.01465	0.00884	0.015495	0	A	-0.006655	-429493384962891	5	25704251	25704450	1000266
0	0	0	0	0	0.01634	0.01465	0.00884	0.015495	0	A	-0.006655	-429493384962891	5	25704301	25704500	1000267
0	0	0	0	0	0.01634	0.01465	0.00884	0.015495	0	A	-0.006655	-429493384962891	5	25704351	25704550	1000268
0	0	0	0	0	0.01634	0.01465	0.00884	0.015495	0	A	-0.006655	-429493384962891	5	25704401	25704600	1000269
0	0	0	0	0	0.01634	0.01465	0.00884	0.015495	0	A	-0.006655	-429493384962891	5	25704451	25704650	1000270
0	0	0	0	0	0.01634	0.01465	0.00884	0.015495	0	A	-0.006655	-429493384962891	5	25704501	25704700	1000271
0	0	0	0	0	0.01634	0.01465	0.00884	0.015495	0	A	-0.006655	-429493384962891	5	25704551	25704750	1000272
0	0	0	0	0	0.01634	0.01465	0.00884	0.015495	0	A	-0.006655	-429493384962891	5	25704601	25704800	1000273
0	0	0	0	0	0.01634	0.01465	0.00884	0.015495	0	A	-0.006655	-429493384962891	5	25704651	25704850	1000274
0	0	0	0	0	0.01634	0.01465	0.00884	0.015495	0	A	-0.006655	-429493384962891	5	25704701	25704900	1000275
0	0	0	0	0	0.01634	0.01465	0.00884	0.015495	0	A	-0.006655	-429493384962891	5	25704751	25704950	1000276
0	0	0	0	0	0.01634	0.01465	0.00884	0.015495	0	A	-0.006655	-429493384962891	5	25704801	25705000	1000277
0	0	0	0	0	0.01634	0.01465	0.00884	0.015495	0	A	-0.006655	-429493384962891	5	25704851	25705050	1000278
0	0	0	0	0	0.01634	0.01465	0.00884	0.015495	0	A	-0.006655	-429493384962891	5	25704901	25705100	1000279
0	0	0	0	0	0.01634	0.01465	0.00884	0.015495	0	A	-0.006655	-429493384962891	5	25704951	25705150	1000280
0	0	0	0	0	0.01634	0.01465	0.00884	0.015495	0	A	-0.006655	-429493384962891	5	25705001	25705200	1000281
0	0	0	0	0	0.01634	0.01465	0.00997	0.015495	0	A	-0.005525	-356566634398193	5	25705851	25706050	1000282
0	0	0	0	0	0.01634	0.01465	0.01318	0.015495	0	A	-0.002315	-149403033236528	5	25705901	25706100	1000283
0	0	0	0	0	0.01634	0.01465	0.00884	0.015495	0	A	-0.006655	-429493384962891	5	25706551	25706750	1000284
0	0	0	0	0	0.01634	0.01465	0.00884	0.015495	0	A	-0.006655	-429493384962891	5	25706601	25706800	1000285
0	0	0	0	0	0.01634	0.01465	0.00884	0.015495	0	A	-0.006655	-429493384962891	5	25706651	25706850	1000286
0	0	0	0	0	0.01634	0.01465	0.00884	0.015495	0	A	-0.006655	-429493384962891	5	25706701	25706900	1000287
0	0	0	0	0	0.01634	0.01465	0.00884	0.015495	0	A	-0.006655	-429493384962891	5	25706751	25706950	1000288
0	0	0	0	0	0.01634	0.01465	0.00884	0.015495	0	A	-0.006655	-429493384962891	5	25706801	25707000	1000289
0	0	0	0	0	0.01634	0.01465	0.00884	0.015495	0	A	-0.006655	-429493384962891	5	25706851	25707050	1000290
0	0	0	0	0	0.01634	0.01465	0.00884	0.015495	0	A	-0.006655	-429493384962891	5	25706901	25707100	1000291
0	0	0	0	0	0.01634	0.01465	0.00884	0.015495	0	A	-0.006655	-429493384962891	5	25706951	25707150	1000292
0	0	0	0	0	0.01634	0.01465	0.00884	0.015495	0	A	-0.006655	-429493384962891	5	25707001	25707200	1000293
0	0	0	0	0	0.01634	0.01465	0.00884	0.015495	0	A	-0.006655	-429493384962891	5	25707051	25707250	1000294
0	0	0	0	0	0.01634	0.01465	0.00884	0.015495	0	A	-0.006655	-429493384962891	5	25707101	25707300	1000295
0	0	0	0	0	0.01634	0.01465	0.00884	0.015495	0	A	-0.006655	-429493384962891	5	25707151	25707350	1000296
0	0	0	0	0	0.01634	0.01465	0.00884	0.015495	0	A	-0.006655	-429493384962891	5	25707201	25707400	1000297
0	0	0	0	0	0.01634	0.01465	0.00884	0.015495	0	A	-0.006655	-429493384962891	5	25707251	25707450	1000298
0	0	0	0	0	0.01634	0.01465	0.00884	0.015495	0	A	-0.006655	-429493384962891	5	25707301	25707500	1000299
0	0	0	0	0	0.01634	0.01465	0.00884	0.015495	0	A	-0.006655	-429493384962891	5	25707501	25707700	1000300
1	0	0.5	1	0.5	0.77487	0.01465	0.43206	0.39476	0	G	0.0373	944877900496504	5	25707551	25707750	1000301
1	1	0.5	0	1	0.77487	0.74388	0.43206	0.759375	-0.5	B	-0.327315	-431032098765432	5	25707601	25707800	1000302
1	1	0.5	0	1	0.77487	0.74388	0.43206	0.759375	-0.5	B	-0.327315	-431032098765432	5	25707651	25707850	1000303
1	1	0.5	0	1	0.77487	0.74388	0.43216	0.759375	-0.5	B	-0.327215	-430900411522634	5	25707701	25707900	1000304
1	1	1	0	1	0.77487	0.74388	0.85527	0.759375	0	A	0.0958950000000001	126281481481482	5	25707751	25707950	1000305
1	1	1	0	1	0.77487	0.74388	0.85527	0.759375	0	A	0.0958950000000001	126281481481482	5	25707801	25708000	1000306
1	1	0.5	0	1	0.77487	0.74388	0.63741	0.759375	-0.5	B	-0.121965	-160612345679012	5	25707851	25708050	1000307
1	1	0.5	0	1	0.77487	0.74388	0.43206	0.759375	-0.5	B	-0.327315	-431032098765432	5	25707901	25708100	1000308
1	1	0.5	0	1	0.77487	0.74388	0.43206	0.759375	-0.5	B	-0.327315	-431032098765432	5	25707951	25708150	1000309
1	1	0.5	0	1	0.77487	0.74388	0.43206	0.759375	-0.5	B	-0.327315	-431032098765432	5	25708001	25708200	1000310
1	1	0.5	0	1	0.77487	0.74388	0.43206	0.759375	-0.5	B	-0.327315	-431032098765432	5	25708051	25708250	1000311
0	0	0.5	0	0	0.01634	0.01465	0.43206	0.015495	0.5	E	0.416565	268838334946757	5	25708101	25708300	1000312
1	1	0.5	0	1	0.77487	0.74388	0.43206	0.759375	-0.5	B	-0.327315	-431032098765432	5	25708501	25708700	1000313
1	1	1	0	1	0.77487	0.74388	0.85527	0.759375	0	A	0.0958950000000001	126281481481482	5	25708851	25709050	1000314
1	1	1	0	1	0.77487	0.74388	0.85527	0.759375	0	A	0.0958950000000001	126281481481482	5	25708901	25709100	1000315
1	1	1	0	1	0.77487	0.74388	0.85527	0.759375	0	A	0.0958950000000001	126281481481482	5	25708951	25709150	1000316
1	1	1	0	1	0.77487	0.74388	0.85527	0.759375	0	A	0.0958950000000001	126281481481482	5	25709001	25709200	1000317
1	1	1	0	1	0.77487	0.74388	0.85527	0.759375	0	A	0.0958950000000001	126281481481482	5	25709051	25709250	1000318
1	1	1	0	1	0.77487	0.74388	0.85524	0.759375	0	A	0.0958650000000001	126241975308642	5	25709101	25709300	1000319
1	1	1	0	1	0.77487	0.74388	0.85527	0.759375	0	A	0.0958950000000001	126281481481482	5	25709151	25709350	1000320
1	1	1	0	1	0.77487	0.74388	0.85527	0.759375	0	A	0.0958950000000001	126281481481482	5	25709201	25709400	1000321
1	1	1	0	1	0.77487	0.74388	0.85527	0.759375	0	A	0.0958950000000001	126281481481482	5	25709301	25709500	1000322
1	1	1	0	1	0.77487	0.74388	0.85527	0.759375	0	A	0.0958950000000001	126281481481482	5	25709351	25709550	1000323
1	1	0.5	0	1	0.77487	0.74388	0.43206	0.759375	-0.5	B	-0.327315	-431032098765432	5	25709451	25709650	1000324
1	1	0.5	0	1	0.77487	0.74388	0.43206	0.759375	-0.5	B	-0.327315	-431032098765432	5	25709501	25709700	1000325
1	1	1	0	1	0.77487	0.74388	0.85527	0.759375	0	A	0.0958950000000001	126281481481482	5	25709751	25709950	1000326
1	1	1	0	1	0.77487	0.74388	0.85527	0.759375	0	A	0.0958950000000001	126281481481482	5	25709801	25710000	1000327
1	1	1	0	1	0.77487	0.74388	0.85527	0.759375	0	A	0.0958950000000001	126281481481482	5	25709851	25710050	1000328
1	1	1	0	1	0.77487	0.74388	0.85527	0.759375	0	A	0.0958950000000001	126281481481482	5	25709901	25710100	1000329
0	1	0.5	-1	0.5	0.04253	0.74388	0.43206	0.393205	0	J	0.038855	988161391640494	5	25709951	25710150	1000330
1	1	0.5	0	1	0.77487	0.74388	0.43206	0.759375	-0.5	B	-0.327315	-431032098765432	5	25710001	25710200	1000331
0	0	0.5	0	0	0.01634	0.01466	0.43206	0.0155	0.5	E	0.41656	268748387096774	5	25710051	25710250	1000332
0	1	0.5	-1	0.5	0.01634	0.74388	0.43206	0.38011	0	J	0.05195	136670963668412	5	25710101	25710300	1000333
1	1	0.5	0	1	0.77487	0.74388	0.43206	0.759375	-0.5	B	-0.327315	-431032098765432	5	25710151	25710350	1000334
0	1	0.5	-1	0.5	0.01634	0.74388	0.43206	0.38011	0	J	0.05195	136670963668412	5	25710201	25710400	1000335
0	1	0.5	-1	0.5	0.01634	0.74388	0.43206	0.38011	0	J	0.05195	136670963668412	5	25710251	25710450	1000336
0	1	0.5	-1	0.5	0.01634	0.72727	0.43206	0.371805	0	J	0.060255	162060757655223	5	25710301	25710500	1000337
0	1	0.5	-1	0.5	0.01634	0.74388	0.43206	0.38011	0	J	0.05195	136670963668412	5	25710351	25710550	1000338
1	1	0.5	0	1	0.77487	0.74388	0.43206	0.759375	-0.5	B	-0.327315	-431032098765432	5	25710401	25710600	1000339
1	1	0.5	0	1	0.77487	0.74388	0.43208	0.759375	-0.5	B	-0.327295	-431005761316872	5	25710451	25710650	1000340
1	1	0.5	0	1	0.77487	0.74388	0.43206	0.759375	-0.5	B	-0.327315	-431032098765432	5	25710501	25710700	1000341
1	1	0.5	0	1	0.77487	0.74388	0.43206	0.759375	-0.5	B	-0.327315	-431032098765432	5	25710551	25710750	1000342
0	0	0	0	0	0.01634	0.01465	0.00884	0.015495	0	A	-0.006655	-429493384962891	5	25710601	25710800	1000343
0	0	0	0	0	0.01634	0.01465	0.00884	0.015495	0	A	-0.006655	-429493384962891	5	25710651	25710850	1000344
0	0	0	0	0	0.01634	0.01465	0.00884	0.015495	0	A	-0.006655	-429493384962891	5	25710951	25711150	1000345
0	0	0	0	0	0.01634	0.01465	0.00884	0.015495	0	A	-0.006655	-429493384962891	5	25711001	25711200	1000346
0	0	0	0	0	0.01634	0.01465	0.00884	0.015495	0	A	-0.006655	-429493384962891	5	25711051	25711250	1000347
0	0	0	0	0	0.01634	0.01465	0.00884	0.015495	0	A	-0.006655	-429493384962891	5	25711101	25711300	1000348
0	0	0	0	0	0.01634	0.01465	0.00884	0.015495	0	A	-0.006655	-429493384962891	5	25711151	25711350	1000349
0	0	0	0	0	0.01634	0.01465	0.00884	0.015495	0	A	-0.006655	-429493384962891	5	25711201	25711400	1000350
0	0	0	0	0	0.01634	0.01465	0.00884	0.015495	0	A	-0.006655	-429493384962891	5	25711251	25711450	1000351
0	0	0	0	0	0.01634	0.01465	0.00884	0.015495	0	A	-0.006655	-429493384962891	5	25711301	25711500	1000352
0	0	0	0	0	0.01634	0.01465	0.00884	0.015495	0	A	-0.006655	-429493384962891	5	25711351	25711550	1000353
0	0	0	0	0	0.01634	0.01465	0.00884	0.015495	0	A	-0.006655	-429493384962891	5	25711401	25711600	1000354
0	0	0	0	0	0.01634	0.01465	0.00884	0.015495	0	A	-0.006655	-429493384962891	5	25711451	25711650	1000355
0	0	0.5	0	0	0.01634	0.01465	0.43206	0.015495	0.5	E	0.416565	268838334946757	5	25711501	25711700	1000356
0	0	0.5	0	0	0.01634	0.01465	0.43206	0.015495	0.5	E	0.416565	268838334946757	5	25711551	25711750	1000357
0	0	0.5	0	0	0.01634	0.01465	0.43205	0.015495	0.5	E	0.416555	268831881252017	5	25711601	25711800	1000358
0	0	0.5	0	0	0.01634	0.01465	0.43206	0.015495	0.5	E	0.416565	268838334946757	5	25711651	25711850	1000359
1	0	0.5	1	0.5	0.77487	0.01465	0.43206	0.39476	0	G	0.0373	944877900496504	5	25711701	25711900	1000360
1	1	0.5	0	1	0.77487	0.74388	0.43206	0.759375	-0.5	B	-0.327315	-431032098765432	5	25711751	25711950	1000361
1	1	0.5	0	1	0.77487	0.74388	0.43206	0.759375	-0.5	B	-0.327315	-431032098765432	5	25711801	25712000	1000362
0	1	0.5	-1	0.5	0.01634	0.74388	0.43206	0.38011	0	J	0.05195	136670963668412	5	25711851	25712050	1000363
0	0	0	0	0	0.01634	0.01465	0.00884	0.015495	0	A	-0.006655	-429493384962891	5	25711901	25712100	1000364
0	0	0	0	0	0.01634	0.01465	0.00884	0.015495	0	A	-0.006655	-429493384962891	5	25711951	25712150	1000365
0	0	0	0	0	0.01634	0.01465	0.00884	0.015495	0	A	-0.006655	-429493384962891	5	25712001	25712200	1000366
0	0	0	0	0	0.01634	0.01465	0.00884	0.015495	0	A	-0.006655	-429493384962891	5	25712051	25712250	1000367
0	0	0	0	0	0.01634	0.01465	0.00884	0.015495	0	A	-0.006655	-429493384962891	5	25712101	25712300	1000368
0	0	0	0	0	0.01634	0.01465	0.00884	0.015495	0	A	-0.006655	-429493384962891	5	25712151	25712350	1000369
0	0	0	0	0	0.01634	0.01465	0.00884	0.015495	0	A	-0.006655	-429493384962891	5	25712201	25712400	1000370
0	0	0	0	0	0.01634	0.01465	0.00884	0.015495	0	A	-0.006655	-429493384962891	5	25712251	25712450	1000371
0	0	0	0	0	0.01634	0.01465	0.00884	0.015495	0	A	-0.006655	-429493384962891	5	25712551	25712750	1000372
0	0	0	0	0	0.01634	0.01465	0.00884	0.015495	0	A	-0.006655	-429493384962891	5	25712601	25712800	1000373
0	0	0	0	0	0.01634	0.01465	0.00884	0.015495	0	A	-0.006655	-429493384962891	5	25712651	25712850	1000374
0	0	0	0	0	0.01634	0.01465	0.00884	0.015495	0	A	-0.006655	-429493384962891	5	25712701	25712900	1000375
0	0	0	0	0	0.01634	0.01465	0.00884	0.015495	0	A	-0.006655	-429493384962891	5	25712751	25712950	1000376
0	0	0	0	0	0.01634	0.01465	0.00884	0.015495	0	A	-0.006655	-429493384962891	5	25712801	25713000	1000377
0	0	0	0	0	0.01634	0.01465	0.00884	0.015495	0	A	-0.006655	-429493384962891	5	25712851	25713050	1000378
0	0	0	0	0	0.01634	0.01465	0.00884	0.015495	0	A	-0.006655	-429493384962891	5	25712901	25713100	1000379
0	0	0	0	0	0.01634	0.01465	0.00884	0.015495	0	A	-0.006655	-429493384962891	5	25712951	25713150	1000380
0	0	0	0	0	0.01634	0.01465	0.00884	0.015495	0	A	-0.006655	-429493384962891	5	25713001	25713200	1000381
0	0	0	0	0	0.01634	0.01465	0.00884	0.015495	0	A	-0.006655	-429493384962891	5	25713051	25713250	1000382
0	0	0	0	0	0.01634	0.01465	0.00884	0.015495	0	A	-0.006655	-429493384962891	5	25713101	25713300	1000383
0	0	0	0	0	0.01634	0.01465	0.00884	0.015495	0	A	-0.006655	-429493384962891	5	25713151	25713350	1000384
0	0	0	0	0	0.01634	0.01465	0.00884	0.015495	0	A	-0.006655	-429493384962891	5	25713201	25713400	1000385
0	0	0	0	0	0.01634	0.01465	0.00884	0.015495	0	A	-0.006655	-429493384962891	5	25713251	25713450	1000386
0	0	0	0	0	0.01634	0.01465	0.00884	0.015495	0	A	-0.006655	-429493384962891	5	25713301	25713500	1000387
0	0	0	0	0	0.01634	0.01465	0.00884	0.015495	0	A	-0.006655	-429493384962891	5	25713351	25713550	1000388
0	0	0	0	0	0.01634	0.01465	0.00889	0.015495	0	A	-0.006605	-426266537592772	5	25713401	25713600	1000389
0	0	0	0	0	0.01634	0.01465	0.00884	0.015495	0	A	-0.006655	-429493384962891	5	25714001	25714200	1000390
0	0	0	0	0	0.01634	0.01465	0.00884	0.015495	0	A	-0.006655	-429493384962891	5	25714051	25714250	1000391
0	0	0	0	0	0.01634	0.01465	0.00884	0.015495	0	A	-0.006655	-429493384962891	5	25714101	25714300	1000392
0	0	0	0	0	0.01634	0.01465	0.00884	0.015495	0	A	-0.006655	-429493384962891	5	25714151	25714350	1000393
0	0	0	0	0	0.01634	0.01465	0.00884	0.015495	0	A	-0.006655	-429493384962891	5	25714201	25714400	1000394
0	0	0	0	0	0.01634	0.01465	0.00884	0.015495	0	A	-0.006655	-429493384962891	5	25714251	25714450	1000395
0	0	0	0	0	0.01634	0.01465	0.00884	0.015495	0	A	-0.006655	-429493384962891	5	25714301	25714500	1000396
1	1	0.5	0	1	0.77487	0.74388	0.43206	0.759375	-0.5	B	-0.327315	-431032098765432	5	25714401	25714600	1000397
1	1	0.5	0	1	0.77487	0.74388	0.43206	0.759375	-0.5	B	-0.327315	-431032098765432	5	25714451	25714650	1000398
1	1	0.5	0	1	0.77487	0.74388	0.43206	0.759375	-0.5	B	-0.327315	-431032098765432	5	25714501	25714700	1000399
1	1	0.5	0	1	0.77487	0.74388	0.43206	0.759375	-0.5	B	-0.327315	-431032098765432	5	25714551	25714750	1000400
1	1	0.5	0	1	0.77487	0.74388	0.43206	0.759375	-0.5	B	-0.327315	-431032098765432	5	25714801	25715000	1000401
1	1	0.5	0	1	0.77487	0.74388	0.43217	0.759375	-0.5	B	-0.327205	-430887242798354	5	25714851	25715050	1000402
1	1	1	0	1	0.77487	0.74388	0.84791	0.759375	0	A	0.0885350000000002	116589300411523	5	25714901	25715100	1000403
1	1	0.5	0	1	0.77487	0.74388	0.43206	0.759375	-0.5	B	-0.327315	-431032098765432	5	25714951	25715150	1000404
1	1	0.5	0	1	0.77487	0.74388	0.43206	0.759375	-0.5	B	-0.327315	-431032098765432	5	25715001	25715200	1000405
1	1	0.5	0	1	0.77487	0.74388	0.43206	0.759375	-0.5	B	-0.327315	-431032098765432	5	25715051	25715250	1000406
0	0	0	0	0	0.01634	0.01465	0.00884	0.015495	0	A	-0.006655	-429493384962891	5	25715101	25715300	1000407
0	0	0	0	0	0.01634	0.01465	0.00884	0.015495	0	A	-0.006655	-429493384962891	5	25715151	25715350	1000408
1	1	0.5	0	1	0.77487	0.74388	0.43206	0.759375	-0.5	B	-0.327315	-431032098765432	5	25715401	25715600	1000409
0	0	0	0	0	0.01634	0.01465	0.00885	0.015495	0	A	-0.006645	-428848015488867	5	25715801	25716000	1000410
0	0	0	0	0	0.01634	0.01465	0.00885	0.015495	0	A	-0.006645	-428848015488867	5	25715851	25716050	1000411
0	0	0	0	0	0.01634	0.01465	0.00884	0.015495	0	A	-0.006655	-429493384962891	5	25715901	25716100	1000412
0	0	0	0	0	0.01634	0.01465	0.00884	0.015495	0	A	-0.006655	-429493384962891	5	25715951	25716150	1000413
0	0	0	0	0	0.01634	0.01465	0.00884	0.015495	0	A	-0.006655	-429493384962891	5	25716001	25716200	1000414
0	0	0	0	0	0.01634	0.01465	0.00884	0.015495	0	A	-0.006655	-429493384962891	5	25716051	25716250	1000415
0	0	0	0	0	0.01634	0.01465	0.00884	0.015495	0	A	-0.006655	-429493384962891	5	25716101	25716300	1000416
0	0	0	0	0	0.01634	0.01465	0.00884	0.015495	0	A	-0.006655	-429493384962891	5	25716151	25716350	1000417
0	0	0	0	0	0.01634	0.01465	0.00884	0.015495	0	A	-0.006655	-429493384962891	5	25716201	25716400	1000418
0	0	0	0	0	0.01634	0.01465	0.00884	0.015495	0	A	-0.006655	-429493384962891	5	25716251	25716450	1000419
0	0	0	0	0	0.01634	0.01465	0.00884	0.015495	0	A	-0.006655	-429493384962891	5	25716301	25716500	1000420
0	0	0	0	0	0.01634	0.01465	0.00884	0.015495	0	A	-0.006655	-429493384962891	5	25716351	25716550	1000421
0	0	0	0	0	0.01634	0.01465	0.00884	0.015495	0	A	-0.006655	-429493384962891	5	25716401	25716600	1000422
0	0	0	0	0	0.01634	0.01465	0.00884	0.015495	0	A	-0.006655	-429493384962891	5	25716451	25716650	1000423
0	0	0	0	0	0.01634	0.01465	0.00884	0.015495	0	A	-0.006655	-429493384962891	5	25716501	25716700	1000424
0	0	0	0	0	0.01634	0.01465	0.00884	0.015495	0	A	-0.006655	-429493384962891	5	25716551	25716750	1000425
0	0	0	0	0	0.01634	0.01465	0.00884	0.015495	0	A	-0.006655	-429493384962891	5	25716601	25716800	1000426
0	0	0	0	0	0.01634	0.01465	0.00884	0.015495	0	A	-0.006655	-429493384962891	5	25716651	25716850	1000427
0	0	0	0	0	0.01634	0.01465	0.00884	0.015495	0	A	-0.006655	-429493384962891	5	25716701	25716900	1000428
0	0	0	0	0	0.01634	0.01465	0.00884	0.015495	0	A	-0.006655	-429493384962891	5	25716801	25717000	1000429
0	0	0	0	0	0.01634	0.01465	0.00884	0.015495	0	A	-0.006655	-429493384962891	5	25717101	25717300	1000430
0	0	0	0	0	0.01634	0.01465	0.00884	0.015495	0	A	-0.006655	-429493384962891	5	25717151	25717350	1000431
0	0	0	0	0	0.01634	0.01465	0.00884	0.015495	0	A	-0.006655	-429493384962891	5	25717201	25717400	1000432
0	0	0	0	0	0.01634	0.01465	0.00884	0.015495	0	A	-0.006655	-429493384962891	5	25717251	25717450	1000433
0	0	0	0	0	0.01634	0.01465	0.00884	0.015495	0	A	-0.006655	-429493384962891	5	25717301	25717500	1000434
0	0	0	0	0	0.01634	0.01465	0.00884	0.015495	0	A	-0.006655	-429493384962891	5	25717351	25717550	1000435
0	0	0	0	0	0.01634	0.01465	0.00884	0.015495	0	A	-0.006655	-429493384962891	5	25717401	25717600	1000436
0	0	0	0	0	0.01634	0.01465	0.00884	0.015495	0	A	-0.006655	-429493384962891	5	25717451	25717650	1000437
0	0	0	0	0	0.01634	0.01465	0.00886	0.015495	0	A	-0.006635	-428202646014844	5	25717501	25717700	1000438
0	0	0	0	0	0.01634	0.01465	0.00887	0.015495	0	A	-0.006625	-42755727654082	5	25717551	25717750	1000439
0	0	0	0	0	0.01634	0.01465	0.009	0.015495	0	A	-0.006495	-419167473378509	5	25717601	25717800	1000440
0	0	0	0	0	0.01634	0.01465	0.00884	0.015495	0	A	-0.006655	-429493384962891	5	25718101	25718300	1000441
0	0	0	0	0	0.01634	0.01465	0.00884	0.015495	0	A	-0.006655	-429493384962891	5	25718151	25718350	1000442
0	0	0	0	0	0.01634	0.01465	0.00884	0.015495	0	A	-0.006655	-429493384962891	5	25718201	25718400	1000443
0	0	0	0	0	0.01634	0.01465	0.00884	0.015495	0	A	-0.006655	-429493384962891	5	25718251	25718450	1000444
0	0	0	0	0	0.01634	0.01465	0.00884	0.015495	0	A	-0.006655	-429493384962891	5	25718301	25718500	1000445
0	0	0	0	0	0.01634	0.01465	0.00884	0.015495	0	A	-0.006655	-429493384962891	5	25718351	25718550	1000446
0	0	0	0	0	0.01634	0.01465	0.00884	0.015495	0	A	-0.006655	-429493384962891	5	25718401	25718600	1000447
0	0	0	0	0	0.01634	0.01465	0.00884	0.015495	0	A	-0.006655	-429493384962891	5	25718501	25718700	1000448
0	0	0	0	0	0.01634	0.01465	0.00884	0.015495	0	A	-0.006655	-429493384962891	5	25718551	25718750	1000449
0	0	0	0	0	0.01634	0.01465	0.00884	0.015495	0	A	-0.006655	-429493384962891	5	25718601	25718800	1000450
0	0	0	0	0	0.01634	0.01465	0.00884	0.015495	0	A	-0.006655	-429493384962891	5	25718651	25718850	1000451
0	0	0	0	0	0.01634	0.01465	0.00884	0.015495	0	A	-0.006655	-429493384962891	5	25719401	25719600	1000452
0	0	0	0	0	0.01634	0.01465	0.00884	0.015495	0	A	-0.006655	-429493384962891	5	25719451	25719650	1000453
0	0	0	0	0	0.01634	0.01465	0.00884	0.015495	0	A	-0.006655	-429493384962891	5	25719501	25719700	1000454
1	1	0.5	0	1	0.77487	0.74388	0.43206	0.759375	-0.5	B	-0.327315	-431032098765432	5	25719701	25719900	1000455
1	1	0.5	0	1	0.77487	0.74388	0.43206	0.759375	-0.5	B	-0.327315	-431032098765432	5	25719751	25719950	1000456
1	1	0.5	0	1	0.77487	0.74388	0.43206	0.759375	-0.5	B	-0.327315	-431032098765432	5	25719801	25720000	1000457
0	0	0	0	0	0.01634	0.01465	0.00884	0.015495	0	A	-0.006655	-429493384962891	5	25719851	25720050	1000458
0	0	0	0	0	0.01634	0.01465	0.00884	0.015495	0	A	-0.006655	-429493384962891	5	25719901	25720100	1000459
1	1	0.5	0	1	0.77487	0.74388	0.43206	0.759375	-0.5	B	-0.327315	-431032098765432	5	25720101	25720300	1000460
1	1	0.5	0	1	0.77487	0.74388	0.43206	0.759375	-0.5	B	-0.327315	-431032098765432	5	25720151	25720350	1000461
1	1	0.5	0	1	0.77487	0.74388	0.43206	0.759375	-0.5	B	-0.327315	-431032098765432	5	25720201	25720400	1000462
1	1	1	0	1	0.77487	0.74388	0.85527	0.759375	0	A	0.0958950000000001	126281481481482	5	25720251	25720450	1000463
1	1	1	0	1	0.77487	0.74388	0.85527	0.759375	0	A	0.0958950000000001	126281481481482	5	25720301	25720500	1000464
1	1	1	0	1	0.77487	0.74388	0.85527	0.759375	0	A	0.0958950000000001	126281481481482	5	25720351	25720550	1000465
0	0	0	0	0	0.01634	0.01465	0.00884	0.015495	0	A	-0.006655	-429493384962891	5	25721451	25721650	1000466
0	0	0	0	0	0.01634	0.01465	0.00884	0.015495	0	A	-0.006655	-429493384962891	5	25721501	25721700	1000467
0	0	0	0	0	0.01634	0.01465	0.00884	0.015495	0	A	-0.006655	-429493384962891	5	25721551	25721750	1000468
0	0	0	0	0	0.01634	0.01465	0.00884	0.015495	0	A	-0.006655	-429493384962891	5	25721601	25721800	1000469
0	0	0	0	0	0.01634	0.01465	0.00884	0.015495	0	A	-0.006655	-429493384962891	5	25721651	25721850	1000470
0	0	0	0	0	0.01634	0.01465	0.00884	0.015495	0	A	-0.006655	-429493384962891	5	25721701	25721900	1000471
0	0	0	0	0	0.01634	0.01465	0.00884	0.015495	0	A	-0.006655	-429493384962891	5	25721751	25721950	1000472
0	0	0	0	0	0.01634	0.01465	0.00884	0.015495	0	A	-0.006655	-429493384962891	5	25721801	25722000	1000473
0	0	0	0	0	0.01634	0.01465	0.00884	0.015495	0	A	-0.006655	-429493384962891	5	25721901	25722100	1000474
0	0	0	0	0	0.01634	0.01465	0.00884	0.015495	0	A	-0.006655	-429493384962891	5	25721951	25722150	1000475
0	0	0	0	0	0.01634	0.01465	0.00884	0.015495	0	A	-0.006655	-429493384962891	5	25722001	25722200	1000476
0	0	0	0	0	0.01634	0.01465	0.00884	0.015495	0	A	-0.006655	-429493384962891	5	25722051	25722250	1000477
0	0	0	0	0	0.01634	0.01465	0.00884	0.015495	0	A	-0.006655	-429493384962891	5	25722101	25722300	1000478
0	0	0	0	0	0.01634	0.01465	0.00884	0.015495	0	A	-0.006655	-429493384962891	5	25722151	25722350	1000479
0	0	0	0	0	0.01634	0.01465	0.00884	0.015495	0	A	-0.006655	-429493384962891	5	25722201	25722400	1000480
0	0	0	0	0	0.01634	0.01465	0.00884	0.015495	0	A	-0.006655	-429493384962891	5	25722251	25722450	1000481
0	0	0	0	0	0.01634	0.01465	0.00884	0.015495	0	A	-0.006655	-429493384962891	5	25722301	25722500	1000482
0	0	0	0	0	0.01634	0.01465	0.00884	0.015495	0	A	-0.006655	-429493384962891	5	25722351	25722550	1000483
0	0	0.5	0	0	0.01634	0.01465	0.43206	0.015495	0.5	E	0.416565	268838334946757	5	25723301	25723500	1000484
0	0	0.5	0	0	0.01634	0.01465	0.30483	0.015495	0.5	E	0.289335	186727976766699	5	25723351	25723550	1000485
0	0	0	0	0	0.01634	0.01465	0.00884	0.015495	0	A	-0.006655	-429493384962891	5	25723401	25723600	1000486
0	1	0.5	-1	0.5	0.01634	0.74388	0.43206	0.38011	0	J	0.05195	136670963668412	5	25723451	25723650	1000487
0	1	0.5	-1	0.5	0.01634	0.74388	0.43206	0.38011	0	J	0.05195	136670963668412	5	25723501	25723700	1000488
0	1	0.5	-1	0.5	0.01634	0.74388	0.43206	0.38011	0	J	0.05195	136670963668412	5	25723551	25723750	1000489
1	1	0.5	0	1	0.77487	0.74388	0.43208	0.759375	-0.5	B	-0.327295	-431005761316872	5	25723601	25723800	1000490
1	1	1	0	1	0.77487	0.74388	0.85526	0.759375	0	A	0.0958850000000001	126268312757202	5	25723651	25723850	1000491
1	1	1	0	1	0.77487	0.74388	0.85527	0.759375	0	A	0.0958950000000001	126281481481482	5	25723701	25723900	1000492
1	1	1	0	1	0.77487	0.74388	0.85527	0.759375	0	A	0.0958950000000001	126281481481482	5	25723751	25723950	1000493
1	1	1	0	1	0.77487	0.74388	0.85527	0.759375	0	A	0.0958950000000001	126281481481482	5	25723801	25724000	1000494
1	1	1	0	1	0.77487	0.74388	0.85527	0.759375	0	A	0.0958950000000001	126281481481482	5	25723851	25724050	1000495
1	1	0.5	0	1	0.77487	0.74388	0.63725	0.759375	-0.5	B	-0.122125	-16082304526749	5	25723901	25724100	1000496
1	1	0.5	0	1	0.77487	0.74388	0.43206	0.759375	-0.5	B	-0.327315	-431032098765432	5	25723951	25724150	1000497
0	1	0.5	-1	0.5	0.01634	0.74388	0.43206	0.38011	0	J	0.05195	136670963668412	5	25724001	25724200	1000498
0	0	0	0	0	0.01634	0.01465	0.00884	0.015495	0	A	-0.006655	-429493384962891	5	25724201	25724400	1000499
0	0	0	0	0	0.01634	0.01465	0.00884	0.015495	0	A	-0.006655	-429493384962891	5	25724251	25724450	1000500
0	0	0	0	0	0.01634	0.01465	0.00884	0.015495	0	A	-0.006655	-429493384962891	5	25724301	25724500	1000501
0	0	0	0	0	0.01634	0.01465	0.00884	0.015495	0	A	-0.006655	-429493384962891	5	25724351	25724550	1000502
0	0	0	0	0	0.01634	0.01465	0.00884	0.015495	0	A	-0.006655	-429493384962891	5	25724401	25724600	1000503
0	0	0	0	0	0.01634	0.01465	0.00884	0.015495	0	A	-0.006655	-429493384962891	5	25724451	25724650	1000504
0	0	0	0	0	0.01634	0.01465	0.00884	0.015495	0	A	-0.006655	-429493384962891	5	25724501	25724700	1000505
0	0	0	0	0	0.01634	0.01465	0.00884	0.015495	0	A	-0.006655	-429493384962891	5	25724551	25724750	1000506
0	0	0	0	0	0.01634	0.01465	0.00884	0.015495	0	A	-0.006655	-429493384962891	5	25724601	25724800	1000507
0	0	0	0	0	0.01634	0.01465	0.00884	0.015495	0	A	-0.006655	-429493384962891	5	25724651	25724850	1000508
0	0	0	0	0	0.01634	0.01465	0.00884	0.015495	0	A	-0.006655	-429493384962891	5	25724701	25724900	1000509
0	0	0	0	0	0.01634	0.01465	0.00884	0.015495	0	A	-0.006655	-429493384962891	5	25724801	25725000	1000510
0	0	0	0	0	0.01634	0.01465	0.00884	0.015495	0	A	-0.006655	-429493384962891	5	25724901	25725100	1000511
0	0	0	0	0	0.01634	0.01465	0.00884	0.015495	0	A	-0.006655	-429493384962891	5	25724951	25725150	1000512
0	0	0	0	0	0.01634	0.01465	0.00884	0.015495	0	A	-0.006655	-429493384962891	5	25725001	25725200	1000513
0	0	0	0	0	0.01634	0.01465	0.00884	0.015495	0	A	-0.006655	-429493384962891	5	25725051	25725250	1000514
0	0	0	0	0	0.01634	0.01465	0.00884	0.015495	0	A	-0.006655	-429493384962891	5	25725101	25725300	1000515
0	0	0	0	0	0.01634	0.01465	0.00884	0.015495	0	A	-0.006655	-429493384962891	5	25725151	25725350	1000516
0	0	0	0	0	0.01634	0.01465	0.00884	0.015495	0	A	-0.006655	-429493384962891	5	25725201	25725400	1000517
0	0	0	0	0	0.01634	0.01465	0.00884	0.015495	0	A	-0.006655	-429493384962891	5	25725251	25725450	1000518
0	0	0	0	0	0.01634	0.01465	0.00884	0.015495	0	A	-0.006655	-429493384962891	5	25725301	25725500	1000519
0	0	0	0	0	0.01634	0.01465	0.00884	0.015495	0	A	-0.006655	-429493384962891	5	25725351	25725550	1000520
0	0	0	0	0	0.01634	0.01465	0.00884	0.015495	0	A	-0.006655	-429493384962891	5	25725401	25725600	1000521
0	0	0	0	0	0.01634	0.01465	0.00884	0.015495	0	A	-0.006655	-429493384962891	5	25725501	25725700	1000522
0	0	0	0	0	0.01634	0.01465	0.00884	0.015495	0	A	-0.006655	-429493384962891	5	25725551	25725750	1000523
0	0	0	0	0	0.01634	0.01465	0.00884	0.015495	0	A	-0.006655	-429493384962891	5	25725601	25725800	1000524
0	0	0	0	0	0.01634	0.01465	0.00884	0.015495	0	A	-0.006655	-429493384962891	5	25725651	25725850	1000525
0	0	0	0	0	0.01634	0.01465	0.00884	0.015495	0	A	-0.006655	-429493384962891	5	25727651	25727850	1000526
0	0	0	0	0	0.01634	0.01465	0.00884	0.015495	0	A	-0.006655	-429493384962891	5	25727801	25728000	1000527
0	0	0	0	0	0.01634	0.01465	0.00884	0.015495	0	A	-0.006655	-429493384962891	5	25727851	25728050	1000528
0	0	0	0	0	0.01634	0.01465	0.00884	0.015495	0	A	-0.006655	-429493384962891	5	25727901	25728100	1000529
0	0	0	0	0	0.01634	0.01465	0.00884	0.015495	0	A	-0.006655	-429493384962891	5	25727951	25728150	1000530
0	0	0	0	0	0.01634	0.01465	0.00884	0.015495	0	A	-0.006655	-429493384962891	5	25728001	25728200	1000531
0	0	0	0	0	0.01634	0.01465	0.00885	0.015495	0	A	-0.006645	-428848015488867	5	25728251	25728450	1000532
0	0	0	0	0	0.01634	0.01465	0.00884	0.015495	0	A	-0.006655	-429493384962891	5	25728301	25728500	1000533
0	0	0	0	0	0.01634	0.01465	0.00884	0.015495	0	A	-0.006655	-429493384962891	5	25728351	25728550	1000534
0	0	0	0	0	0.01634	0.01465	0.00884	0.015495	0	A	-0.006655	-429493384962891	5	25728401	25728600	1000535
0	0	0	0	0	0.01634	0.01465	0.00884	0.015495	0	A	-0.006655	-429493384962891	5	25728451	25728650	1000536
0	0	0	0	0	0.01634	0.01465	0.00884	0.015495	0	A	-0.006655	-429493384962891	5	25728501	25728700	1000537
0	0	0	0	0	0.01634	0.01465	0.00884	0.015495	0	A	-0.006655	-429493384962891	5	25728601	25728800	1000538
0	0	0	0	0	0.01634	0.01465	0.00884	0.015495	0	A	-0.006655	-429493384962891	5	25728651	25728850	1000539
0	0	0	0	0	0.01634	0.01465	0.00884	0.015495	0	A	-0.006655	-429493384962891	5	25728701	25728900	1000540
0	0	0	0	0	0.01634	0.01465	0.00884	0.015495	0	A	-0.006655	-429493384962891	5	25728751	25728950	1000541
0	0	0	0	0	0.01634	0.01465	0.00884	0.015495	0	A	-0.006655	-429493384962891	5	25728801	25729000	1000542
0	0	0	0	0	0.01634	0.01465	0.00884	0.015495	0	A	-0.006655	-429493384962891	5	25728851	25729050	1000543
0	0	0	0	0	0.01634	0.01465	0.00884	0.015495	0	A	-0.006655	-429493384962891	5	25728901	25729100	1000544
0	0	0	0	0	0.01634	0.01465	0.00884	0.015495	0	A	-0.006655	-429493384962891	5	25728951	25729150	1000545
0	0	0	0	0	0.01634	0.01465	0.00884	0.015495	0	A	-0.006655	-429493384962891	5	25729001	25729200	1000546
0	0	0	0	0	0.01634	0.01465	0.00884	0.015495	0	A	-0.006655	-429493384962891	5	25729051	25729250	1000547
0	0	0	0	0	0.01634	0.01465	0.00884	0.015495	0	A	-0.006655	-429493384962891	5	25729101	25729300	1000548
0	0	0	0	0	0.01634	0.01465	0.00884	0.015495	0	A	-0.006655	-429493384962891	5	25729151	25729350	1000549
0	0	0	0	0	0.01634	0.01465	0.00884	0.015495	0	A	-0.006655	-429493384962891	5	25729201	25729400	1000550
0	0	0	0	0	0.01634	0.01465	0.00884	0.015495	0	A	-0.006655	-429493384962891	5	25729251	25729450	1000551
0	0	0	0	0	0.01634	0.01465	0.00884	0.015495	0	A	-0.006655	-429493384962891	5	25729301	25729500	1000552
0	0	0	0	0	0.01634	0.01465	0.00884	0.015495	0	A	-0.006655	-429493384962891	5	25729351	25729550	1000553
0	0	0	0	0	0.01634	0.01465	0.00884	0.015495	0	A	-0.006655	-429493384962891	5	25729401	25729600	1000554
0	0	0	0	0	0.01634	0.01465	0.00884	0.015495	0	A	-0.006655	-429493384962891	5	25729451	25729650	1000555
0	0	0	0	0	0.01634	0.01465	0.00884	0.015495	0	A	-0.006655	-429493384962891	5	25729501	25729700	1000556
0	0	0	0	0	0.01634	0.01465	0.00884	0.015495	0	A	-0.006655	-429493384962891	5	25729551	25729750	1000557
0	0	0	0	0	0.01634	0.01465	0.00884	0.015495	0	A	-0.006655	-429493384962891	5	25729601	25729800	1000558
0	0	0	0	0	0.01634	0.01465	0.00884	0.015495	0	A	-0.006655	-429493384962891	5	25729651	25729850	1000559
0	0	0	0	0	0.01634	0.01465	0.00884	0.015495	0	A	-0.006655	-429493384962891	5	25729701	25729900	1000560
0	0	0	0	0	0.01634	0.01465	0.00884	0.015495	0	A	-0.006655	-429493384962891	5	25729801	25730000	1000561
0	0	0	0	0	0.01634	0.01465	0.00884	0.015495	0	A	-0.006655	-429493384962891	5	25729851	25730050	1000562
0	0	0	0	0	0.01634	0.01465	0.00884	0.015495	0	A	-0.006655	-429493384962891	5	25729901	25730100	1000563
0	0	0	0	0	0.01634	0.01465	0.00884	0.015495	0	A	-0.006655	-429493384962891	5	25729951	25730150	1000564
0	0	0	0	0	0.01634	0.01465	0.00884	0.015495	0	A	-0.006655	-429493384962891	5	25730001	25730200	1000565
0	0	0	0	0	0.01634	0.01465	0.00884	0.015495	0	A	-0.006655	-429493384962891	5	25730701	25730900	1000566
0	0	0	0	0	0.01634	0.01465	0.00884	0.015495	0	A	-0.006655	-429493384962891	5	25730851	25731050	1000567
0	0	0	0	0	0.01634	0.01465	0.00884	0.015495	0	A	-0.006655	-429493384962891	5	25730901	25731100	1000568
0	0	0	0	0	0.01634	0.01465	0.00884	0.015495	0	A	-0.006655	-429493384962891	5	25730951	25731150	1000569
0	0	0	0	0	0.01634	0.01465	0.00884	0.015495	0	A	-0.006655	-429493384962891	5	25731001	25731200	1000570
0	0	0	0	0	0.01634	0.01465	0.00884	0.015495	0	A	-0.006655	-429493384962891	5	25731051	25731250	1000571
0	0	0	0	0	0.01634	0.01465	0.00884	0.015495	0	A	-0.006655	-429493384962891	5	25731101	25731300	1000572
0	0	0	0	0	0.01634	0.01465	0.00884	0.015495	0	A	-0.006655	-429493384962891	5	25731501	25731700	1000573
0	0	0	0	0	0.01634	0.01465	0.00884	0.015495	0	A	-0.006655	-429493384962891	5	25731551	25731750	1000574
0	0	0	0	0	0.01634	0.01465	0.00884	0.015495	0	A	-0.006655	-429493384962891	5	25731601	25731800	1000575
0	0	0	0	0	0.01634	0.01465	0.00884	0.015495	0	A	-0.006655	-429493384962891	5	25731951	25732150	1000576
0	0	0	0	0	0.01634	0.01465	0.00884	0.015495	0	A	-0.006655	-429493384962891	5	25732001	25732200	1000577
0	0	0	0	0	0.01634	0.01465	0.00884	0.015495	0	A	-0.006655	-429493384962891	5	25732051	25732250	1000578
0	0	0	0	0	0.01634	0.01465	0.00884	0.015495	0	A	-0.006655	-429493384962891	5	25732101	25732300	1000579
0	0	0	0	0	0.01634	0.01465	0.00884	0.015495	0	A	-0.006655	-429493384962891	5	25732251	25732450	1000580
0	0	0	0	0	0.01634	0.01465	0.00884	0.015495	0	A	-0.006655	-429493384962891	5	25732301	25732500	1000581
0	0	0	0	0	0.01634	0.01465	0.00884	0.015495	0	A	-0.006655	-429493384962891	5	25732351	25732550	1000582
0	0	0	0	0	0.01634	0.01465	0.00884	0.015495	0	A	-0.006655	-429493384962891	5	25733101	25733300	1000583
0	0	0	0	0	0.01634	0.01465	0.00884	0.015495	0	A	-0.006655	-429493384962891	5	25733151	25733350	1000584
0	0	0	0	0	0.01634	0.01465	0.00884	0.015495	0	A	-0.006655	-429493384962891	5	25733251	25733450	1000585
0	0	0	0	0	0.01634	0.01465	0.00884	0.015495	0	A	-0.006655	-429493384962891	5	25733501	25733700	1000586
0	0	0	0	0	0.01634	0.01465	0.00884	0.015495	0	A	-0.006655	-429493384962891	5	25733551	25733750	1000587
0	0	0	0	0	0.01634	0.01465	0.00884	0.015495	0	A	-0.006655	-429493384962891	5	25733601	25733800	1000588
0	0	0	0	0	0.01634	0.01465	0.00884	0.015495	0	A	-0.006655	-429493384962891	5	25734151	25734350	1000589
0	0	0	0	0	0.01634	0.01465	0.00884	0.015495	0	A	-0.006655	-429493384962891	5	25734201	25734400	1000590
0	0	0	0	0	0.01634	0.01465	0.00884	0.015495	0	A	-0.006655	-429493384962891	5	25734251	25734450	1000591
0	0	0	0	0	0.01634	0.01465	0.00884	0.015495	0	A	-0.006655	-429493384962891	5	25734651	25734850	1000592
0	0	0.5	0	0	0.01634	0.01465	0.26493	0.015495	0.5	E	0.249435	160977734753146	5	25734701	25734900	1000593
0	0	0.5	0	0	0.01634	0.01465	0.43206	0.015495	0.5	E	0.416565	268838334946757	5	25734751	25734950	1000594
0	0	0.5	0	0	0.01634	0.01465	0.4286	0.015495	0.5	E	0.413105	266605356566634	5	25734801	25735000	1000595
1	0	0.5	1	0.5	0.77487	0.01465	0.43205	0.39476	0	G	0.03729	944624582024521	5	25734851	25735050	1000596
1	1	0.5	0	1	0.77487	0.74388	0.43206	0.759375	-0.5	B	-0.327315	-431032098765432	5	25734901	25735100	1000597
1	1	0.5	0	1	0.77487	0.74388	0.43206	0.759375	-0.5	B	-0.327315	-431032098765432	5	25734951	25735150	1000598
1	1	0.5	0	1	0.77487	0.74388	0.43211	0.759375	-0.5	B	-0.327265	-430966255144033	5	25735001	25735200	1000599
1	1	0.5	0	1	0.77487	0.74388	0.43206	0.759375	-0.5	B	-0.327315	-431032098765432	5	25735051	25735250	1000600
0	0	0	0	0	0.01634	0.01465	0.00884	0.015495	0	A	-0.006655	-429493384962891	5	25735101	25735300	1000601
0	0	0	0	0	0.01634	0.01465	0.02132	0.015495	0	A	0.005825	375927718618909	5	25735201	25735400	1000602
0	0	0	0	0	0.01634	0.01465	0.00884	0.015495	0	A	-0.006655	-429493384962891	5	25735751	25735950	1000603
0	0	0	0	0	0.01634	0.01465	0.00884	0.015495	0	A	-0.006655	-429493384962891	5	25735801	25736000	1000604
0	0	0	0	0	0.01634	0.01465	0.00884	0.015495	0	A	-0.006655	-429493384962891	5	25735851	25736050	1000605
0	0	0	0	0	0.01634	0.01465	0.00884	0.015495	0	A	-0.006655	-429493384962891	5	25735901	25736100	1000606
0	0	0	0	0	0.01634	0.01465	0.00884	0.015495	0	A	-0.006655	-429493384962891	5	25735951	25736150	1000607
0	0	0	0	0	0.01634	0.01465	0.00884	0.015495	0	A	-0.006655	-429493384962891	5	25736001	25736200	1000608
0	0	0	0	0	0.01634	0.01465	0.00884	0.015495	0	A	-0.006655	-429493384962891	5	25736351	25736550	1000609
0	0	0	0	0	0.01634	0.01465	0.00884	0.015495	0	A	-0.006655	-429493384962891	5	25736401	25736600	1000610
0	0	0	0	0	0.01634	0.01465	0.00884	0.015495	0	A	-0.006655	-429493384962891	5	25736451	25736650	1000611
0	0	0	0	0	0.01634	0.01465	0.00884	0.015495	0	A	-0.006655	-429493384962891	5	25737001	25737200	1000612
0	0	0	0	0	0.01634	0.01465	0.00884	0.015495	0	A	-0.006655	-429493384962891	5	25737351	25737550	1000613
0	0	0	0	0	0.01634	0.01465	0.00884	0.015495	0	A	-0.006655	-429493384962891	5	25737401	25737600	1000614
0	0	0	0	0	0.01634	0.01465	0.00884	0.015495	0	A	-0.006655	-429493384962891	5	25737501	25737700	1000615
0	0	0	0	0	0.01634	0.01465	0.00884	0.015495	0	A	-0.006655	-429493384962891	5	25737551	25737750	1000616
0	0	0	0	0	0.01634	0.01465	0.00884	0.015495	0	A	-0.006655	-429493384962891	5	25737601	25737800	1000617
0	0	0	0	0	0.01634	0.01465	0.00884	0.015495	0	A	-0.006655	-429493384962891	5	25737651	25737850	1000618
0	0	0	0	0	0.01634	0.01465	0.00884	0.015495	0	A	-0.006655	-429493384962891	5	25737701	25737900	1000619
0	0	0	0	0	0.01634	0.01465	0.00884	0.015495	0	A	-0.006655	-429493384962891	5	25737751	25737950	1000620
0	0	0	0	0	0.01634	0.01465	0.00884	0.015495	0	A	-0.006655	-429493384962891	5	25737801	25738000	1000621
0	0	0	0	0	0.01634	0.01465	0.00884	0.015495	0	A	-0.006655	-429493384962891	5	25737851	25738050	1000622
0	0	0	0	0	0.01634	0.01465	0.00884	0.015495	0	A	-0.006655	-429493384962891	5	25737901	25738100	1000623
0	0	0	0	0	0.01634	0.01465	0.00884	0.015495	0	A	-0.006655	-429493384962891	5	25737951	25738150	1000624
0	0	0	0	0	0.01634	0.01465	0.00884	0.015495	0	A	-0.006655	-429493384962891	5	25738001	25738200	1000625
0	0	0	0	0	0.01634	0.01465	0.00884	0.015495	0	A	-0.006655	-429493384962891	5	25738051	25738250	1000626
0	0	0	0	0	0.01634	0.01465	0.00884	0.015495	0	A	-0.006655	-429493384962891	5	25738101	25738300	1000627
0	0	0	0	0	0.01634	0.01465	0.00884	0.015495	0	A	-0.006655	-429493384962891	5	25738151	25738350	1000628
0	0	0	0	0	0.01634	0.01465	0.00884	0.015495	0	A	-0.006655	-429493384962891	5	25738201	25738400	1000629
0	0	0	0	0	0.01634	0.01465	0.00884	0.015495	0	A	-0.006655	-429493384962891	5	25738251	25738450	1000630
0	0	0	0	0	0.01634	0.01465	0.00884	0.015495	0	A	-0.006655	-429493384962891	5	25738301	25738500	1000631
0	0	0	0	0	0.01634	0.01465	0.00884	0.015495	0	A	-0.006655	-429493384962891	5	25738351	25738550	1000632
0	0	0	0	0	0.01634	0.01465	0.00884	0.015495	0	A	-0.006655	-429493384962891	5	25738401	25738600	1000633
0	0	0	0	0	0.01634	0.01465	0.00884	0.015495	0	A	-0.006655	-429493384962891	5	25738451	25738650	1000634
0	0	0	0	0	0.01634	0.01465	0.00884	0.015495	0	A	-0.006655	-429493384962891	5	25738501	25738700	1000635
0	0	0	0	0	0.01634	0.01465	0.00884	0.015495	0	A	-0.006655	-429493384962891	5	25738551	25738750	1000636
0	0	0	0	0	0.01634	0.01465	0.00884	0.015495	0	A	-0.006655	-429493384962891	5	25738601	25738800	1000637
0	0	0	0	0	0.01634	0.01465	0.00884	0.015495	0	A	-0.006655	-429493384962891	5	25738651	25738850	1000638
0	0	0	0	0	0.01634	0.01465	0.00884	0.015495	0	A	-0.006655	-429493384962891	5	25738701	25738900	1000639
0	0	0	0	0	0.01634	0.01465	0.00884	0.015495	0	A	-0.006655	-429493384962891	5	25739001	25739200	1000640
0	0	0	0	0	0.01634	0.01465	0.00884	0.015495	0	A	-0.006655	-429493384962891	5	25739051	25739250	1000641
0	0	0	0	0	0.01634	0.01465	0.00884	0.015495	0	A	-0.006655	-429493384962891	5	25739101	25739300	1000642
0	0	0	0	0	0.01634	0.01465	0.00884	0.015495	0	A	-0.006655	-429493384962891	5	25739151	25739350	1000643
0	0	0	0	0	0.01634	0.01465	0.00884	0.015495	0	A	-0.006655	-429493384962891	5	25739201	25739400	1000644
0	0	0	0	0	0.01634	0.01465	0.00884	0.015495	0	A	-0.006655	-429493384962891	5	25739251	25739450	1000645
0	0	0	0	0	0.01634	0.01465	0.00884	0.015495	0	A	-0.006655	-429493384962891	5	25739301	25739500	1000646
0	0	0	0	0	0.01634	0.01465	0.00884	0.015495	0	A	-0.006655	-429493384962891	5	25739401	25739600	1000647
0	0	0	0	0	0.01634	0.01465	0.00884	0.015495	0	A	-0.006655	-429493384962891	5	25739451	25739650	1000648
0	0	0	0	0	0.01634	0.01465	0.00884	0.015495	0	A	-0.006655	-429493384962891	5	25739501	25739700	1000649
0	0	0	0	0	0.01634	0.01465	0.00884	0.015495	0	A	-0.006655	-429493384962891	5	25739551	25739750	1000650
1	1	0.5	0	1	0.77487	0.74388	0.43206	0.759375	-0.5	B	-0.327315	-431032098765432	5	25739751	25739950	1000651
1	1	0.5	0	1	0.77487	0.74388	0.43206	0.759375	-0.5	B	-0.327315	-431032098765432	5	25739801	25740000	1000652
1	1	0.5	0	1	0.77487	0.74388	0.43207	0.759375	-0.5	B	-0.327305	-431018930041152	5	25739851	25740050	1000653
1	1	0.5	0	1	0.77487	0.74388	0.43206	0.759375	-0.5	B	-0.327315	-431032098765432	5	25740001	25740200	1000654
0	1	0.5	-1	0.5	0.01634	0.74388	0.43206	0.38011	0	J	0.05195	136670963668412	5	25740051	25740250	1000655
1	0	0.5	1	0.5	0.77487	0.01465	0.43206	0.39476	0	G	0.0373	944877900496504	5	25740101	25740300	1000656
0	0	0	0	0	0.01634	0.01465	0.00884	0.015495	0	A	-0.006655	-429493384962891	5	25740151	25740350	1000657
1	1	0.5	0	1	0.77487	0.74388	0.43206	0.759375	-0.5	B	-0.327315	-431032098765432	5	25740251	25740450	1000658
0	0	0	0	0	0.01634	0.01465	0.00884	0.015495	0	A	-0.006655	-429493384962891	5	25740551	25740750	1000659
0	0	0	0	0	0.01634	0.01465	0.00884	0.015495	0	A	-0.006655	-429493384962891	5	25740601	25740800	1000660
0	0	0	0	0	0.01634	0.01465	0.00884	0.015495	0	A	-0.006655	-429493384962891	5	25740651	25740850	1000661
0	0	0	0	0	0.01634	0.01465	0.00884	0.015495	0	A	-0.006655	-429493384962891	5	25740701	25740900	1000662
0	0	0	0	0	0.01634	0.01465	0.00884	0.015495	0	A	-0.006655	-429493384962891	5	25740751	25740950	1000663
0	0	0	0	0	0.01634	0.01465	0.00884	0.015495	0	A	-0.006655	-429493384962891	5	25740801	25741000	1000664
0	0	0	0	0	0.01634	0.01465	0.00884	0.015495	0	A	-0.006655	-429493384962891	5	25740851	25741050	1000665
0	0	0	0	0	0.01634	0.01465	0.00884	0.015495	0	A	-0.006655	-429493384962891	5	25741051	25741250	1000666
0	0	0	0	0	0.01634	0.01465	0.00884	0.015495	0	A	-0.006655	-429493384962891	5	25741101	25741300	1000667
0	0	0	0	0	0.01634	0.01465	0.00884	0.015495	0	A	-0.006655	-429493384962891	5	25741151	25741350	1000668
0	0	0	0	0	0.01634	0.01465	0.00884	0.015495	0	A	-0.006655	-429493384962891	5	25741201	25741400	1000669
0	0	0	0	0	0.01634	0.01465	0.00884	0.015495	0	A	-0.006655	-429493384962891	5	25741251	25741450	1000670
0	0	0	0	0	0.01634	0.01465	0.00884	0.015495	0	A	-0.006655	-429493384962891	5	25741301	25741500	1000671
0	0	0	0	0	0.01634	0.01465	0.00884	0.015495	0	A	-0.006655	-429493384962891	5	25741351	25741550	1000672
0	0	0	0	0	0.01634	0.01465	0.00884	0.015495	0	A	-0.006655	-429493384962891	5	25741401	25741600	1000673
0	0	0	0	0	0.01634	0.01465	0.00884	0.015495	0	A	-0.006655	-429493384962891	5	25741451	25741650	1000674
0	0	0	0	0	0.01634	0.01465	0.00884	0.015495	0	A	-0.006655	-429493384962891	5	25741501	25741700	1000675
0	0	0	0	0	0.01634	0.01465	0.00884	0.015495	0	A	-0.006655	-429493384962891	5	25741551	25741750	1000676
0	0	0	0	0	0.01634	0.01465	0.00884	0.015495	0	A	-0.006655	-429493384962891	5	25741601	25741800	1000677
0	0	0	0	0	0.01634	0.01465	0.00884	0.015495	0	A	-0.006655	-429493384962891	5	25741851	25742050	1000678
0	0	0	0	0	0.01634	0.01465	0.00884	0.015495	0	A	-0.006655	-429493384962891	5	25741901	25742100	1000679
0	0	0	0	0	0.01634	0.01465	0.00884	0.015495	0	A	-0.006655	-429493384962891	5	25741951	25742150	1000680
0	0	0	0	0	0.01634	0.01465	0.00884	0.015495	0	A	-0.006655	-429493384962891	5	25742001	25742200	1000681
0	0	0	0	0	0.01634	0.01465	0.00884	0.015495	0	A	-0.006655	-429493384962891	5	25742051	25742250	1000682
1	1	0.5	0	1	0.77487	0.74388	0.43206	0.759375	-0.5	B	-0.327315	-431032098765432	5	25742101	25742300	1000683
1	1	1	0	1	0.77487	0.74388	0.84067	0.759375	0	A	0.0812950000000001	107055144032922	5	25742151	25742350	1000684
1	1	1	0	1	0.77487	0.74388	0.80322	0.759375	0	A	0.0438450000000001	577382716049385	5	25742201	25742400	1000685
1	1	0.5	0	1	0.77487	0.74388	0.43206	0.759375	-0.5	B	-0.327315	-431032098765432	5	25742251	25742450	1000686
0	1	0.5	-1	0.5	0.01634	0.74388	0.43206	0.38011	0	J	0.05195	136670963668412	5	25742301	25742500	1000687
0	0	0	0	0	0.01634	0.01465	0.00884	0.015495	0	A	-0.006655	-429493384962891	5	25742351	25742550	1000688
0	0	0	0	0	0.01634	0.01465	0.00884	0.015495	0	A	-0.006655	-429493384962891	5	25742401	25742600	1000689
0	0	0	0	0	0.01634	0.01465	0.00884	0.015495	0	A	-0.006655	-429493384962891	5	25742451	25742650	1000690
0	0	0	0	0	0.01634	0.01465	0.00884	0.015495	0	A	-0.006655	-429493384962891	5	25742501	25742700	1000691
0	0	0	0	0	0.01634	0.01465	0.00884	0.015495	0	A	-0.006655	-429493384962891	5	25742551	25742750	1000692
0	0	0	0	0	0.01634	0.01465	0.00884	0.015495	0	A	-0.006655	-429493384962891	5	25742601	25742800	1000693
0	0	0	0	0	0.01634	0.01465	0.00884	0.015495	0	A	-0.006655	-429493384962891	5	25742651	25742850	1000694
0	0	0	0	0	0.01634	0.01465	0.00884	0.015495	0	A	-0.006655	-429493384962891	5	25742701	25742900	1000695
0	0	0	0	0	0.01634	0.01465	0.00884	0.015495	0	A	-0.006655	-429493384962891	5	25742751	25742950	1000696
0	0	0	0	0	0.01634	0.01465	0.00884	0.015495	0	A	-0.006655	-429493384962891	5	25743101	25743300	1000697
0	0	0	0	0	0.01634	0.01465	0.00884	0.015495	0	A	-0.006655	-429493384962891	5	25743151	25743350	1000698
0	0	0	0	0	0.01634	0.01465	0.00884	0.015495	0	A	-0.006655	-429493384962891	5	25743201	25743400	1000699
0	0	0	0	0	0.01634	0.01465	0.00884	0.015495	0	A	-0.006655	-429493384962891	5	25743251	25743450	1000700
0	0	0	0	0	0.01634	0.01465	0.00884	0.015495	0	A	-0.006655	-429493384962891	5	25743301	25743500	1000701
0	0	0	0	0	0.01634	0.01465	0.00884	0.015495	0	A	-0.006655	-429493384962891	5	25743351	25743550	1000702
0	0	0	0	0	0.01634	0.01465	0.00884	0.015495	0	A	-0.006655	-429493384962891	5	25743401	25743600	1000703
0	0	0	0	0	0.01634	0.01465	0.00884	0.015495	0	A	-0.006655	-429493384962891	5	25743451	25743650	1000704
0	0	0	0	0	0.01634	0.01465	0.00884	0.015495	0	A	-0.006655	-429493384962891	5	25743501	25743700	1000705
0	0	0	0	0	0.01634	0.01465	0.00884	0.015495	0	A	-0.006655	-429493384962891	5	25743551	25743750	1000706
0	0	0	0	0	0.01634	0.01465	0.00884	0.015495	0	A	-0.006655	-429493384962891	5	25743601	25743800	1000707
0	0	0	0	0	0.01634	0.01465	0.00884	0.015495	0	A	-0.006655	-429493384962891	5	25743651	25743850	1000708
0	0	0	0	0	0.01634	0.01465	0.00884	0.015495	0	A	-0.006655	-429493384962891	5	25743701	25743900	1000709
0	0	0	0	0	0.01634	0.01465	0.00884	0.015495	0	A	-0.006655	-429493384962891	5	25743751	25743950	1000710
0	0	0	0	0	0.01634	0.01465	0.00884	0.015495	0	A	-0.006655	-429493384962891	5	25743801	25744000	1000711
0	0	0	0	0	0.01634	0.01465	0.00884	0.015495	0	A	-0.006655	-429493384962891	5	25743851	25744050	1000712
0	0	0	0	0	0.01634	0.01465	0.00884	0.015495	0	A	-0.006655	-429493384962891	5	25743901	25744100	1000713
0	0	0	0	0	0.01634	0.01465	0.00884	0.015495	0	A	-0.006655	-429493384962891	5	25743951	25744150	1000714
0	0	0	0	0	0.01634	0.01465	0.00884	0.015495	0	A	-0.006655	-429493384962891	5	25744001	25744200	1000715
0	0	0.5	0	0	0.01634	0.01465	0.43206	0.015495	0.5	E	0.416565	268838334946757	5	25744201	25744400	1000716
1	1	0.5	0	1	0.77487	0.74388	0.43206	0.759375	-0.5	B	-0.327315	-431032098765432	5	25744251	25744450	1000717
1	1	1	0	1	0.77487	0.74388	0.85527	0.759375	0	A	0.0958950000000001	126281481481482	5	25744301	25744500	1000718
1	1	1	0	1	0.77487	0.74388	0.85527	0.759375	0	A	0.0958950000000001	126281481481482	5	25744351	25744550	1000719
1	1	1	0	1	0.77487	0.74388	0.85527	0.759375	0	A	0.0958950000000001	126281481481482	5	25744401	25744600	1000720
1	1	1	0	1	0.77487	0.74388	0.75754	0.759375	0	A	-0.00183499999999992	-0.241646090534969	5	25744451	25744650	1000721
1	1	0.5	0	1	0.77487	0.74388	0.43206	0.759375	-0.5	B	-0.327315	-431032098765432	5	25744501	25744700	1000722
1	1	1	0	1	0.77487	0.74388	0.85527	0.759375	0	A	0.0958950000000001	126281481481482	5	25744551	25744750	1000723
1	1	1	0	1	0.77487	0.74388	0.85527	0.759375	0	A	0.0958950000000001	126281481481482	5	25744601	25744800	1000724
1	1	1	0	1	0.77487	0.74388	0.85527	0.759375	0	A	0.0958950000000001	126281481481482	5	25744651	25744850	1000725
1	1	1	0	1	0.77487	0.74388	0.85527	0.759375	0	A	0.0958950000000001	126281481481482	5	25744701	25744900	1000726
1	1	0.5	0	1	0.77487	0.74388	0.43206	0.759375	-0.5	B	-0.327315	-431032098765432	5	25744751	25744950	1000727
1	1	0.5	0	1	0.77487	0.74388	0.43332	0.759375	-0.5	B	-0.326055	-429372839506173	5	25744801	25745000	1000728
1	1	1	0	1	0.77487	0.74388	0.85527	0.759375	0	A	0.0958950000000001	126281481481482	5	25745201	25745400	1000729
1	1	0.5	0	1	0.77487	0.74388	0.43206	0.759375	-0.5	B	-0.327315	-431032098765432	5	25746051	25746250	1000730
1	1	0.5	0	1	0.77487	0.74388	0.43206	0.759375	-0.5	B	-0.327315	-431032098765432	5	25746101	25746300	1000731
1	1	0.5	0	1	0.77487	0.74388	0.43206	0.759375	-0.5	B	-0.327315	-431032098765432	5	25746151	25746350	1000732
0	0	0	0	0	0.01634	0.01465	0.00884	0.015495	0	A	-0.006655	-429493384962891	5	25746801	25747000	1000733
0	0	0	0	0	0.01634	0.01465	0.00884	0.015495	0	A	-0.006655	-429493384962891	5	25746851	25747050	1000734
0	0	0	0	0	0.01634	0.01465	0.00884	0.015495	0	A	-0.006655	-429493384962891	5	25746901	25747100	1000735
0	0	0	0	0	0.01634	0.01465	0.00884	0.015495	0	A	-0.006655	-429493384962891	5	25746951	25747150	1000736
0	0	0	0	0	0.01634	0.01465	0.00884	0.015495	0	A	-0.006655	-429493384962891	5	25747001	25747200	1000737
0	0	0	0	0	0.01634	0.01465	0.00884	0.015495	0	A	-0.006655	-429493384962891	5	25748001	25748200	1000738
0	0	0	0	0	0.01634	0.01465	0.00884	0.015495	0	A	-0.006655	-429493384962891	5	25748051	25748250	1000739
0	0	0	0	0	0.01634	0.01465	0.00884	0.015495	0	A	-0.006655	-429493384962891	5	25748101	25748300	1000740
0	0	0	0	0	0.01634	0.01465	0.00884	0.015495	0	A	-0.006655	-429493384962891	5	25748301	25748500	1000741
0	0	0	0	0	0.01634	0.01465	0.00884	0.015495	0	A	-0.006655	-429493384962891	5	25748351	25748550	1000742
0	0	0	0	0	0.01634	0.01465	0.00884	0.015495	0	A	-0.006655	-429493384962891	5	25748401	25748600	1000743
0	0	0	0	0	0.01634	0.01465	0.00884	0.015495	0	A	-0.006655	-429493384962891	5	25748601	25748800	1000744
0	0	0	0	0	0.01634	0.01465	0.00884	0.015495	0	A	-0.006655	-429493384962891	5	25748651	25748850	1000745
0	0	0	0	0	0.01634	0.01465	0.00884	0.015495	0	A	-0.006655	-429493384962891	5	25748701	25748900	1000746
0	0	0	0	0	0.01634	0.01465	0.00884	0.015495	0	A	-0.006655	-429493384962891	5	25748751	25748950	1000747
0	0	0	0	0	0.01634	0.01465	0.00884	0.015495	0	A	-0.006655	-429493384962891	5	25748801	25749000	1000748
0	0	0	0	0	0.01634	0.01465	0.00884	0.015495	0	A	-0.006655	-429493384962891	5	25748851	25749050	1000749
0	0	0	0	0	0.01634	0.01465	0.00884	0.015495	0	A	-0.006655	-429493384962891	5	25748901	25749100	1000750
0	0	0	0	0	0.01634	0.01465	0.00884	0.015495	0	A	-0.006655	-429493384962891	5	25748951	25749150	1000751
0	0	0	0	0	0.01634	0.01465	0.00884	0.015495	0	A	-0.006655	-429493384962891	5	25749001	25749200	1000752
0	0	0	0	0	0.01634	0.01465	0.00884	0.015495	0	A	-0.006655	-429493384962891	5	25749201	25749400	1000753
0	0	0	0	0	0.01634	0.01465	0.00884	0.015495	0	A	-0.006655	-429493384962891	5	25749251	25749450	1000754
0	0	0	0	0	0.01634	0.01465	0.00884	0.015495	0	A	-0.006655	-429493384962891	5	25749801	25750000	1000755
0	0	0	0	0	0.01634	0.01465	0.00884	0.015495	0	A	-0.006655	-429493384962891	5	25749851	25750050	1000756
0	0	0	0	0	0.01634	0.01465	0.00884	0.015495	0	A	-0.006655	-429493384962891	5	25749901	25750100	1000757
0	0	0	0	0	0.01634	0.01465	0.00884	0.015495	0	A	-0.006655	-429493384962891	5	25749951	25750150	1000758
0	0	0	0	0	0.01634	0.01465	0.00884	0.015495	0	A	-0.006655	-429493384962891	5	25750001	25750200	1000759
0	0	0	0	0	0.01634	0.01465	0.00884	0.015495	0	A	-0.006655	-429493384962891	5	25750351	25750550	1000760
0	0	0	0	0	0.01634	0.01465	0.00884	0.015495	0	A	-0.006655	-429493384962891	5	25750401	25750600	1000761
0	0	0	0	0	0.01634	0.01465	0.00884	0.015495	0	A	-0.006655	-429493384962891	5	25750451	25750650	1000762
0	0	0	0	0	0.01634	0.01465	0.00884	0.015495	0	A	-0.006655	-429493384962891	5	25750501	25750700	1000763
0	0	0	0	0	0.01634	0.01465	0.00884	0.015495	0	A	-0.006655	-429493384962891	5	25750551	25750750	1000764
0	0	0	0	0	0.01634	0.01465	0.00884	0.015495	0	A	-0.006655	-429493384962891	5	25750601	25750800	1000765
0	0	0	0	0	0.01634	0.01465	0.00884	0.015495	0	A	-0.006655	-429493384962891	5	25750651	25750850	1000766
0	0	0	0	0	0.01634	0.01465	0.00884	0.015495	0	A	-0.006655	-429493384962891	5	25750701	25750900	1000767
0	0	0	0	0	0.01634	0.01465	0.00884	0.015495	0	A	-0.006655	-429493384962891	5	25750901	25751100	1000768
0	0	0	0	0	0.01634	0.01465	0.00884	0.015495	0	A	-0.006655	-429493384962891	5	25750951	25751150	1000769
0	0	0	0	0	0.01634	0.01465	0.00884	0.015495	0	A	-0.006655	-429493384962891	5	25751001	25751200	1000770
0	0	0	0	0	0.01634	0.01465	0.00884	0.015495	0	A	-0.006655	-429493384962891	5	25751051	25751250	1000771
0	0	0	0	0	0.01634	0.01465	0.00884	0.015495	0	A	-0.006655	-429493384962891	5	25751101	25751300	1000772
0	0	0	0	0	0.01634	0.01465	0.00884	0.015495	0	A	-0.006655	-429493384962891	5	25751151	25751350	1000773
0	0	0	0	0	0.01634	0.01465	0.00884	0.015495	0	A	-0.006655	-429493384962891	5	25751201	25751400	1000774
0	0	0	0	0	0.01634	0.01465	0.00884	0.015495	0	A	-0.006655	-429493384962891	5	25751251	25751450	1000775
0	0	0	0	0	0.01634	0.01465	0.00884	0.015495	0	A	-0.006655	-429493384962891	5	25751301	25751500	1000776
0	0	0	0	0	0.01634	0.01465	0.00884	0.015495	0	A	-0.006655	-429493384962891	5	25751351	25751550	1000777
0	0	0	0	0	0.01634	0.01465	0.00884	0.015495	0	A	-0.006655	-429493384962891	5	25751401	25751600	1000778
0	0	0	0	0	0.01634	0.01465	0.00884	0.015495	0	A	-0.006655	-429493384962891	5	25751451	25751650	1000779
0	0	0	0	0	0.01634	0.01465	0.00884	0.015495	0	A	-0.006655	-429493384962891	5	25751501	25751700	1000780
0	0	0	0	0	0.01634	0.01465	0.00884	0.015495	0	A	-0.006655	-429493384962891	5	25751551	25751750	1000781
0	0	0	0	0	0.01634	0.01465	0.00884	0.015495	0	A	-0.006655	-429493384962891	5	25751601	25751800	1000782
0	0	0	0	0	0.01634	0.01465	0.00884	0.015495	0	A	-0.006655	-429493384962891	5	25751651	25751850	1000783
0	0	0	0	0	0.01634	0.01465	0.00884	0.015495	0	A	-0.006655	-429493384962891	5	25751701	25751900	1000784
0	0	0	0	0	0.01634	0.01465	0.00884	0.015495	0	A	-0.006655	-429493384962891	5	25751751	25751950	1000785
0	0	0	0	0	0.01634	0.01465	0.00884	0.015495	0	A	-0.006655	-429493384962891	5	25751801	25752000	1000786
0	0	0	0	0	0.01634	0.01465	0.00884	0.015495	0	A	-0.006655	-429493384962891	5	25751851	25752050	1000787
0	0	0	0	0	0.01634	0.01465	0.00884	0.015495	0	A	-0.006655	-429493384962891	5	25752151	25752350	1000788
0	0	0	0	0	0.01634	0.01465	0.00884	0.015495	0	A	-0.006655	-429493384962891	5	25752201	25752400	1000789
0	0	0	0	0	0.01634	0.01465	0.00884	0.015495	0	A	-0.006655	-429493384962891	5	25752251	25752450	1000790
0	0	0	0	0	0.01634	0.01465	0.00884	0.015495	0	A	-0.006655	-429493384962891	5	25752301	25752500	1000791
0	0	0	0	0	0.01634	0.01465	0.00884	0.015495	0	A	-0.006655	-429493384962891	5	25752351	25752550	1000792
0	0	0	0	0	0.01634	0.01465	0.00884	0.015495	0	A	-0.006655	-429493384962891	5	25752401	25752600	1000793
0	0	0	0	0	0.01634	0.01465	0.00884	0.015495	0	A	-0.006655	-429493384962891	5	25752651	25752850	1000794
0	0	0	0	0	0.01634	0.01465	0.00975	0.015495	0	A	-0.005745	-370764762826718	5	25752701	25752900	1000795
0	0	0	0	0	0.01634	0.01465	0.01161	0.015495	0	A	-0.003885	-250726040658277	5	25752751	25752950	1000796
0	0	0	0	0	0.01634	0.01465	0.00936	0.015495	0	A	-0.006135	-39593417231365	5	25752801	25753000	1000797
0	0	0	0	0	0.01634	0.01465	0.00884	0.015495	0	A	-0.006655	-429493384962891	5	25752851	25753050	1000798
0	0	0	0	0	0.01634	0.01465	0.00884	0.015495	0	A	-0.006655	-429493384962891	5	25752901	25753100	1000799
0	0	0	0	0	0.01634	0.01465	0.00884	0.015495	0	A	-0.006655	-429493384962891	5	25752951	25753150	1000800
0	0	0	0	0	0.01634	0.01465	0.00884	0.015495	0	A	-0.006655	-429493384962891	5	25753001	25753200	1000801
0	0	0	0	0	0.01634	0.01465	0.00886	0.015495	0	A	-0.006635	-428202646014844	5	25753051	25753250	1000802
0	0	0	0	0	0.01634	0.01465	0.00884	0.015495	0	A	-0.006655	-429493384962891	5	25753101	25753300	1000803
0	0	0	0	0	0.01634	0.01465	0.00884	0.015495	0	A	-0.006655	-429493384962891	5	25753151	25753350	1000804
0	0	0	0	0	0.01634	0.01465	0.00884	0.015495	0	A	-0.006655	-429493384962891	5	25753201	25753400	1000805
0	0	0	0	0	0.01634	0.01465	0.00885	0.015495	0	A	-0.006645	-428848015488867	5	25753251	25753450	1000806
0	0	0	0	0	0.01634	0.01465	0.00884	0.015495	0	A	-0.006655	-429493384962891	5	25753951	25754150	1000807
0	0	0	0	0	0.01634	0.01465	0.00884	0.015495	0	A	-0.006655	-429493384962891	5	25754001	25754200	1000808
0	0	0	0	0	0.01634	0.01465	0.00884	0.015495	0	A	-0.006655	-429493384962891	5	25754201	25754400	1000809
0	0	0	0	0	0.01634	0.01465	0.00884	0.015495	0	A	-0.006655	-429493384962891	5	25754251	25754450	1000810
0	0	0	0	0	0.01634	0.01465	0.00884	0.015495	0	A	-0.006655	-429493384962891	5	25754301	25754500	1000811
0	0	0	0	0	0.01634	0.01465	0.00884	0.015495	0	A	-0.006655	-429493384962891	5	25754351	25754550	1000812
0	0	0	0	0	0.01634	0.01465	0.00884	0.015495	0	A	-0.006655	-429493384962891	5	25754401	25754600	1000813
0	0	0	0	0	0.01634	0.01465	0.00884	0.015495	0	A	-0.006655	-429493384962891	5	25754451	25754650	1000814
0	0	0	0	0	0.01634	0.01465	0.00884	0.015495	0	A	-0.006655	-429493384962891	5	25754501	25754700	1000815
0	0	0	0	0	0.01634	0.01465	0.00884	0.015495	0	A	-0.006655	-429493384962891	5	25754551	25754750	1000816
0	0	0	0	0	0.01634	0.01465	0.00884	0.015495	0	A	-0.006655	-429493384962891	5	25754601	25754800	1000817
0	0	0	0	0	0.01634	0.01465	0.00884	0.015495	0	A	-0.006655	-429493384962891	5	25754651	25754850	1000818
0	0	0	0	0	0.01634	0.01465	0.00884	0.015495	0	A	-0.006655	-429493384962891	5	25754701	25754900	1000819
0	0	0	0	0	0.01634	0.01465	0.00884	0.015495	0	A	-0.006655	-429493384962891	5	25754751	25754950	1000820
0	0	0	0	0	0.01634	0.01465	0.00884	0.015495	0	A	-0.006655	-429493384962891	5	25754801	25755000	1000821
0	0	0	0	0	0.01634	0.01465	0.00884	0.015495	0	A	-0.006655	-429493384962891	5	25754851	25755050	1000822
0	0	0	0	0	0.01634	0.01465	0.00884	0.015495	0	A	-0.006655	-429493384962891	5	25754901	25755100	1000823
0	0	0	0	0	0.01634	0.01465	0.00884	0.015495	0	A	-0.006655	-429493384962891	5	25755251	25755450	1000824
0	0	0	0	0	0.01634	0.01465	0.00884	0.015495	0	A	-0.006655	-429493384962891	5	25755301	25755500	1000825
0	0	0	0	0	0.01634	0.01465	0.00884	0.015495	0	A	-0.006655	-429493384962891	5	25756201	25756400	1000826
0	0	0	0	0	0.01634	0.01465	0.00884	0.015495	0	A	-0.006655	-429493384962891	5	25756251	25756450	1000827
0	0	0	0	0	0.01634	0.01465	0.00884	0.015495	0	A	-0.006655	-429493384962891	5	25756301	25756500	1000828
0	0	0	0	0	0.01634	0.01465	0.00884	0.015495	0	A	-0.006655	-429493384962891	5	25756351	25756550	1000829
0	0	0	0	0	0.01634	0.01465	0.00884	0.015495	0	A	-0.006655	-429493384962891	5	25756401	25756600	1000830
0	0	0	0	0	0.01634	0.01465	0.00884	0.015495	0	A	-0.006655	-429493384962891	5	25756451	25756650	1000831
0	0	0	0	0	0.01634	0.01465	0.00884	0.015495	0	A	-0.006655	-429493384962891	5	25756501	25756700	1000832
0	0	0	0	0	0.01634	0.01465	0.00884	0.015495	0	A	-0.006655	-429493384962891	5	25756551	25756750	1000833
0	0	0	0	0	0.01634	0.01465	0.00884	0.015495	0	A	-0.006655	-429493384962891	5	25756601	25756800	1000834
0	0	0	0	0	0.01634	0.01465	0.00884	0.015495	0	A	-0.006655	-429493384962891	5	25756651	25756850	1000835
0	0	0	0	0	0.01634	0.01465	0.00884	0.015495	0	A	-0.006655	-429493384962891	5	25756701	25756900	1000836
0	0	0	0	0	0.01634	0.01465	0.00884	0.015495	0	A	-0.006655	-429493384962891	5	25756751	25756950	1000837
0	0	0	0	0	0.01634	0.01465	0.00884	0.015495	0	A	-0.006655	-429493384962891	5	25756801	25757000	1000838
0	0	0	0	0	0.01634	0.01465	0.00884	0.015495	0	A	-0.006655	-429493384962891	5	25756851	25757050	1000839
0	0	0	0	0	0.01634	0.01465	0.00884	0.015495	0	A	-0.006655	-429493384962891	5	25756901	25757100	1000840
0	0	0	0	0	0.01634	0.01465	0.00884	0.015495	0	A	-0.006655	-429493384962891	5	25756951	25757150	1000841
0	0	0	0	0	0.01634	0.01465	0.00884	0.015495	0	A	-0.006655	-429493384962891	5	25757001	25757200	1000842
0	0	0	0	0	0.01634	0.01465	0.00884	0.015495	0	A	-0.006655	-429493384962891	5	25757051	25757250	1000843
0	0	0	0	0	0.01634	0.01465	0.00884	0.015495	0	A	-0.006655	-429493384962891	5	25757101	25757300	1000844
0	0	0	0	0	0.01634	0.01465	0.00884	0.015495	0	A	-0.006655	-429493384962891	5	25757201	25757400	1000845
0	0	0	0	0	0.01634	0.01465	0.00884	0.015495	0	A	-0.006655	-429493384962891	5	25757251	25757450	1000846
0	0	0	0	0	0.01634	0.01465	0.00884	0.015495	0	A	-0.006655	-429493384962891	5	25757301	25757500	1000847
0	0	0	0	0	0.01634	0.01465	0.00884	0.015495	0	A	-0.006655	-429493384962891	5	25757351	25757550	1000848
1	1	1	0	1	0.77487	0.74388	0.85527	0.759375	0	A	0.0958950000000001	126281481481482	5	25757901	25758100	1000849
1	1	1	0	1	0.77487	0.74388	0.85527	0.759375	0	A	0.0958950000000001	126281481481482	5	25757951	25758150	1000850
1	1	1	0	1	0.77487	0.74388	0.85527	0.759375	0	A	0.0958950000000001	126281481481482	5	25758001	25758200	1000851
1	1	1	0	1	0.77487	0.74388	0.85527	0.759375	0	A	0.0958950000000001	126281481481482	5	25758051	25758250	1000852
1	1	1	0	1	0.77487	0.74388	0.85527	0.759375	0	A	0.0958950000000001	126281481481482	5	25758101	25758300	1000853
1	1	1	0	1	0.77487	0.74388	0.85527	0.759375	0	A	0.0958950000000001	126281481481482	5	25758301	25758500	1000854
1	1	1	0	1	0.77487	0.74388	0.85527	0.759375	0	A	0.0958950000000001	126281481481482	5	25758351	25758550	1000855
1	1	1	0	1	0.77487	0.74388	0.85527	0.759375	0	A	0.0958950000000001	126281481481482	5	25758401	25758600	1000856
1	0	0.5	1	0.5	0.77487	0.01465	0.43206	0.39476	0	G	0.0373	944877900496504	5	25758601	25758800	1000857
1	0	0.5	1	0.5	0.77487	0.01465	0.31294	0.39476	0	G	-0.08182	-207265173776472	5	25758651	25758850	1000858
1	0	0.5	1	0.5	0.77487	0.01465	0.43027	0.39476	0	G	0.03551	899533894011551	5	25758701	25758900	1000859
1	1	1	0	1	0.77487	0.74388	0.85527	0.759375	0	A	0.0958950000000001	126281481481482	5	25759351	25759550	1000860
1	1	0.5	0	1	0.77487	0.74388	0.43206	0.759375	-0.5	B	-0.327315	-431032098765432	5	25759701	25759900	1000861
0	0	0.5	0	0	0.01634	0.01465	0.43206	0.015495	0.5	E	0.416565	268838334946757	5	25759751	25759950	1000862
0	0	0	0	0	0.01634	0.01465	0.00884	0.015495	0	A	-0.006655	-429493384962891	5	25759801	25760000	1000863
0	0	0.5	0	0	0.01634	0.01465	0.43206	0.015495	0.5	E	0.416565	268838334946757	5	25759851	25760050	1000864
0	0	0.5	0	0	0.01634	0.01465	0.43206	0.015495	0.5	E	0.416565	268838334946757	5	25759901	25760100	1000865
1	1	0.5	0	1	0.77487	0.74388	0.43206	0.759375	-0.5	B	-0.327315	-431032098765432	5	25759951	25760150	1000866
1	1	1	0	1	0.77487	0.74388	0.85527	0.759375	0	A	0.0958950000000001	126281481481482	5	25760501	25760700	1000867
1	0	0.5	1	0.5	0.77487	0.01465	0.43206	0.39476	0	G	0.0373	944877900496504	5	25760701	25760900	1000868
1	0	0.5	1	0.5	0.77487	0.01465	0.43206	0.39476	0	G	0.0373	944877900496504	5	25760751	25760950	1000869
1	0	0.5	1	0.5	0.77487	0.01465	0.43206	0.39476	0	G	0.0373	944877900496504	5	25760801	25761000	1000870
1	0	0.5	1	0.5	0.77487	0.01465	0.43206	0.39476	0	G	0.0373	944877900496504	5	25760851	25761050	1000871
0	0	0	0	0	0.01634	0.01465	0.00884	0.015495	0	A	-0.006655	-429493384962891	5	25760901	25761100	1000872
0	0	0	0	0	0.01634	0.01465	0.00884	0.015495	0	A	-0.006655	-429493384962891	5	25760951	25761150	1000873
0	0	0	0	0	0.01634	0.01465	0.00884	0.015495	0	A	-0.006655	-429493384962891	5	25761001	25761200	1000874
0	0	0	0	0	0.01634	0.01465	0.00884	0.015495	0	A	-0.006655	-429493384962891	5	25761051	25761250	1000875
0	0	0	0	0	0.01634	0.01465	0.00884	0.015495	0	A	-0.006655	-429493384962891	5	25761701	25761900	1000876
0	0	0	0	0	0.01634	0.01465	0.00884	0.015495	0	A	-0.006655	-429493384962891	5	25761751	25761950	1000877
0	0	0	0	0	0.01634	0.01465	0.00884	0.015495	0	A	-0.006655	-429493384962891	5	25762501	25762700	1000878
0	0	0	0	0	0.01634	0.01465	0.00884	0.015495	0	A	-0.006655	-429493384962891	5	25762551	25762750	1000879
0	0	0	0	0	0.01634	0.01465	0.00884	0.015495	0	A	-0.006655	-429493384962891	5	25762601	25762800	1000880
0	0	0	0	0	0.01634	0.01465	0.00884	0.015495	0	A	-0.006655	-429493384962891	5	25762651	25762850	1000881
0	0	0	0	0	0.01634	0.01465	0.00884	0.015495	0	A	-0.006655	-429493384962891	5	25762701	25762900	1000882
0	0	0	0	0	0.01634	0.01465	0.00884	0.015495	0	A	-0.006655	-429493384962891	5	25762751	25762950	1000883
0	0	0	0	0	0.01634	0.01465	0.00884	0.015495	0	A	-0.006655	-429493384962891	5	25762851	25763050	1000884
0	0	0	0	0	0.01634	0.01465	0.00884	0.015495	0	A	-0.006655	-429493384962891	5	25762901	25763100	1000885
0	0	0	0	0	0.01634	0.01465	0.00884	0.015495	0	A	-0.006655	-429493384962891	5	25762951	25763150	1000886
0	0	0	0	0	0.01634	0.01465	0.00884	0.015495	0	A	-0.006655	-429493384962891	5	25763001	25763200	1000887
0	0	0	0	0	0.01634	0.01465	0.00884	0.015495	0	A	-0.006655	-429493384962891	5	25763051	25763250	1000888
0	0	0	0	0	0.01634	0.01465	0.00884	0.015495	0	A	-0.006655	-429493384962891	5	25763101	25763300	1000889
0	0	0	0	0	0.01634	0.01465	0.00884	0.015495	0	A	-0.006655	-429493384962891	5	25763151	25763350	1000890
0	0	0	0	0	0.01634	0.01465	0.00884	0.015495	0	A	-0.006655	-429493384962891	5	25763201	25763400	1000891
0	0	0	0	0	0.01634	0.01465	0.00884	0.015495	0	A	-0.006655	-429493384962891	5	25763251	25763450	1000892
0	0	0	0	0	0.01634	0.01465	0.00884	0.015495	0	A	-0.006655	-429493384962891	5	25763301	25763500	1000893
0	0	0	0	0	0.01634	0.01465	0.00884	0.015495	0	A	-0.006655	-429493384962891	5	25763351	25763550	1000894
0	0	0	0	0	0.01634	0.01465	0.00884	0.015495	0	A	-0.006655	-429493384962891	5	25763401	25763600	1000895
0	0	0	0	0	0.01634	0.01465	0.00884	0.015495	0	A	-0.006655	-429493384962891	5	25763451	25763650	1000896
0	0	0	0	0	0.01634	0.01465	0.00884	0.015495	0	A	-0.006655	-429493384962891	5	25763501	25763700	1000897
0	0	0	0	0	0.01634	0.01465	0.00884	0.015495	0	A	-0.006655	-429493384962891	5	25763551	25763750	1000898
0	0	0	0	0	0.01634	0.01465	0.00884	0.015495	0	A	-0.006655	-429493384962891	5	25763601	25763800	1000899
0	0	0	0	0	0.01634	0.01465	0.00884	0.015495	0	A	-0.006655	-429493384962891	5	25763651	25763850	1000900
0	0	0	0	0	0.01634	0.01465	0.00884	0.015495	0	A	-0.006655	-429493384962891	5	25763701	25763900	1000901
0	0	0	0	0	0.01634	0.01465	0.00884	0.015495	0	A	-0.006655	-429493384962891	5	25763751	25763950	1000902
0	0	0	0	0	0.01634	0.01465	0.00884	0.015495	0	A	-0.006655	-429493384962891	5	25763801	25764000	1000903
0	0	0	0	0	0.01634	0.01465	0.00884	0.015495	0	A	-0.006655	-429493384962891	5	25763851	25764050	1000904
0	0	0	0	0	0.01634	0.01465	0.00884	0.015495	0	A	-0.006655	-429493384962891	5	25763901	25764100	1000905
0	0	0	0	0	0.01634	0.01465	0.00884	0.015495	0	A	-0.006655	-429493384962891	5	25763951	25764150	1000906
0	0	0	0	0	0.01634	0.01465	0.00884	0.015495	0	A	-0.006655	-429493384962891	5	25764001	25764200	1000907
0	0	0	0	0	0.01634	0.01465	0.00884	0.015495	0	A	-0.006655	-429493384962891	5	25764051	25764250	1000908
0	0	0	0	0	0.01634	0.01465	0.00884	0.015495	0	A	-0.006655	-429493384962891	5	25764101	25764300	1000909
0	0	0	0	0	0.01634	0.01465	0.00884	0.015495	0	A	-0.006655	-429493384962891	5	25764151	25764350	1000910
0	0	0	0	0	0.01634	0.01465	0.00884	0.015495	0	A	-0.006655	-429493384962891	5	25764201	25764400	1000911
0	0	0	0	0	0.01634	0.01465	0.00884	0.015495	0	A	-0.006655	-429493384962891	5	25764251	25764450	1000912
0	0	0	0	0	0.01634	0.01465	0.00884	0.015495	0	A	-0.006655	-429493384962891	5	25764351	25764550	1000913
0	0	0	0	0	0.01634	0.01465	0.00884	0.015495	0	A	-0.006655	-429493384962891	5	25764451	25764650	1000914
0	0	0	0	0	0.01634	0.01465	0.00884	0.015495	0	A	-0.006655	-429493384962891	5	25764501	25764700	1000915
0	0	0	0	0	0.01634	0.01465	0.00888	0.015495	0	A	-0.006615	-426911907066796	5	25764751	25764950	1000916
0	0	0	0	0	0.01634	0.01465	0.00976	0.015495	0	A	-0.005735	-370119393352694	5	25764801	25765000	1000917
0	0	0	0	0	0.01634	0.01465	0.01164	0.015495	0	A	-0.003855	-248789932236205	5	25764851	25765050	1000918
0	0	0	0	0	0.01634	0.01465	0.01725	0.015495	0	A	0.001755	113262342691191	5	25764901	25765100	1000919
0	0	0	0	0	0.01634	0.01465	0.00884	0.015495	0	A	-0.006655	-429493384962891	5	25764951	25765150	1000920
0	0	0	0	0	0.01634	0.01465	0.00884	0.015495	0	A	-0.006655	-429493384962891	5	25765001	25765200	1000921
0	0	0	0	0	0.01634	0.01465	0.00884	0.015495	0	A	-0.006655	-429493384962891	5	25765051	25765250	1000922
0	0	0	0	0	0.01634	0.01465	0.00884	0.015495	0	A	-0.006655	-429493384962891	5	25765101	25765300	1000923
0	0	0	0	0	0.01634	0.01465	0.00884	0.015495	0	A	-0.006655	-429493384962891	5	25765151	25765350	1000924
0	0	0.5	0	0	0.01634	0.01465	0.43205	0.015495	0.5	E	0.416555	268831881252017	5	25765201	25765400	1000925
0	0	0.5	0	0	0.01634	0.01465	0.43206	0.015495	0.5	E	0.416565	268838334946757	5	25765251	25765450	1000926
0	0	0	0	0	0.01634	0.01465	0.00884	0.015495	0	A	-0.006655	-429493384962891	5	25765701	25765900	1000927
0	0	0	0	0	0.01634	0.01465	0.00884	0.015495	0	A	-0.006655	-429493384962891	5	25765751	25765950	1000928
0	0	0	0	0	0.01634	0.01465	0.00884	0.015495	0	A	-0.006655	-429493384962891	5	25765801	25766000	1000929
0	0	0	0	0	0.01634	0.01465	0.00884	0.015495	0	A	-0.006655	-429493384962891	5	25765851	25766050	1000930
0	0	0	0	0	0.01634	0.01465	0.00884	0.015495	0	A	-0.006655	-429493384962891	5	25765901	25766100	1000931
1	0	0.5	1	0.5	0.77487	0.01465	0.43206	0.39476	0	G	0.0373	944877900496504	5	25766801	25767000	1000932
1	1	0.5	0	1	0.77487	0.74388	0.43206	0.759375	-0.5	B	-0.327315	-431032098765432	5	25767501	25767700	1000933
1	1	1	0	1	0.77487	0.74388	0.85527	0.759375	0	A	0.0958950000000001	126281481481482	5	25767651	25767850	1000934
1	1	0.5	0	1	0.77487	0.74388	0.43206	0.759375	-0.5	B	-0.327315	-431032098765432	5	25767751	25767950	1000935
1	1	0.5	0	1	0.77487	0.74388	0.43206	0.759375	-0.5	B	-0.327315	-431032098765432	5	25767801	25768000	1000936
1	1	0.5	0	1	0.77487	0.74388	0.43206	0.759375	-0.5	B	-0.327315	-431032098765432	5	25767851	25768050	1000937
1	1	0.5	0	1	0.77487	0.74388	0.43206	0.759375	-0.5	B	-0.327315	-431032098765432	5	25767901	25768100	1000938
0	0	0	0	0	0.01634	0.01465	0.00884	0.015495	0	A	-0.006655	-429493384962891	5	25769201	25769400	1000939
0	0	0	0	0	0.01634	0.01465	0.00884	0.015495	0	A	-0.006655	-429493384962891	5	25769251	25769450	1000940
0	0	0	0	0	0.01634	0.01465	0.00884	0.015495	0	A	-0.006655	-429493384962891	5	25769301	25769500	1000941
0	1	0.5	-1	0.5	0.01634	0.74388	0.43206	0.38011	0	J	0.05195	136670963668412	5	25769751	25769950	1000942
0	0	0.5	0	0	0.01634	0.01465	0.38654	0.015495	0.5	E	0.371045	23946111648919	5	25769801	25770000	1000943
0	0	0	0	0	0.01634	0.01465	0.00884	0.015495	0	A	-0.006655	-429493384962891	5	25769901	25770100	1000944
0	0	0	0	0	0.01634	0.01465	0.00884	0.015495	0	A	-0.006655	-429493384962891	5	25769951	25770150	1000945
0	0	0	0	0	0.01634	0.01465	0.00884	0.015495	0	A	-0.006655	-429493384962891	5	25770001	25770200	1000946
0	0	0	0	0	0.01634	0.01465	0.00884	0.015495	0	A	-0.006655	-429493384962891	5	25770051	25770250	1000947
0	0	0	0	0	0.01634	0.01465	0.00884	0.015495	0	A	-0.006655	-429493384962891	5	25770101	25770300	1000948
0	0	0	0	0	0.01634	0.01465	0.00884	0.015495	0	A	-0.006655	-429493384962891	5	25770251	25770450	1000949
0	0	0	0	0	0.01634	0.01465	0.00884	0.015495	0	A	-0.006655	-429493384962891	5	25770301	25770500	1000950
0	0	0.5	0	0	0.01634	0.01465	0.43206	0.015495	0.5	E	0.416565	268838334946757	5	25770351	25770550	1000951
1	1	0.5	0	1	0.77487	0.74388	0.43206	0.759375	-0.5	B	-0.327315	-431032098765432	5	25770401	25770600	1000952
1	1	1	0	1	0.77487	0.74388	0.78704	0.759375	0	A	0.0276650000000001	364312757201647	5	25770601	25770800	1000953
1	1	1	0	1	0.77487	0.74388	0.80694	0.759375	0	A	0.0475650000000001	626370370370371	5	25770651	25770850	1000954
1	1	1	0	1	0.77487	0.74388	0.75564	0.759375	0	A	-0.00373499999999993	-0.491851851851843	5	25770701	25770900	1000955
0	0	0	0	0	0.01634	0.01465	0.00884	0.015495	0	A	-0.006655	-429493384962891	5	25771151	25771350	1000956
0	0	0	0	0	0.01634	0.01465	0.00884	0.015495	0	A	-0.006655	-429493384962891	5	25771201	25771400	1000957
0	0	0	0	0	0.01634	0.01465	0.00884	0.015495	0	A	-0.006655	-429493384962891	5	25771251	25771450	1000958
0	0	0	0	0	0.01634	0.01465	0.00884	0.015495	0	A	-0.006655	-429493384962891	5	25771301	25771500	1000959
0	0	0	0	0	0.01634	0.01465	0.00884	0.015495	0	A	-0.006655	-429493384962891	5	25771351	25771550	1000960
0	0	0	0	0	0.01634	0.01465	0.00884	0.015495	0	A	-0.006655	-429493384962891	5	25771401	25771600	1000961
0	0	0	0	0	0.01634	0.01465	0.00884	0.015495	0	A	-0.006655	-429493384962891	5	25771451	25771650	1000962
0	0	0	0	0	0.01634	0.01465	0.00884	0.015495	0	A	-0.006655	-429493384962891	5	25771501	25771700	1000963
0	0	0	0	0	0.01634	0.01465	0.00884	0.015495	0	A	-0.006655	-429493384962891	5	25771701	25771900	1000964
0	0	0	0	0	0.01634	0.01465	0.00884	0.015495	0	A	-0.006655	-429493384962891	5	25771751	25771950	1000965
0	0	0	0	0	0.01634	0.01465	0.00884	0.015495	0	A	-0.006655	-429493384962891	5	25771801	25772000	1000966
0	0	0	0	0	0.01634	0.01465	0.00884	0.015495	0	A	-0.006655	-429493384962891	5	25771851	25772050	1000967
0	0	0	0	0	0.01634	0.01465	0.00884	0.015495	0	A	-0.006655	-429493384962891	5	25771901	25772100	1000968
0	0	0	0	0	0.01634	0.01465	0.00884	0.015495	0	A	-0.006655	-429493384962891	5	25771951	25772150	1000969
0	0	0	0	0	0.01634	0.01465	0.00884	0.015495	0	A	-0.006655	-429493384962891	5	25772001	25772200	1000970
0	0	0	0	0	0.01634	0.01465	0.00884	0.015495	0	A	-0.006655	-429493384962891	5	25772051	25772250	1000971
0	0	0	0	0	0.01634	0.01465	0.00884	0.015495	0	A	-0.006655	-429493384962891	5	25772101	25772300	1000972
0	0	0	0	0	0.01634	0.01465	0.00884	0.015495	0	A	-0.006655	-429493384962891	5	25772151	25772350	1000973
0	0	0	0	0	0.01634	0.01465	0.00884	0.015495	0	A	-0.006655	-429493384962891	5	25772201	25772400	1000974
0	0	0	0	0	0.01634	0.01465	0.00884	0.015495	0	A	-0.006655	-429493384962891	5	25772251	25772450	1000975
1	1	1	0	1	0.77487	0.74388	0.84981	0.759375	0	A	0.0904350000000001	119091358024691	5	25773051	25773250	1000976
1	1	1	0	1	0.77487	0.74388	0.76759	0.759375	0	A	0.00821500000000008	108181069958849	5	25773101	25773300	1000977
1	1	0.5	0	1	0.77487	0.74388	0.43206	0.759375	-0.5	B	-0.327315	-431032098765432	5	25773151	25773350	1000978
1	1	1	0	1	0.77487	0.74388	0.75337	0.759375	0	A	-0.00600499999999993	-0.790781893004106	5	25773201	25773400	1000979
0	0	0	0	0	0.01634	0.01465	0.00884	0.015495	0	A	-0.006655	-429493384962891	5	25775151	25775350	1000980
0	0	0	0	0	0.01634	0.01465	0.00884	0.015495	0	A	-0.006655	-429493384962891	5	25775201	25775400	1000981
0	0	0	0	0	0.01634	0.01465	0.00884	0.015495	0	A	-0.006655	-429493384962891	5	25775251	25775450	1000982
0	0	0	0	0	0.01634	0.01465	0.00884	0.015495	0	A	-0.006655	-429493384962891	5	25775301	25775500	1000983
0	0	0	0	0	0.01634	0.01465	0.00884	0.015495	0	A	-0.006655	-429493384962891	5	25775551	25775750	1000984
0	0	0	0	0	0.01634	0.01465	0.00884	0.015495	0	A	-0.006655	-429493384962891	5	25775601	25775800	1000985
0	0	0	0	0	0.01634	0.01465	0.00884	0.015495	0	A	-0.006655	-429493384962891	5	25775651	25775850	1000986
0	0	0	0	0	0.01634	0.01465	0.00884	0.015495	0	A	-0.006655	-429493384962891	5	25775701	25775900	1000987
0	0	0	0	0	0.01634	0.01465	0.00884	0.015495	0	A	-0.006655	-429493384962891	5	25775801	25776000	1000988
0	0	0	0	0	0.01634	0.01465	0.00884	0.015495	0	A	-0.006655	-429493384962891	5	25775851	25776050	1000989
0	0	0	0	0	0.01634	0.01465	0.00884	0.015495	0	A	-0.006655	-429493384962891	5	25775901	25776100	1000990
0	0	0	0	0	0.01634	0.01465	0.00884	0.015495	0	A	-0.006655	-429493384962891	5	25775951	25776150	1000991
0	0	0	0	0	0.01634	0.01465	0.00884	0.015495	0	A	-0.006655	-429493384962891	5	25776001	25776200	1000992
0	0	0	0	0	0.01634	0.01465	0.00884	0.015495	0	A	-0.006655	-429493384962891	5	25776051	25776250	1000993
0	0	0	0	0	0.01634	0.01465	0.00884	0.015495	0	A	-0.006655	-429493384962891	5	25776101	25776300	1000994
0	0	0	0	0	0.01634	0.01465	0.00884	0.015495	0	A	-0.006655	-429493384962891	5	25776151	25776350	1000995
0	0	0	0	0	0.01634	0.01465	0.00884	0.015495	0	A	-0.006655	-429493384962891	5	25776201	25776400	1000996
0	0	0	0	0	0.01634	0.01465	0.00884	0.015495	0	A	-0.006655	-429493384962891	5	25776251	25776450	1000997
0	0	0	0	0	0.01634	0.01465	0.00884	0.015495	0	A	-0.006655	-429493384962891	5	25776351	25776550	1000998
0	0	0	0	0	0.01634	0.01465	0.00884	0.015495	0	A	-0.006655	-429493384962891	5	25777051	25777250	1000999
1	1	0.5	0	1	0.77487	0.73889	0.43206	0.75688	-0.5	B	-0.32482	-429156537363915	5	25777101	25777300	1001000
1	1	0.5	0	1	0.77487	0.74388	0.43206	0.759375	-0.5	B	-0.327315	-431032098765432	5	25777151	25777350	1001001
1	1	0.5	0	1	0.77487	0.74388	0.43534	0.759375	-0.5	B	-0.324035	-426712757201646	5	25777201	25777400	1001002
1	1	1	0	1	0.77487	0.74388	0.85527	0.759375	0	A	0.0958950000000001	126281481481482	5	25777251	25777450	1001003
0	0	0	0	0	0.01634	0.01465	0.00884	0.015495	0	A	-0.006655	-429493384962891	5	25777451	25777650	1001004
0	0	0	0	0	0.01634	0.01465	0.00884	0.015495	0	A	-0.006655	-429493384962891	5	25777501	25777700	1001005
0	0	0	0	0	0.01634	0.01465	0.00884	0.015495	0	A	-0.006655	-429493384962891	5	25777551	25777750	1001006
0	0	0	0	0	0.01634	0.01465	0.00884	0.015495	0	A	-0.006655	-429493384962891	5	25777601	25777800	1001007
0	0	0	0	0	0.01634	0.01465	0.00884	0.015495	0	A	-0.006655	-429493384962891	5	25777651	25777850	1001008
0	0	0	0	0	0.01634	0.01465	0.00884	0.015495	0	A	-0.006655	-429493384962891	5	25777951	25778150	1001009
0	0	0	0	0	0.01634	0.01465	0.00884	0.015495	0	A	-0.006655	-429493384962891	5	25778101	25778300	1001010
0	0	0	0	0	0.01634	0.01465	0.00884	0.015495	0	A	-0.006655	-429493384962891	5	25778151	25778350	1001011
0	0	0	0	0	0.01634	0.01465	0.00884	0.015495	0	A	-0.006655	-429493384962891	5	25778201	25778400	1001012
0	0	0	0	0	0.01634	0.01465	0.00884	0.015495	0	A	-0.006655	-429493384962891	5	25778251	25778450	1001013
0	0	0	0	0	0.01634	0.01465	0.00884	0.015495	0	A	-0.006655	-429493384962891	5	25778301	25778500	1001014
0	0	0	0	0	0.01634	0.01465	0.00884	0.015495	0	A	-0.006655	-429493384962891	5	25778351	25778550	1001015
0	0	0	0	0	0.01634	0.01465	0.00884	0.015495	0	A	-0.006655	-429493384962891	5	25778401	25778600	1001016
0	0	0	0	0	0.01634	0.01465	0.00884	0.015495	0	A	-0.006655	-429493384962891	5	25779351	25779550	1001017
0	0	0	0	0	0.01634	0.01465	0.00884	0.015495	0	A	-0.006655	-429493384962891	5	25779401	25779600	1001018
0	0	0	0	0	0.01634	0.01465	0.00884	0.015495	0	A	-0.006655	-429493384962891	5	25779451	25779650	1001019
0	0	0	0	0	0.01634	0.01465	0.00884	0.015495	0	A	-0.006655	-429493384962891	5	25779501	25779700	1001020
0	0	0	0	0	0.01634	0.01465	0.00884	0.015495	0	A	-0.006655	-429493384962891	5	25779551	25779750	1001021
0	0	0	0	0	0.01634	0.01465	0.00884	0.015495	0	A	-0.006655	-429493384962891	5	25779601	25779800	1001022
0	0	0	0	0	0.01634	0.01465	0.00884	0.015495	0	A	-0.006655	-429493384962891	5	25779651	25779850	1001023
0	0	0	0	0	0.01634	0.01465	0.00884	0.015495	0	A	-0.006655	-429493384962891	5	25779701	25779900	1001024
0	0	0	0	0	0.01634	0.01465	0.00884	0.015495	0	A	-0.006655	-429493384962891	5	25779751	25779950	1001025
0	0	0	0	0	0.01634	0.01465	0.00884	0.015495	0	A	-0.006655	-429493384962891	5	25779801	25780000	1001026
0	0	0	0	0	0.01634	0.01465	0.00884	0.015495	0	A	-0.006655	-429493384962891	5	25779851	25780050	1001027
0	0	0	0	0	0.01634	0.01465	0.00884	0.015495	0	A	-0.006655	-429493384962891	5	25779901	25780100	1001028
0	0	0	0	0	0.01634	0.01465	0.00884	0.015495	0	A	-0.006655	-429493384962891	5	25779951	25780150	1001029
0	0	0	0	0	0.01634	0.01465	0.00884	0.015495	0	A	-0.006655	-429493384962891	5	25780001	25780200	1001030
0	0	0	0	0	0.01634	0.01465	0.00884	0.015495	0	A	-0.006655	-429493384962891	5	25780051	25780250	1001031
0	0	0	0	0	0.01634	0.01465	0.00884	0.015495	0	A	-0.006655	-429493384962891	5	25780101	25780300	1001032
0	0	0	0	0	0.01634	0.01465	0.00884	0.015495	0	A	-0.006655	-429493384962891	5	25780151	25780350	1001033
0	0	0	0	0	0.01634	0.01465	0.00884	0.015495	0	A	-0.006655	-429493384962891	5	25780301	25780500	1001034
0	0	0	0	0	0.01634	0.01465	0.00884	0.015495	0	A	-0.006655	-429493384962891	5	25780351	25780550	1001035
0	0	0	0	0	0.01634	0.01465	0.00884	0.015495	0	A	-0.006655	-429493384962891	5	25780401	25780600	1001036
0	0	0	0	0	0.01634	0.01465	0.00884	0.015495	0	A	-0.006655	-429493384962891	5	25780451	25780650	1001037
0	0	0	0	0	0.01634	0.01465	0.00884	0.015495	0	A	-0.006655	-429493384962891	5	25780501	25780700	1001038
0	0	0	0	0	0.01634	0.01465	0.00884	0.015495	0	A	-0.006655	-429493384962891	5	25780551	25780750	1001039
0	0	0	0	0	0.01634	0.01465	0.00884	0.015495	0	A	-0.006655	-429493384962891	5	25780601	25780800	1001040
0	0	0	0	0	0.01634	0.01465	0.00884	0.015495	0	A	-0.006655	-429493384962891	5	25780651	25780850	1001041
0	0	0	0	0	0.01634	0.01465	0.00884	0.015495	0	A	-0.006655	-429493384962891	5	25780801	25781000	1001042
0	0	0	0	0	0.01634	0.01465	0.00884	0.015495	0	A	-0.006655	-429493384962891	5	25780901	25781100	1001043
0	0	0	0	0	0.01634	0.01465	0.00884	0.015495	0	A	-0.006655	-429493384962891	5	25780951	25781150	1001044
0	0	0	0	0	0.01634	0.01465	0.00884	0.015495	0	A	-0.006655	-429493384962891	5	25781251	25781450	1001045
0	0	0	0	0	0.01634	0.01465	0.00884	0.015495	0	A	-0.006655	-429493384962891	5	25781301	25781500	1001046
0	0	0	0	0	0.01634	0.01465	0.00884	0.015495	0	A	-0.006655	-429493384962891	5	25781351	25781550	1001047
1	1	0.5	0	1	0.77487	0.74388	0.43206	0.759375	-0.5	B	-0.327315	-431032098765432	5	25781401	25781600	1001048
1	1	0.5	0	1	0.77487	0.74388	0.43206	0.759375	-0.5	B	-0.327315	-431032098765432	5	25782351	25782550	1001049
1	1	0.5	0	1	0.77487	0.74388	0.43206	0.759375	-0.5	B	-0.327315	-431032098765432	5	25783051	25783250	1001050
1	1	0.5	0	1	0.77487	0.74388	0.43206	0.759375	-0.5	B	-0.327315	-431032098765432	5	25783101	25783300	1001051
0	0	0.5	0	0	0.01634	0.01465	0.43206	0.015495	0.5	E	0.416565	268838334946757	5	25783251	25783450	1001052
0	0	0.5	0	0	0.01634	0.01465	0.43206	0.015495	0.5	E	0.416565	268838334946757	5	25783301	25783500	1001053
0	0	0	0	0	0.01634	0.01465	0.00884	0.015495	0	A	-0.006655	-429493384962891	5	25783351	25783550	1001054
0	0	0	0	0	0.01634	0.01465	0.00884	0.015495	0	A	-0.006655	-429493384962891	5	25783651	25783850	1001055
0	0	0	0	0	0.01634	0.01465	0.00884	0.015495	0	A	-0.006655	-429493384962891	5	25784001	25784200	1001056
0	0	0	0	0	0.01634	0.01465	0.00884	0.015495	0	A	-0.006655	-429493384962891	5	25784051	25784250	1001057
0	0	0	0	0	0.01634	0.01465	0.00884	0.015495	0	A	-0.006655	-429493384962891	5	25784101	25784300	1001058
0	0	0	0	0	0.01634	0.01465	0.00884	0.015495	0	A	-0.006655	-429493384962891	5	25784151	25784350	1001059
0	0	0	0	0	0.01634	0.01465	0.00884	0.015495	0	A	-0.006655	-429493384962891	5	25784201	25784400	1001060
0	0	0	0	0	0.01634	0.01465	0.00884	0.015495	0	A	-0.006655	-429493384962891	5	25784251	25784450	1001061
0	0	0	0	0	0.01634	0.01465	0.00884	0.015495	0	A	-0.006655	-429493384962891	5	25784301	25784500	1001062
0	0	0	0	0	0.01634	0.01465	0.00884	0.015495	0	A	-0.006655	-429493384962891	5	25784351	25784550	1001063
0	0	0	0	0	0.01634	0.01465	0.00884	0.015495	0	A	-0.006655	-429493384962891	5	25784401	25784600	1001064
0	0	0	0	0	0.01634	0.01465	0.00884	0.015495	0	A	-0.006655	-429493384962891	5	25784451	25784650	1001065
0	0	0	0	0	0.01634	0.01465	0.00884	0.015495	0	A	-0.006655	-429493384962891	5	25784501	25784700	1001066
0	0	0	0	0	0.01634	0.01465	0.00884	0.015495	0	A	-0.006655	-429493384962891	5	25784601	25784800	1001067
0	0	0	0	0	0.01634	0.01465	0.00884	0.015495	0	A	-0.006655	-429493384962891	5	25784651	25784850	1001068
0	0	0	0	0	0.01634	0.01465	0.00884	0.015495	0	A	-0.006655	-429493384962891	5	25784901	25785100	1001069
0	0	0	0	0	0.01634	0.01465	0.00884	0.015495	0	A	-0.006655	-429493384962891	5	25784951	25785150	1001070
0	0	0	0	0	0.01634	0.01465	0.00884	0.015495	0	A	-0.006655	-429493384962891	5	25785351	25785550	1001071
0	0	0	0	0	0.01634	0.01465	0.00884	0.015495	0	A	-0.006655	-429493384962891	5	25785401	25785600	1001072
0	0	0	0	0	0.01634	0.01465	0.00884	0.015495	0	A	-0.006655	-429493384962891	5	25785451	25785650	1001073
0	0	0	0	0	0.01634	0.01465	0.00884	0.015495	0	A	-0.006655	-429493384962891	5	25785501	25785700	1001074
0	0	0	0	0	0.01634	0.01465	0.00884	0.015495	0	A	-0.006655	-429493384962891	5	25785851	25786050	1001075
0	0	0	0	0	0.01634	0.01465	0.00884	0.015495	0	A	-0.006655	-429493384962891	5	25785901	25786100	1001076
0	0	0	0	0	0.01634	0.01465	0.00884	0.015495	0	A	-0.006655	-429493384962891	5	25785951	25786150	1001077
0	0	0	0	0	0.01634	0.01465	0.00884	0.015495	0	A	-0.006655	-429493384962891	5	25786001	25786200	1001078
0	0	0	0	0	0.01634	0.01465	0.00884	0.015495	0	A	-0.006655	-429493384962891	5	25786651	25786850	1001079
0	0	0	0	0	0.01634	0.01465	0.00884	0.015495	0	A	-0.006655	-429493384962891	5	25786701	25786900	1001080
0	0	0	0	0	0.01634	0.01465	0.00884	0.015495	0	A	-0.006655	-429493384962891	5	25786751	25786950	1001081
0	0	0	0	0	0.01634	0.01465	0.00884	0.015495	0	A	-0.006655	-429493384962891	5	25786801	25787000	1001082
0	0	0	0	0	0.01634	0.01465	0.00884	0.015495	0	A	-0.006655	-429493384962891	5	25786851	25787050	1001083
0	0	0	0	0	0.01634	0.01465	0.00894	0.015495	0	A	-0.006555	-423039690222653	5	25786901	25787100	1001084
0	0	0	0	0	0.01634	0.01465	0.00884	0.015495	0	A	-0.006655	-429493384962891	5	25786951	25787150	1001085
0	0	0	0	0	0.01634	0.01465	0.00884	0.015495	0	A	-0.006655	-429493384962891	5	25787001	25787200	1001086
0	0	0	0	0	0.01634	0.01465	0.00884	0.015495	0	A	-0.006655	-429493384962891	5	25787051	25787250	1001087
0	0	0	0	0	0.01634	0.01465	0.00884	0.015495	0	A	-0.006655	-429493384962891	5	25787101	25787300	1001088
0	0	0	0	0	0.01634	0.01465	0.00884	0.015495	0	A	-0.006655	-429493384962891	5	25787151	25787350	1001089
0	0	0	0	0	0.01634	0.01465	0.00884	0.015495	0	A	-0.006655	-429493384962891	5	25787201	25787400	1001090
0	0	0	0	0	0.01634	0.01465	0.00884	0.015495	0	A	-0.006655	-429493384962891	5	25787251	25787450	1001091
0	0	0	0	0	0.01634	0.01465	0.00884	0.015495	0	A	-0.006655	-429493384962891	5	25787301	25787500	1001092
0	0	0	0	0	0.01634	0.01465	0.00884	0.015495	0	A	-0.006655	-429493384962891	5	25787851	25788050	1001093
0	0	0	0	0	0.01634	0.01465	0.00884	0.015495	0	A	-0.006655	-429493384962891	5	25787901	25788100	1001094
0	0	0	0	0	0.01634	0.01465	0.00884	0.015495	0	A	-0.006655	-429493384962891	5	25787951	25788150	1001095
0	0	0	0	0	0.01634	0.01465	0.00884	0.015495	0	A	-0.006655	-429493384962891	5	25788001	25788200	1001096
0	0	0	0	0	0.01634	0.01465	0.00884	0.015495	0	A	-0.006655	-429493384962891	5	25788051	25788250	1001097
0	0	0	0	0	0.01634	0.01465	0.00884	0.015495	0	A	-0.006655	-429493384962891	5	25788101	25788300	1001098
0	0	0	0	0	0.01634	0.01465	0.00884	0.015495	0	A	-0.006655	-429493384962891	5	25788151	25788350	1001099
0	0	0	0	0	0.01634	0.01465	0.00884	0.015495	0	A	-0.006655	-429493384962891	5	25788201	25788400	1001100
0	0	0	0	0	0.01634	0.01465	0.00884	0.015495	0	A	-0.006655	-429493384962891	5	25788251	25788450	1001101
0	0	0	0	0	0.01634	0.01465	0.00884	0.015495	0	A	-0.006655	-429493384962891	5	25789401	25789600	1001102
0	0	0	0	0	0.01634	0.01465	0.00884	0.015495	0	A	-0.006655	-429493384962891	5	25789451	25789650	1001103
0	0	0	0	0	0.01634	0.01465	0.00884	0.015495	0	A	-0.006655	-429493384962891	5	25789501	25789700	1001104
0	0	0	0	0	0.01634	0.01465	0.00884	0.015495	0	A	-0.006655	-429493384962891	5	25789551	25789750	1001105
0	0	0	0	0	0.01634	0.01465	0.00884	0.015495	0	A	-0.006655	-429493384962891	5	25789901	25790100	1001106
0	0	0	0	0	0.01634	0.01465	0.00884	0.015495	0	A	-0.006655	-429493384962891	5	25789951	25790150	1001107
0	0	0	0	0	0.01634	0.01465	0.00884	0.015495	0	A	-0.006655	-429493384962891	5	25790001	25790200	1001108
0	0	0	0	0	0.01634	0.01465	0.00884	0.015495	0	A	-0.006655	-429493384962891	5	25790051	25790250	1001109
0	0	0	0	0	0.01634	0.01465	0.00884	0.015495	0	A	-0.006655	-429493384962891	5	25791251	25791450	1001110
0	0	0	0	0	0.01634	0.01465	0.00884	0.015495	0	A	-0.006655	-429493384962891	5	25791301	25791500	1001111
0	0	0	0	0	0.01634	0.01465	0.00884	0.015495	0	A	-0.006655	-429493384962891	5	25791351	25791550	1001112
0	0	0	0	0	0.01634	0.01465	0.00884	0.015495	0	A	-0.006655	-429493384962891	5	25791701	25791900	1001113
0	0	0	0	0	0.01634	0.01465	0.00884	0.015495	0	A	-0.006655	-429493384962891	5	25791751	25791950	1001114
0	0	0	0	0	0.01634	0.01465	0.0089	0.015495	0	A	-0.006595	-425621168118748	5	25791801	25792000	1001115
0	0	0	0	0	0.01634	0.01465	0.00901	0.015495	0	A	-0.006485	-418522103904485	5	25791851	25792050	1001116
0	0	0	0	0	0.01634	0.01465	0.02179	0.015495	0	A	0.006295	406260083898032	5	25791901	25792100	1001117
0	0	0	0	0	0.01634	0.01465	0.00884	0.015495	0	A	-0.006655	-429493384962891	5	25792451	25792650	1001118
0	0	0	0	0	0.01634	0.01465	0.00884	0.015495	0	A	-0.006655	-429493384962891	5	25792501	25792700	1001119
0	0	0	0	0	0.01634	0.01465	0.00884	0.015495	0	A	-0.006655	-429493384962891	5	25792551	25792750	1001120
0	0	0	0	0	0.01634	0.01465	0.00884	0.015495	0	A	-0.006655	-429493384962891	5	25792601	25792800	1001121
0	0	0	0	0	0.01634	0.01465	0.00921	0.015495	0	A	-0.006285	-405614714424008	5	25793351	25793550	1001122
0	0	0	0	0	0.01634	0.01465	0.0137	0.015495	0	A	-0.001795	-115843820587286	5	25793401	25793600	1001123
0	0	0	0	0	0.01634	0.01465	0.01045	0.015495	0	A	-0.005045	-325588899645047	5	25793451	25793650	1001124
0	0	0	0	0	0.01634	0.01465	0.00894	0.015495	0	A	-0.006555	-423039690222653	5	25793501	25793700	1001125
0	0	0	0	0	0.01634	0.01465	0.00884	0.015495	0	A	-0.006655	-429493384962891	5	25793551	25793750	1001126
0	0	0	0	0	0.01634	0.01465	0.00884	0.015495	0	A	-0.006655	-429493384962891	5	25793601	25793800	1001127
0	0	0	0	0	0.01634	0.01465	0.00884	0.015495	0	A	-0.006655	-429493384962891	5	25793801	25794000	1001128
0	0	0	0	0	0.01634	0.01465	0.00884	0.015495	0	A	-0.006655	-429493384962891	5	25793851	25794050	1001129
0	0	0	0	0	0.01634	0.01465	0.00884	0.015495	0	A	-0.006655	-429493384962891	5	25793901	25794100	1001130
0	0	0	0	0	0.01634	0.01465	0.00885	0.015495	0	A	-0.006645	-428848015488867	5	25793951	25794150	1001131
0	0	0	0	0	0.01634	0.01465	0.04968	0.015495	0	A	0.034185	220619554695063	5	25794001	25794200	1001132
0	0	0	0	0	0.01634	0.01465	0.11272	0.015495	0	A	0.097225	627460471119716	5	25794051	25794250	1001133
0	0	0	0	0	0.01634	0.01465	0.01045	0.015495	0	A	-0.005045	-325588899645047	5	25794101	25794300	1001134
0	0	0	0	0	0.01634	0.01465	0.00901	0.015495	0	A	-0.006485	-418522103904485	5	25794151	25794350	1001135
0	0	0	0	0	0.01634	0.01465	0.00937	0.015495	0	A	-0.006125	-395288802839626	5	25794201	25794400	1001136
0	0	0	0	0	0.01634	0.01465	0.00894	0.015495	0	A	-0.006555	-423039690222653	5	25794251	25794450	1001137
0	0	0	0	0	0.01634	0.01465	0.00931	0.015495	0	A	-0.006185	-399161019683769	5	25794301	25794500	1001138
0	0	0	0	0	0.01634	0.01469	0.00886	0.015515	0	A	-0.006655	-428939735739607	5	25794551	25794750	1001139
0	0	0	0	0	0.01634	0.01465	0.00884	0.015495	0	A	-0.006655	-429493384962891	5	25794601	25794800	1001140
0	0	0	0	0	0.01634	0.01465	0.00885	0.015495	0	A	-0.006645	-428848015488867	5	25794651	25794850	1001141
0	0	0	0	0	0.01634	0.01465	0.00884	0.015495	0	A	-0.006655	-429493384962891	5	25794701	25794900	1001142
0	0	0	0	0	0.01634	0.01465	0.00884	0.015495	0	A	-0.006655	-429493384962891	5	25794801	25795000	1001143
0	0	0	0	0	0.01634	0.01465	0.00884	0.015495	0	A	-0.006655	-429493384962891	5	25794851	25795050	1001144
0	0	0	0	0	0.01634	0.01465	0.00884	0.015495	0	A	-0.006655	-429493384962891	5	25794901	25795100	1001145
0	0	0	0	0	0.01634	0.01465	0.00884	0.015495	0	A	-0.006655	-429493384962891	5	25794951	25795150	1001146
0	0	0	0	0	0.01634	0.01465	0.00884	0.015495	0	A	-0.006655	-429493384962891	5	25795201	25795400	1001147
0	0	0	0	0	0.01634	0.01465	0.00884	0.015495	0	A	-0.006655	-429493384962891	5	25795251	25795450	1001148
0	0	0	0	0	0.01634	0.01465	0.00884	0.015495	0	A	-0.006655	-429493384962891	5	25795301	25795500	1001149
0	0	0	0	0	0.01634	0.01465	0.00884	0.015495	0	A	-0.006655	-429493384962891	5	25795351	25795550	1001150
0	0	0	0	0	0.01634	0.01465	0.00884	0.015495	0	A	-0.006655	-429493384962891	5	25795401	25795600	1001151
0	0	0	0	0	0.01634	0.01465	0.00884	0.015495	0	A	-0.006655	-429493384962891	5	25795451	25795650	1001152
0	0	0	0	0	0.01634	0.01465	0.00884	0.015495	0	A	-0.006655	-429493384962891	5	25795801	25796000	1001153
0	0	0	0	0	0.01634	0.01465	0.00884	0.015495	0	A	-0.006655	-429493384962891	5	25796201	25796400	1001154
0	0	0	0	0	0.01634	0.01465	0.00884	0.015495	0	A	-0.006655	-429493384962891	5	25796251	25796450	1001155
0	0	0	0	0	0.01634	0.01465	0.00884	0.015495	0	A	-0.006655	-429493384962891	5	25798001	25798200	1001156
0	0	0	0	0	0.01634	0.01465	0.00884	0.015495	0	A	-0.006655	-429493384962891	5	25798101	25798300	1001157
0	0	0	0	0	0.01634	0.01465	0.00884	0.015495	0	A	-0.006655	-429493384962891	5	25798151	25798350	1001158
0	0	0	0	0	0.01634	0.01465	0.00884	0.015495	0	A	-0.006655	-429493384962891	5	25798401	25798600	1001159
0	0	0	0	0	0.01634	0.01465	0.00886	0.015495	0	A	-0.006635	-428202646014844	5	25798451	25798650	1001160
0	0	0	0	0	0.01634	0.01465	0.00884	0.015495	0	A	-0.006655	-429493384962891	5	25798901	25799100	1001161
0	0	0	0	0	0.01634	0.01465	0.00884	0.015495	0	A	-0.006655	-429493384962891	5	25798951	25799150	1001162
0	0	0	0	0	0.01634	0.01465	0.00884	0.015495	0	A	-0.006655	-429493384962891	5	25799001	25799200	1001163
0	0	0	0	0	0.01634	0.01465	0.00884	0.015495	0	A	-0.006655	-429493384962891	5	25799051	25799250	1001164
0	0	0	0	0	0.01634	0.01465	0.00884	0.015495	0	A	-0.006655	-429493384962891	5	25799101	25799300	1001165
0	0	0	0	0	0.01634	0.01465	0.00884	0.015495	0	A	-0.006655	-429493384962891	5	25799301	25799500	1001166
0	0	0	0	0	0.01634	0.01465	0.00884	0.015495	0	A	-0.006655	-429493384962891	5	25799351	25799550	1001167
0	0	0	0	0	0.01634	0.01465	0.00884	0.015495	0	A	-0.006655	-429493384962891	5	25799401	25799600	1001168
0	0	0	0	0	0.01634	0.01465	0.00884	0.015495	0	A	-0.006655	-429493384962891	5	25799451	25799650	1001169
0	0	0	0	0	0.01634	0.01465	0.00884	0.015495	0	A	-0.006655	-429493384962891	5	25800051	25800250	1001170
0	0	0	0	0	0.01634	0.01465	0.00884	0.015495	0	A	-0.006655	-429493384962891	5	25800101	25800300	1001171
0	0	0	0	0	0.01634	0.01465	0.00884	0.015495	0	A	-0.006655	-429493384962891	5	25800151	25800350	1001172
0	0	0	0	0	0.01634	0.01465	0.00884	0.015495	0	A	-0.006655	-429493384962891	5	25800201	25800400	1001173
0	0	0	0	0	0.01634	0.01465	0.00884	0.015495	0	A	-0.006655	-429493384962891	5	25800251	25800450	1001174
0	0	0	0	0	0.01634	0.01465	0.00884	0.015495	0	A	-0.006655	-429493384962891	5	25800301	25800500	1001175
0	0	0	0	0	0.01634	0.01465	0.00884	0.015495	0	A	-0.006655	-429493384962891	5	25800351	25800550	1001176
0	0	0	0	0	0.01634	0.01465	0.00884	0.015495	0	A	-0.006655	-429493384962891	5	25800401	25800600	1001177
0	0	0	0	0	0.01634	0.01465	0.00884	0.015495	0	A	-0.006655	-429493384962891	5	25800451	25800650	1001178
0	0	0	0	0	0.01634	0.01465	0.00884	0.015495	0	A	-0.006655	-429493384962891	5	25800501	25800700	1001179
0	0	0	0	0	0.01634	0.01465	0.00884	0.015495	0	A	-0.006655	-429493384962891	5	25800551	25800750	1001180
0	0	0	0	0	0.01634	0.01465	0.00884	0.015495	0	A	-0.006655	-429493384962891	5	25800751	25800950	1001181
0	0	0	0	0	0.01634	0.01465	0.00884	0.015495	0	A	-0.006655	-429493384962891	5	25800801	25801000	1001182
0	0	0	0	0	0.01634	0.01465	0.00884	0.015495	0	A	-0.006655	-429493384962891	5	25800851	25801050	1001183
0	0	0	0	0	0.01634	0.01465	0.00884	0.015495	0	A	-0.006655	-429493384962891	5	25800901	25801100	1001184
0	0	0	0	0	0.01634	0.01465	0.00884	0.015495	0	A	-0.006655	-429493384962891	5	25800951	25801150	1001185
0	0	0	0	0	0.01634	0.01465	0.00884	0.015495	0	A	-0.006655	-429493384962891	5	25801001	25801200	1001186
0	0	0	0	0	0.01634	0.01465	0.00884	0.015495	0	A	-0.006655	-429493384962891	5	25801051	25801250	1001187
0	0	0	0	0	0.01634	0.01465	0.00884	0.015495	0	A	-0.006655	-429493384962891	5	25801101	25801300	1001188
0	0	0	0	0	0.01634	0.01465	0.00884	0.015495	0	A	-0.006655	-429493384962891	5	25801151	25801350	1001189
0	0	0	0	0	0.01634	0.01465	0.00884	0.015495	0	A	-0.006655	-429493384962891	5	25801201	25801400	1001190
0	0	0	0	0	0.01634	0.01465	0.00884	0.015495	0	A	-0.006655	-429493384962891	5	25801251	25801450	1001191
0	0	0	0	0	0.01634	0.01465	0.00884	0.015495	0	A	-0.006655	-429493384962891	5	25801301	25801500	1001192
0	0	0	0	0	0.01634	0.01465	0.00884	0.015495	0	A	-0.006655	-429493384962891	5	25801351	25801550	1001193
0	0	0	0	0	0.01634	0.01465	0.00884	0.015495	0	A	-0.006655	-429493384962891	5	25801401	25801600	1001194
0	0	0	0	0	0.01634	0.01465	0.00884	0.015495	0	A	-0.006655	-429493384962891	5	25801451	25801650	1001195
1	1	0.5	0	1	0.77487	0.74388	0.43206	0.759375	-0.5	B	-0.327315	-431032098765432	5	25801751	25801950	1001196
1	1	1	0	1	0.77487	0.74388	0.85527	0.759375	0	A	0.0958950000000001	126281481481482	5	25801851	25802050	1001197
1	1	1	0	1	0.77487	0.74388	0.85527	0.759375	0	A	0.0958950000000001	126281481481482	5	25801901	25802100	1001198
1	1	1	0	1	0.77487	0.74388	0.85527	0.759375	0	A	0.0958950000000001	126281481481482	5	25801951	25802150	1001199
1	1	1	0	1	0.77487	0.74388	0.85527	0.759375	0	A	0.0958950000000001	126281481481482	5	25802001	25802200	1001200
1	1	1	0	1	0.77487	0.74388	0.85527	0.759375	0	A	0.0958950000000001	126281481481482	5	25802051	25802250	1001201
1	1	1	0	1	0.77487	0.74388	0.85527	0.759375	0	A	0.0958950000000001	126281481481482	5	25802101	25802300	1001202
1	1	1	0	1	0.77487	0.74388	0.85527	0.759375	0	A	0.0958950000000001	126281481481482	5	25802151	25802350	1001203
1	1	1	0	1	0.77487	0.74388	0.85527	0.759375	0	A	0.0958950000000001	126281481481482	5	25802201	25802400	1001204
1	1	1	0	1	0.77487	0.74388	0.85527	0.759375	0	A	0.0958950000000001	126281481481482	5	25802251	25802450	1001205
1	1	1	0	1	0.77487	0.74388	0.85527	0.759375	0	A	0.0958950000000001	126281481481482	5	25802301	25802500	1001206
1	1	1	0	1	0.77487	0.74388	0.85527	0.759375	0	A	0.0958950000000001	126281481481482	5	25802351	25802550	1001207
1	1	1	0	1	0.77487	0.74388	0.85527	0.759375	0	A	0.0958950000000001	126281481481482	5	25802401	25802600	1001208
1	1	1	0	1	0.77487	0.74388	0.85527	0.759375	0	A	0.0958950000000001	126281481481482	5	25802451	25802650	1001209
1	1	0.5	0	1	0.77487	0.74388	0.43206	0.759375	-0.5	B	-0.327315	-431032098765432	5	25802501	25802700	1001210
1	1	0.5	0	1	0.77487	0.74388	0.43206	0.759375	-0.5	B	-0.327315	-431032098765432	5	25802551	25802750	1001211
1	0	0.5	1	0.5	0.77487	0.01465	0.43206	0.39476	0	G	0.0373	944877900496504	5	25802601	25802800	1001212
0	0	0	0	0	0.01634	0.01465	0.00884	0.015495	0	A	-0.006655	-429493384962891	5	25802651	25802850	1001213
0	0	0	0	0	0.01634	0.01465	0.00884	0.015495	0	A	-0.006655	-429493384962891	5	25802701	25802900	1001214
0	0	0	0	0	0.01634	0.01465	0.00884	0.015495	0	A	-0.006655	-429493384962891	5	25802751	25802950	1001215
0	0	0	0	0	0.01634	0.01465	0.00884	0.015495	0	A	-0.006655	-429493384962891	5	25802901	25803100	1001216
0	0	0	0	0	0.01634	0.01465	0.00884	0.015495	0	A	-0.006655	-429493384962891	5	25802951	25803150	1001217
0	0	0	0	0	0.01634	0.01465	0.00884	0.015495	0	A	-0.006655	-429493384962891	5	25803001	25803200	1001218
1	1	0.5	0	1	0.77487	0.74388	0.43206	0.759375	-0.5	B	-0.327315	-431032098765432	5	25803051	25803250	1001219
1	1	0.5	0	1	0.77487	0.74388	0.43206	0.759375	-0.5	B	-0.327315	-431032098765432	5	25803101	25803300	1001220
1	1	0.5	0	1	0.77487	0.74388	0.43206	0.759375	-0.5	B	-0.327315	-431032098765432	5	25803151	25803350	1001221
1	1	0.5	0	1	0.77487	0.74388	0.43206	0.759375	-0.5	B	-0.327315	-431032098765432	5	25803201	25803400	1001222
0	0	0	0	0	0.01634	0.01465	0.00884	0.015495	0	A	-0.006655	-429493384962891	5	25803451	25803650	1001223
0	0	0	0	0	0.01634	0.01465	0.00884	0.015495	0	A	-0.006655	-429493384962891	5	25803501	25803700	1001224
0	0	0	0	0	0.01634	0.01465	0.00884	0.015495	0	A	-0.006655	-429493384962891	5	25803551	25803750	1001225
0	0	0	0	0	0.01634	0.01465	0.00884	0.015495	0	A	-0.006655	-429493384962891	5	25803601	25803800	1001226
0	0	0	0	0	0.01634	0.01465	0.00884	0.015495	0	A	-0.006655	-429493384962891	5	25804701	25804900	1001227
0	0	0	0	0	0.01634	0.01465	0.00884	0.015495	0	A	-0.006655	-429493384962891	5	25804751	25804950	1001228
0	0	0	0	0	0.01634	0.01465	0.00884	0.015495	0	A	-0.006655	-429493384962891	5	25804801	25805000	1001229
0	0	0	0	0	0.01634	0.01465	0.00884	0.015495	0	A	-0.006655	-429493384962891	5	25804851	25805050	1001230
0	0	0	0	0	0.01634	0.01465	0.00884	0.015495	0	A	-0.006655	-429493384962891	5	25804901	25805100	1001231
0	0	0	0	0	0.01634	0.01465	0.00884	0.015495	0	A	-0.006655	-429493384962891	5	25804951	25805150	1001232
0	0	0	0	0	0.01634	0.01465	0.00884	0.015495	0	A	-0.006655	-429493384962891	5	25805001	25805200	1001233
0	0	0	0	0	0.01634	0.01465	0.00884	0.015495	0	A	-0.006655	-429493384962891	5	25805051	25805250	1001234
0	0	0	0	0	0.01634	0.01465	0.00884	0.015495	0	A	-0.006655	-429493384962891	5	25805101	25805300	1001235
0	0	0	0	0	0.01634	0.01465	0.00884	0.015495	0	A	-0.006655	-429493384962891	5	25805151	25805350	1001236
0	0	0	0	0	0.01634	0.01465	0.00884	0.015495	0	A	-0.006655	-429493384962891	5	25805201	25805400	1001237
0	0	0	0	0	0.01634	0.01465	0.00884	0.015495	0	A	-0.006655	-429493384962891	5	25805251	25805450	1001238
0	0	0	0	0	0.01634	0.01465	0.00884	0.015495	0	A	-0.006655	-429493384962891	5	25805301	25805500	1001239
0	0	0	0	0	0.01634	0.01465	0.00884	0.015495	0	A	-0.006655	-429493384962891	5	25805351	25805550	1001240
0	0	0	0	0	0.01634	0.01465	0.00884	0.015495	0	A	-0.006655	-429493384962891	5	25805851	25806050	1001241
0	0	0	0	0	0.01634	0.01465	0.00884	0.015495	0	A	-0.006655	-429493384962891	5	25805901	25806100	1001242
0	0	0	0	0	0.01634	0.01465	0.00884	0.015495	0	A	-0.006655	-429493384962891	5	25805951	25806150	1001243
0	0	0	0	0	0.01634	0.01465	0.00884	0.015495	0	A	-0.006655	-429493384962891	5	25806001	25806200	1001244
0	0	0	0	0	0.01634	0.01465	0.00884	0.015495	0	A	-0.006655	-429493384962891	5	25806051	25806250	1001245
0	0	0	0	0	0.01634	0.01465	0.00884	0.015495	0	A	-0.006655	-429493384962891	5	25806101	25806300	1001246
0	0	0	0	0	0.01634	0.01465	0.00884	0.015495	0	A	-0.006655	-429493384962891	5	25806151	25806350	1001247
0	0	0	0	0	0.01634	0.01465	0.00884	0.015495	0	A	-0.006655	-429493384962891	5	25806201	25806400	1001248
0	0	0	0	0	0.01634	0.01465	0.00884	0.015495	0	A	-0.006655	-429493384962891	5	25806251	25806450	1001249
0	0	0	0	0	0.01634	0.01465	0.00884	0.015495	0	A	-0.006655	-429493384962891	5	25806551	25806750	1001250
0	0	0	0	0	0.01634	0.01465	0.00884	0.015495	0	A	-0.006655	-429493384962891	5	25806601	25806800	1001251
0	0	0	0	0	0.01634	0.01465	0.00884	0.015495	0	A	-0.006655	-429493384962891	5	25806651	25806850	1001252
0	0	0	0	0	0.01634	0.01465	0.00884	0.015495	0	A	-0.006655	-429493384962891	5	25806701	25806900	1001253
0	0	0	0	0	0.01634	0.01465	0.00884	0.015495	0	A	-0.006655	-429493384962891	5	25806801	25807000	1001254
0	0	0	0	0	0.01634	0.01465	0.00884	0.015495	0	A	-0.006655	-429493384962891	5	25806901	25807100	1001255
0	0	0	0	0	0.01634	0.01465	0.00884	0.015495	0	A	-0.006655	-429493384962891	5	25806951	25807150	1001256
0	0	0	0	0	0.01634	0.01465	0.00884	0.015495	0	A	-0.006655	-429493384962891	5	25807001	25807200	1001257
0	0	0	0	0	0.01634	0.01465	0.00884	0.015495	0	A	-0.006655	-429493384962891	5	25807051	25807250	1001258
0	0	0	0	0	0.01634	0.01465	0.00884	0.015495	0	A	-0.006655	-429493384962891	5	25807101	25807300	1001259
0	0	0	0	0	0.01634	0.01465	0.00884	0.015495	0	A	-0.006655	-429493384962891	5	25807151	25807350	1001260
0	0	0	0	0	0.01634	0.01465	0.00884	0.015495	0	A	-0.006655	-429493384962891	5	25807201	25807400	1001261
0	0	0	0	0	0.01634	0.01465	0.00884	0.015495	0	A	-0.006655	-429493384962891	5	25807251	25807450	1001262
0	0	0	0	0	0.01634	0.01465	0.00884	0.015495	0	A	-0.006655	-429493384962891	5	25807301	25807500	1001263
0	0	0	0	0	0.01634	0.01465	0.00884	0.015495	0	A	-0.006655	-429493384962891	5	25807351	25807550	1001264
0	0	0	0	0	0.01634	0.01465	0.00884	0.015495	0	A	-0.006655	-429493384962891	5	25807401	25807600	1001265
1	1	0.5	0	1	0.77487	0.74388	0.43206	0.759375	-0.5	B	-0.327315	-431032098765432	5	25807851	25808050	1001266
1	1	1	0	1	0.77487	0.74388	0.85162	0.759375	0	A	0.0922450000000001	121474897119342	5	25807951	25808150	1001267
1	1	1	0	1	0.77487	0.74388	0.85527	0.759375	0	A	0.0958950000000001	126281481481482	5	25808001	25808200	1001268
1	1	1	0	1	0.77487	0.74388	0.82859	0.759375	0	A	0.0692150000000001	911473251028808	5	25808051	25808250	1001269
1	1	1	0	1	0.77487	0.74388	0.79583	0.759375	0	A	0.0364550000000001	480065843621401	5	25808101	25808300	1001270
1	1	0.5	0	1	0.77487	0.74388	0.43206	0.759375	-0.5	B	-0.327315	-431032098765432	5	25808351	25808550	1001271
1	1	0.5	0	1	0.77487	0.74388	0.43206	0.759375	-0.5	B	-0.327315	-431032098765432	5	25808401	25808600	1001272
1	0	0.5	1	0.5	0.77487	0.01465	0.43206	0.39476	0	G	0.0373	944877900496504	5	25808451	25808650	1001273
1	0	0.5	1	0.5	0.77487	0.01465	0.43206	0.39476	0	G	0.0373	944877900496504	5	25808501	25808700	1001274
0	0	0.5	0	0	0.01634	0.01465	0.43206	0.015495	0.5	E	0.416565	268838334946757	5	25808551	25808750	1001275
0	0	0	0	0	0.01634	0.01465	0.00884	0.015495	0	A	-0.006655	-429493384962891	5	25809051	25809250	1001276
0	0	0	0	0	0.01634	0.01465	0.00884	0.015495	0	A	-0.006655	-429493384962891	5	25809101	25809300	1001277
0	0	0	0	0	0.01634	0.01465	0.00884	0.015495	0	A	-0.006655	-429493384962891	5	25809151	25809350	1001278
0	0	0	0	0	0.01634	0.01465	0.00884	0.015495	0	A	-0.006655	-429493384962891	5	25809201	25809400	1001279
0	0	0	0	0	0.01634	0.01465	0.00884	0.015495	0	A	-0.006655	-429493384962891	5	25809251	25809450	1001280
0	0	0	0	0	0.01634	0.01465	0.00884	0.015495	0	A	-0.006655	-429493384962891	5	25809301	25809500	1001281
0	0	0	0	0	0.01634	0.01465	0.00884	0.015495	0	A	-0.006655	-429493384962891	5	25809351	25809550	1001282
0	0	0	0	0	0.01634	0.01465	0.00884	0.015495	0	A	-0.006655	-429493384962891	5	25809401	25809600	1001283
0	0	0	0	0	0.01634	0.01465	0.00884	0.015495	0	A	-0.006655	-429493384962891	5	25809451	25809650	1001284
0	0	0	0	0	0.01634	0.01465	0.00884	0.015495	0	A	-0.006655	-429493384962891	5	25809501	25809700	1001285
0	0	0	0	0	0.01634	0.01465	0.00884	0.015495	0	A	-0.006655	-429493384962891	5	25809551	25809750	1001286
0	0	0	0	0	0.01634	0.01465	0.00884	0.015495	0	A	-0.006655	-429493384962891	5	25809651	25809850	1001287
0	0	0	0	0	0.01634	0.01465	0.00884	0.015495	0	A	-0.006655	-429493384962891	5	25809701	25809900	1001288
0	0	0	0	0	0.01634	0.01465	0.00884	0.015495	0	A	-0.006655	-429493384962891	5	25809751	25809950	1001289
0	0	0	0	0	0.01634	0.01465	0.00884	0.015495	0	A	-0.006655	-429493384962891	5	25809801	25810000	1001290
0	0	0	0	0	0.01634	0.01465	0.00884	0.015495	0	A	-0.006655	-429493384962891	5	25810251	25810450	1001291
0	0	0	0	0	0.01634	0.01465	0.00884	0.015495	0	A	-0.006655	-429493384962891	5	25810301	25810500	1001292
0	0	0	0	0	0.01634	0.01465	0.00884	0.015495	0	A	-0.006655	-429493384962891	5	25810351	25810550	1001293
0	0	0	0	0	0.01634	0.01465	0.00884	0.015495	0	A	-0.006655	-429493384962891	5	25810401	25810600	1001294
0	0	0	0	0	0.01634	0.01465	0.00884	0.015495	0	A	-0.006655	-429493384962891	5	25810451	25810650	1001295
0	0	0	0	0	0.01634	0.01465	0.00884	0.015495	0	A	-0.006655	-429493384962891	5	25810501	25810700	1001296
0	0	0	0	0	0.01634	0.01465	0.00884	0.015495	0	A	-0.006655	-429493384962891	5	25810551	25810750	1001297
0	0	0	0	0	0.01634	0.01465	0.00884	0.015495	0	A	-0.006655	-429493384962891	5	25810601	25810800	1001298
0	0	0	0	0	0.01634	0.01465	0.00884	0.015495	0	A	-0.006655	-429493384962891	5	25810651	25810850	1001299
0	0	0	0	0	0.01634	0.01465	0.00884	0.015495	0	A	-0.006655	-429493384962891	5	25810701	25810900	1001300
0	0	0	0	0	0.01634	0.01465	0.00884	0.015495	0	A	-0.006655	-429493384962891	5	25810751	25810950	1001301
0	0	0	0	0	0.01634	0.01465	0.00884	0.015495	0	A	-0.006655	-429493384962891	5	25810801	25811000	1001302
0	0	0	0	0	0.01634	0.01465	0.00884	0.015495	0	A	-0.006655	-429493384962891	5	25810851	25811050	1001303
0	0	0	0	0	0.01634	0.01465	0.00884	0.015495	0	A	-0.006655	-429493384962891	5	25810901	25811100	1001304
0	0	0	0	0	0.01634	0.01465	0.00884	0.015495	0	A	-0.006655	-429493384962891	5	25810951	25811150	1001305
0	0	0	0	0	0.01634	0.01465	0.00884	0.015495	0	A	-0.006655	-429493384962891	5	25811001	25811200	1001306
0	0	0	0	0	0.01634	0.01465	0.00884	0.015495	0	A	-0.006655	-429493384962891	5	25811051	25811250	1001307
0	0	0	0	0	0.01634	0.01465	0.00884	0.015495	0	A	-0.006655	-429493384962891	5	25811101	25811300	1001308
0	0	0	0	0	0.01634	0.01465	0.00884	0.015495	0	A	-0.006655	-429493384962891	5	25811151	25811350	1001309
0	0	0	0	0	0.01634	0.01465	0.00884	0.015495	0	A	-0.006655	-429493384962891	5	25811201	25811400	1001310
0	0	0	0	0	0.01634	0.01465	0.00884	0.015495	0	A	-0.006655	-429493384962891	5	25811251	25811450	1001311
0	0	0	0	0	0.01634	0.01465	0.00884	0.015495	0	A	-0.006655	-429493384962891	5	25811301	25811500	1001312
0	0	0	0	0	0.01634	0.01465	0.00884	0.015495	0	A	-0.006655	-429493384962891	5	25811351	25811550	1001313
0	0	0	0	0	0.01634	0.01465	0.00884	0.015495	0	A	-0.006655	-429493384962891	5	25811401	25811600	1001314
0	0	0	0	0	0.01634	0.01465	0.00884	0.015495	0	A	-0.006655	-429493384962891	5	25811451	25811650	1001315
0	0	0	0	0	0.01634	0.01465	0.00884	0.015495	0	A	-0.006655	-429493384962891	5	25811501	25811700	1001316
0	0	0	0	0	0.01634	0.01465	0.00884	0.015495	0	A	-0.006655	-429493384962891	5	25811701	25811900	1001317
0	0	0	0	0	0.01634	0.01465	0.00884	0.015495	0	A	-0.006655	-429493384962891	5	25811751	25811950	1001318
0	0	0	0	0	0.01634	0.01465	0.00884	0.015495	0	A	-0.006655	-429493384962891	5	25811801	25812000	1001319
0	0	0	0	0	0.01634	0.01465	0.00884	0.015495	0	A	-0.006655	-429493384962891	5	25811851	25812050	1001320
0	0	0	0	0	0.01634	0.01465	0.00884	0.015495	0	A	-0.006655	-429493384962891	5	25811901	25812100	1001321
0	0	0	0	0	0.01634	0.01465	0.00884	0.015495	0	A	-0.006655	-429493384962891	5	25811951	25812150	1001322
0	0	0	0	0	0.01634	0.01465	0.00884	0.015495	0	A	-0.006655	-429493384962891	5	25812001	25812200	1001323
0	0	0	0	0	0.01634	0.01465	0.00884	0.015495	0	A	-0.006655	-429493384962891	5	25812051	25812250	1001324
0	0	0	0	0	0.01634	0.01465	0.00884	0.015495	0	A	-0.006655	-429493384962891	5	25812101	25812300	1001325
0	0	0	0	0	0.01634	0.01465	0.00884	0.015495	0	A	-0.006655	-429493384962891	5	25812151	25812350	1001326
0	0	0	0	0	0.01634	0.01465	0.00884	0.015495	0	A	-0.006655	-429493384962891	5	25812201	25812400	1001327
0	0	0	0	0	0.01634	0.01465	0.00884	0.015495	0	A	-0.006655	-429493384962891	5	25812251	25812450	1001328
0	0	0	0	0	0.01634	0.01465	0.00884	0.015495	0	A	-0.006655	-429493384962891	5	25812301	25812500	1001329
0	0	0	0	0	0.01634	0.01465	0.00884	0.015495	0	A	-0.006655	-429493384962891	5	25812351	25812550	1001330
0	0	0	0	0	0.01634	0.01465	0.00884	0.015495	0	A	-0.006655	-429493384962891	5	25812401	25812600	1001331
0	0	0	0	0	0.01634	0.01465	0.00884	0.015495	0	A	-0.006655	-429493384962891	5	25812451	25812650	1001332
0	0	0	0	0	0.01634	0.01465	0.00884	0.015495	0	A	-0.006655	-429493384962891	5	25812501	25812700	1001333
0	0	0	0	0	0.01634	0.01465	0.00884	0.015495	0	A	-0.006655	-429493384962891	5	25812551	25812750	1001334
0	0	0	0	0	0.01634	0.01465	0.00884	0.015495	0	A	-0.006655	-429493384962891	5	25812601	25812800	1001335
0	0	0	0	0	0.01634	0.01465	0.00884	0.015495	0	A	-0.006655	-429493384962891	5	25812651	25812850	1001336
0	0	0	0	0	0.01634	0.01465	0.00884	0.015495	0	A	-0.006655	-429493384962891	5	25812751	25812950	1001337
0	0	0	0	0	0.01634	0.01465	0.00884	0.015495	0	A	-0.006655	-429493384962891	5	25812801	25813000	1001338
0	0	0	0	0	0.01634	0.01465	0.00884	0.015495	0	A	-0.006655	-429493384962891	5	25812851	25813050	1001339
0	0	0	0	0	0.01634	0.01465	0.00884	0.015495	0	A	-0.006655	-429493384962891	5	25812901	25813100	1001340
0	0	0	0	0	0.01634	0.01465	0.00884	0.015495	0	A	-0.006655	-429493384962891	5	25812951	25813150	1001341
0	0	0	0	0	0.01634	0.01465	0.00884	0.015495	0	A	-0.006655	-429493384962891	5	25813001	25813200	1001342
0	0	0	0	0	0.01634	0.01465	0.00884	0.015495	0	A	-0.006655	-429493384962891	5	25813051	25813250	1001343
0	0	0	0	0	0.01634	0.01465	0.00884	0.015495	0	A	-0.006655	-429493384962891	5	25813101	25813300	1001344
0	0	0	0	0	0.01634	0.01465	0.00884	0.015495	0	A	-0.006655	-429493384962891	5	25813151	25813350	1001345
0	0	0	0	0	0.01634	0.01465	0.00884	0.015495	0	A	-0.006655	-429493384962891	5	25813351	25813550	1001346
0	0	0	0	0	0.01634	0.01465	0.00884	0.015495	0	A	-0.006655	-429493384962891	5	25813601	25813800	1001347
0	0	0	0	0	0.01634	0.01465	0.00884	0.015495	0	A	-0.006655	-429493384962891	5	25813651	25813850	1001348
0	0	0	0	0	0.01634	0.01465	0.00884	0.015495	0	A	-0.006655	-429493384962891	5	25813701	25813900	1001349
0	0	0	0	0	0.01634	0.01465	0.00884	0.015495	0	A	-0.006655	-429493384962891	5	25813851	25814050	1001350
0	0	0	0	0	0.01634	0.01465	0.00884	0.015495	0	A	-0.006655	-429493384962891	5	25813901	25814100	1001351
0	0	0	0	0	0.01634	0.01465	0.00884	0.015495	0	A	-0.006655	-429493384962891	5	25813951	25814150	1001352
0	0	0	0	0	0.01634	0.01465	0.00884	0.015495	0	A	-0.006655	-429493384962891	5	25814251	25814450	1001353
0	0	0	0	0	0.01634	0.01465	0.00884	0.015495	0	A	-0.006655	-429493384962891	5	25814301	25814500	1001354
0	0	0	0	0	0.01634	0.01465	0.00884	0.015495	0	A	-0.006655	-429493384962891	5	25814351	25814550	1001355
0	0	0	0	0	0.01634	0.01465	0.00884	0.015495	0	A	-0.006655	-429493384962891	5	25814401	25814600	1001356
0	0	0	0	0	0.01634	0.01465	0.00884	0.015495	0	A	-0.006655	-429493384962891	5	25814451	25814650	1001357
0	0	0	0	0	0.01634	0.01465	0.00887	0.015495	0	A	-0.006625	-42755727654082	5	25814551	25814750	1001358
0	0	0	0	0	0.01634	0.01465	0.00885	0.015495	0	A	-0.006645	-428848015488867	5	25815001	25815200	1001359
0	0	0	0	0	0.01634	0.01465	0.00887	0.015495	0	A	-0.006625	-42755727654082	5	25815051	25815250	1001360
0	0	0	0	0	0.01634	0.01465	0.00884	0.015495	0	A	-0.006655	-429493384962891	5	25815751	25815950	1001361
0	0	0	0	0	0.01634	0.01465	0.00884	0.015495	0	A	-0.006655	-429493384962891	5	25815851	25816050	1001362
0	0	0	0	0	0.01634	0.01465	0.00886	0.015495	0	A	-0.006635	-428202646014844	5	25815901	25816100	1001363
0	0	0	0	0	0.01634	0.01465	0.00885	0.015495	0	A	-0.006645	-428848015488867	5	25816001	25816200	1001364
0	0	0	0	0	0.01634	0.01465	0.00884	0.015495	0	A	-0.006655	-429493384962891	5	25816551	25816750	1001365
0	0	0	0	0	0.01634	0.01465	0.00884	0.015495	0	A	-0.006655	-429493384962891	5	25816701	25816900	1001366
1	1	1	0	1	0.77487	0.74388	0.85518	0.759375	0	A	0.0958050000000001	126162962962963	5	25817601	25817800	1001367
1	1	1	0	1	0.77487	0.74388	0.85527	0.759375	0	A	0.0958950000000001	126281481481482	5	25817651	25817850	1001368
1	1	1	0	1	0.77487	0.74388	0.85527	0.759375	0	A	0.0958950000000001	126281481481482	5	25817701	25817900	1001369
1	1	0.5	0	1	0.77487	0.74388	0.43259	0.759375	-0.5	B	-0.326785	-430334156378601	5	25817951	25818150	1001370
1	1	1	0	1	0.77487	0.74388	0.85527	0.759375	0	A	0.0958950000000001	126281481481482	5	25818001	25818200	1001371
1	1	1	0	1	0.77487	0.74388	0.85526	0.759375	0	A	0.0958850000000001	126268312757202	5	25818051	25818250	1001372
1	1	1	0	1	0.77487	0.74388	0.85527	0.759375	0	A	0.0958950000000001	126281481481482	5	25818101	25818300	1001373
1	1	1	0	1	0.77487	0.74388	0.85526	0.759375	0	A	0.0958850000000001	126268312757202	5	25818151	25818350	1001374
1	1	1	0	1	0.77487	0.74388	0.85527	0.759375	0	A	0.0958950000000001	126281481481482	5	25818201	25818400	1001375
1	1	1	0	1	0.77487	0.74388	0.85527	0.759375	0	A	0.0958950000000001	126281481481482	5	25818251	25818450	1001376
1	1	0.5	0	1	0.77487	0.74388	0.43228	0.759375	-0.5	B	-0.327095	-430742386831276	5	25818301	25818500	1001377
1	1	0.5	0	1	0.77487	0.74388	0.63928	0.759375	-0.5	B	-0.120095	-158149794238683	5	25818351	25818550	1001378
1	1	1	0	1	0.77487	0.74388	0.84806	0.759375	0	A	0.0886850000000001	11678683127572	5	25818401	25818600	1001379
1	1	1	0	1	0.77487	0.74388	0.85526	0.759375	0	A	0.0958850000000001	126268312757202	5	25818451	25818650	1001380
1	1	1	0	1	0.77487	0.74388	0.85527	0.759375	0	A	0.0958950000000001	126281481481482	5	25818501	25818700	1001381
1	1	1	0	1	0.77487	0.74388	0.85527	0.759375	0	A	0.0958950000000001	126281481481482	5	25818551	25818750	1001382
1	0	0.5	1	0.5	0.77487	0.01465	0.43206	0.39476	0	G	0.0373	944877900496504	5	25819001	25819200	1001383
0	0	0.5	0	0	0.01634	0.01465	0.43206	0.015495	0.5	E	0.416565	268838334946757	5	25819051	25819250	1001384
0	0	0	0	0	0.01634	0.01465	0.00887	0.015495	0	A	-0.006625	-42755727654082	5	25819101	25819300	1001385
0	0	0	0	0	0.01634	0.01465	0.00884	0.015495	0	A	-0.006655	-429493384962891	5	25819151	25819350	1001386
1	1	1	0	1	0.77487	0.74388	0.85527	0.759375	0	A	0.0958950000000001	126281481481482	5	25819501	25819700	1001387
1	1	1	0	1	0.77487	0.74388	0.85527	0.759375	0	A	0.0958950000000001	126281481481482	5	25819551	25819750	1001388
1	1	1	0	1	0.77487	0.74388	0.85527	0.759375	0	A	0.0958950000000001	126281481481482	5	25819601	25819800	1001389
1	1	1	0	1	0.77487	0.74388	0.85527	0.759375	0	A	0.0958950000000001	126281481481482	5	25819751	25819950	1001390
1	1	1	0	1	0.77487	0.74388	0.85527	0.759375	0	A	0.0958950000000001	126281481481482	5	25819801	25820000	1001391
1	1	1	0	1	0.77487	0.74388	0.85527	0.759375	0	A	0.0958950000000001	126281481481482	5	25819851	25820050	1001392
1	1	1	0	1	0.77487	0.74388	0.85527	0.759375	0	A	0.0958950000000001	126281481481482	5	25819901	25820100	1001393
1	1	1	0	1	0.77487	0.74388	0.85527	0.759375	0	A	0.0958950000000001	126281481481482	5	25820051	25820250	1001394
1	1	1	0	1	0.77487	0.74388	0.85527	0.759375	0	A	0.0958950000000001	126281481481482	5	25820101	25820300	1001395
1	1	1	0	1	0.77487	0.74388	0.85527	0.759375	0	A	0.0958950000000001	126281481481482	5	25820151	25820350	1001396
1	1	1	0	1	0.77487	0.74388	0.85527	0.759375	0	A	0.0958950000000001	126281481481482	5	25820201	25820400	1001397
1	1	0.5	0	1	0.77487	0.74388	0.4325	0.759375	-0.5	B	-0.326875	-430452674897119	5	25820251	25820450	1001398
1	1	1	0	1	0.77487	0.74388	0.80475	0.759375	0	A	0.0453750000000001	597530864197532	5	25820301	25820500	1001399
1	1	0.5	0	1	0.77487	0.74388	0.43206	0.759375	-0.5	B	-0.327315	-431032098765432	5	25820351	25820550	1001400
1	1	0.5	0	1	0.77487	0.74388	0.43206	0.759375	-0.5	B	-0.327315	-431032098765432	5	25820401	25820600	1001401
1	1	0.5	0	1	0.77487	0.74388	0.44488	0.759375	-0.5	B	-0.314495	-414149794238683	5	25820501	25820700	1001402
1	1	0.5	0	1	0.77487	0.74388	0.43206	0.759375	-0.5	B	-0.327315	-431032098765432	5	25820651	25820850	1001403
0	0	0	0	0	0.01634	0.01465	0.00884	0.015495	0	A	-0.006655	-429493384962891	5	25820751	25820950	1001404
0	0	0	0	0	0.01634	0.01465	0.00884	0.015495	0	A	-0.006655	-429493384962891	5	25820801	25821000	1001405
0	0	0	0	0	0.01634	0.01465	0.00884	0.015495	0	A	-0.006655	-429493384962891	5	25820901	25821100	1001406
0	0	0	0	0	0.01634	0.01465	0.00884	0.015495	0	A	-0.006655	-429493384962891	5	25821201	25821400	1001407
0	0	0	0	0	0.01634	0.01465	0.00884	0.015495	0	A	-0.006655	-429493384962891	5	25821251	25821450	1001408
0	0	0	0	0	0.01634	0.01465	0.00884	0.015495	0	A	-0.006655	-429493384962891	5	25821301	25821500	1001409
0	0	0	0	0	0.01634	0.01465	0.00884	0.015495	0	A	-0.006655	-429493384962891	5	25821351	25821550	1001410
0	0	0	0	0	0.01634	0.01465	0.00884	0.015495	0	A	-0.006655	-429493384962891	5	25821401	25821600	1001411
0	0	0	0	0	0.01634	0.01465	0.00884	0.015495	0	A	-0.006655	-429493384962891	5	25821451	25821650	1001412
0	0	0	0	0	0.01634	0.01465	0.00884	0.015495	0	A	-0.006655	-429493384962891	5	25821501	25821700	1001413
0	0	0	0	0	0.01634	0.01465	0.00884	0.015495	0	A	-0.006655	-429493384962891	5	25821551	25821750	1001414
0	0	0	0	0	0.01634	0.01465	0.00884	0.015495	0	A	-0.006655	-429493384962891	5	25821601	25821800	1001415
0	0	0	0	0	0.01634	0.01465	0.00884	0.015495	0	A	-0.006655	-429493384962891	5	25821651	25821850	1001416
0	0	0	0	0	0.01634	0.01465	0.00884	0.015495	0	A	-0.006655	-429493384962891	5	25821801	25822000	1001417
0	0	0	0	0	0.01634	0.01465	0.00884	0.015495	0	A	-0.006655	-429493384962891	5	25821851	25822050	1001418
0	0	0	0	0	0.01634	0.01465	0.00884	0.015495	0	A	-0.006655	-429493384962891	5	25822101	25822300	1001419
0	0	0	0	0	0.01634	0.01465	0.00884	0.015495	0	A	-0.006655	-429493384962891	5	25822151	25822350	1001420
0	0	0	0	0	0.01634	0.01465	0.00884	0.015495	0	A	-0.006655	-429493384962891	5	25822201	25822400	1001421
0	0	0	0	0	0.01634	0.01465	0.00884	0.015495	0	A	-0.006655	-429493384962891	5	25822251	25822450	1001422
0	0	0	0	0	0.01634	0.01465	0.00884	0.015495	0	A	-0.006655	-429493384962891	5	25822301	25822500	1001423
0	0	0	0	0	0.01634	0.01465	0.00884	0.015495	0	A	-0.006655	-429493384962891	5	25822351	25822550	1001424
0	0	0	0	0	0.01634	0.01465	0.00884	0.015495	0	A	-0.006655	-429493384962891	5	25822401	25822600	1001425
0	0	0	0	0	0.01634	0.01465	0.00884	0.015495	0	A	-0.006655	-429493384962891	5	25822451	25822650	1001426
0	0	0	0	0	0.01634	0.01465	0.00884	0.015495	0	A	-0.006655	-429493384962891	5	25822501	25822700	1001427
0	0	0	0	0	0.01634	0.01465	0.00884	0.015495	0	A	-0.006655	-429493384962891	5	25822701	25822900	1001428
0	0	0	0	0	0.01634	0.01465	0.00884	0.015495	0	A	-0.006655	-429493384962891	5	25822751	25822950	1001429
0	0	0	0	0	0.01634	0.01465	0.00884	0.015495	0	A	-0.006655	-429493384962891	5	25822801	25823000	1001430
0	0	0	0	0	0.01634	0.01465	0.00884	0.015495	0	A	-0.006655	-429493384962891	5	25822851	25823050	1001431
0	0	0	0	0	0.01634	0.01465	0.00884	0.015495	0	A	-0.006655	-429493384962891	5	25822901	25823100	1001432
0	0	0	0	0	0.01634	0.01465	0.00884	0.015495	0	A	-0.006655	-429493384962891	5	25822951	25823150	1001433
0	0	0	0	0	0.01634	0.01465	0.00884	0.015495	0	A	-0.006655	-429493384962891	5	25823001	25823200	1001434
0	0	0	0	0	0.01634	0.01465	0.00884	0.015495	0	A	-0.006655	-429493384962891	5	25823051	25823250	1001435
0	0	0	0	0	0.01634	0.01465	0.00884	0.015495	0	A	-0.006655	-429493384962891	5	25823101	25823300	1001436
0	0	0	0	0	0.01634	0.01465	0.00884	0.015495	0	A	-0.006655	-429493384962891	5	25823151	25823350	1001437
0	0	0	0	0	0.01634	0.01465	0.00884	0.015495	0	A	-0.006655	-429493384962891	5	25823201	25823400	1001438
0	0	0	0	0	0.01634	0.01465	0.00884	0.015495	0	A	-0.006655	-429493384962891	5	25823251	25823450	1001439
0	0	0	0	0	0.01634	0.01465	0.00886	0.015495	0	A	-0.006635	-428202646014844	5	25823351	25823550	1001440
1	1	0.5	0	1	0.77487	0.74388	0.49185	0.759375	-0.5	B	-0.267525	-352296296296296	5	25823851	25824050	1001441
1	1	1	0	1	0.77487	0.74388	0.82885	0.759375	0	A	0.0694750000000001	914897119341565	5	25823901	25824100	1001442
1	1	1	0	1	0.77487	0.74388	0.75406	0.759375	0	A	-0.00531499999999996	-0.699917695473246	5	25823951	25824150	1001443
0	0	0	0	0	0.01634	0.01465	0.00884	0.015495	0	A	-0.006655	-429493384962891	5	25824651	25824850	1001444
0	0	0	0	0	0.01634	0.01465	0.00884	0.015495	0	A	-0.006655	-429493384962891	5	25824701	25824900	1001445
0	0	0	0	0	0.01634	0.01465	0.00884	0.015495	0	A	-0.006655	-429493384962891	5	25824751	25824950	1001446
0	0	0	0	0	0.01634	0.01465	0.00884	0.015495	0	A	-0.006655	-429493384962891	5	25824801	25825000	1001447
0	0	0	0	0	0.01634	0.01465	0.00884	0.015495	0	A	-0.006655	-429493384962891	5	25824851	25825050	1001448
0	0	0	0	0	0.01634	0.01465	0.00884	0.015495	0	A	-0.006655	-429493384962891	5	25824901	25825100	1001449
0	0	0	0	0	0.01634	0.01465	0.00884	0.015495	0	A	-0.006655	-429493384962891	5	25824951	25825150	1001450
0	0	0	0	0	0.01634	0.01465	0.00884	0.015495	0	A	-0.006655	-429493384962891	5	25825001	25825200	1001451
0	0	0	0	0	0.01634	0.01465	0.00884	0.015495	0	A	-0.006655	-429493384962891	5	25825051	25825250	1001452
0	0	0	0	0	0.01634	0.01465	0.00884	0.015495	0	A	-0.006655	-429493384962891	5	25825101	25825300	1001453
0	0	0	0	0	0.01634	0.01465	0.00884	0.015495	0	A	-0.006655	-429493384962891	5	25825151	25825350	1001454
0	0	0	0	0	0.01634	0.01465	0.00884	0.015495	0	A	-0.006655	-429493384962891	5	25825201	25825400	1001455
0	0	0	0	0	0.01634	0.01465	0.00884	0.015495	0	A	-0.006655	-429493384962891	5	25825251	25825450	1001456
0	0	0	0	0	0.01634	0.01465	0.00884	0.015495	0	A	-0.006655	-429493384962891	5	25825301	25825500	1001457
0	0	0	0	0	0.01634	0.01465	0.00884	0.015495	0	A	-0.006655	-429493384962891	5	25825351	25825550	1001458
0	0	0	0	0	0.01634	0.01465	0.00884	0.015495	0	A	-0.006655	-429493384962891	5	25825901	25826100	1001459
1	1	0.5	0	1	0.77487	0.74388	0.4322	0.759375	-0.5	B	-0.327175	-430847736625514	5	25826201	25826400	1001460
1	1	1	0	1	0.77487	0.74388	0.85527	0.759375	0	A	0.0958950000000001	126281481481482	5	25826251	25826450	1001461
1	1	1	0	1	0.77487	0.74388	0.85527	0.759375	0	A	0.0958950000000001	126281481481482	5	25826301	25826500	1001462
1	1	1	0	1	0.77487	0.74388	0.85527	0.759375	0	A	0.0958950000000001	126281481481482	5	25826351	25826550	1001463
1	1	0.5	0	1	0.77487	0.74388	0.43206	0.759375	-0.5	B	-0.327315	-431032098765432	5	25827201	25827400	1001464
1	1	0.5	0	1	0.77487	0.74388	0.43206	0.759375	-0.5	B	-0.327315	-431032098765432	5	25827301	25827500	1001465
1	1	1	0	1	0.77487	0.74388	0.85524	0.759375	0	A	0.0958650000000001	126241975308642	5	25827351	25827550	1001466
0	0	0	0	0	0.01634	0.01465	0.00884	0.015495	0	A	-0.006655	-429493384962891	5	25827651	25827850	1001467
0	0	0	0	0	0.01634	0.01465	0.00884	0.015495	0	A	-0.006655	-429493384962891	5	25827701	25827900	1001468
0	0	0	0	0	0.01634	0.01465	0.00884	0.015495	0	A	-0.006655	-429493384962891	5	25827751	25827950	1001469
1	1	1	0	1	0.77487	0.74388	0.85527	0.759375	0	A	0.0958950000000001	126281481481482	5	25828251	25828450	1001470
1	1	1	0	1	0.77487	0.74388	0.85527	0.759375	0	A	0.0958950000000001	126281481481482	5	25828301	25828500	1001471
1	1	1	0	1	0.77487	0.74388	0.85527	0.759375	0	A	0.0958950000000001	126281481481482	5	25828351	25828550	1001472
1	1	1	0	1	0.77487	0.74388	0.85527	0.759375	0	A	0.0958950000000001	126281481481482	5	25828401	25828600	1001473
1	1	0.5	0	1	0.77487	0.74388	0.4325	0.759375	-0.5	B	-0.326875	-430452674897119	5	25828551	25828750	1001474
1	1	0.5	0	1	0.77487	0.74388	0.43206	0.759375	-0.5	B	-0.327315	-431032098765432	5	25828601	25828800	1001475
1	1	0.5	0	1	0.77487	0.74388	0.43206	0.759375	-0.5	B	-0.327315	-431032098765432	5	25828651	25828850	1001476
1	0	0.5	1	0.5	0.77487	0.01473	0.43206	0.3948	0	G	0.03726	943768996960487	5	25829501	25829700	1001477
0	0	0.5	0	0	0.01634	0.01465	0.43206	0.015495	0.5	E	0.416565	268838334946757	5	25829551	25829750	1001478
0	0	0.5	0	0	0.01634	0.01465	0.43206	0.015495	0.5	E	0.416565	268838334946757	5	25829601	25829800	1001479
1	0	0.5	1	0.5	0.77486	0.01465	0.43206	0.394755	0	G	0.037305	945016529239654	5	25829651	25829850	1001480
0	0	0	0	0	0.01634	0.01465	0.00884	0.015495	0	A	-0.006655	-429493384962891	5	25830101	25830300	1001481
0	0	0	0	0	0.01634	0.01465	0.00884	0.015495	0	A	-0.006655	-429493384962891	5	25830151	25830350	1001482
0	0	0	0	0	0.01634	0.01465	0.00884	0.015495	0	A	-0.006655	-429493384962891	5	25830201	25830400	1001483
0	0	0	0	0	0.01634	0.01465	0.00884	0.015495	0	A	-0.006655	-429493384962891	5	25830251	25830450	1001484
0	0	0	0	0	0.01634	0.01465	0.00884	0.015495	0	A	-0.006655	-429493384962891	5	25830301	25830500	1001485
0	0	0	0	0	0.01634	0.01465	0.00884	0.015495	0	A	-0.006655	-429493384962891	5	25830351	25830550	1001486
0	0	0	0	0	0.01634	0.01465	0.00884	0.015495	0	A	-0.006655	-429493384962891	5	25830401	25830600	1001487
0	0	0	0	0	0.01634	0.01465	0.00884	0.015495	0	A	-0.006655	-429493384962891	5	25830451	25830650	1001488
0	0	0	0	0	0.01634	0.01465	0.00884	0.015495	0	A	-0.006655	-429493384962891	5	25830501	25830700	1001489
0	0	0	0	0	0.01634	0.01465	0.00884	0.015495	0	A	-0.006655	-429493384962891	5	25830551	25830750	1001490
0	0	0	0	0	0.01634	0.01465	0.00884	0.015495	0	A	-0.006655	-429493384962891	5	25830601	25830800	1001491
0	0	0	0	0	0.01634	0.01465	0.00884	0.015495	0	A	-0.006655	-429493384962891	5	25830651	25830850	1001492
0	0	0	0	0	0.01634	0.01465	0.00884	0.015495	0	A	-0.006655	-429493384962891	5	25830801	25831000	1001493
0	0	0	0	0	0.01634	0.01465	0.00884	0.015495	0	A	-0.006655	-429493384962891	5	25831451	25831650	1001494
0	0	0	0	0	0.01634	0.01465	0.00884	0.015495	0	A	-0.006655	-429493384962891	5	25831551	25831750	1001495
0	0	0	0	0	0.01634	0.01465	0.00884	0.015495	0	A	-0.006655	-429493384962891	5	25831851	25832050	1001496
0	0	0	0	0	0.01634	0.01465	0.00884	0.015495	0	A	-0.006655	-429493384962891	5	25831901	25832100	1001497
0	0	0	0	0	0.01634	0.01465	0.00884	0.015495	0	A	-0.006655	-429493384962891	5	25831951	25832150	1001498
0	0	0	0	0	0.01634	0.01465	0.00884	0.015495	0	A	-0.006655	-429493384962891	5	25832001	25832200	1001499
0	0	0	0	0	0.01634	0.01465	0.00884	0.015495	0	A	-0.006655	-429493384962891	5	25832051	25832250	1001500
0	0	0	0	0	0.01634	0.01465	0.00884	0.015495	0	A	-0.006655	-429493384962891	5	25832101	25832300	1001501
0	0	0	0	0	0.01634	0.01465	0.00884	0.015495	0	A	-0.006655	-429493384962891	5	25832151	25832350	1001502
0	0	0	0	0	0.01634	0.01465	0.00884	0.015495	0	A	-0.006655	-429493384962891	5	25832201	25832400	1001503
0	0	0	0	0	0.01634	0.01465	0.00884	0.015495	0	A	-0.006655	-429493384962891	5	25832251	25832450	1001504
0	0	0	0	0	0.01634	0.01465	0.00884	0.015495	0	A	-0.006655	-429493384962891	5	25832301	25832500	1001505
0	0	0	0	0	0.01634	0.01465	0.00884	0.015495	0	A	-0.006655	-429493384962891	5	25832351	25832550	1001506
0	0	0	0	0	0.01634	0.01465	0.00884	0.015495	0	A	-0.006655	-429493384962891	5	25832401	25832600	1001507
0	0	0	0	0	0.01634	0.01465	0.00884	0.015495	0	A	-0.006655	-429493384962891	5	25832601	25832800	1001508
0	0	0	0	0	0.01634	0.01465	0.00884	0.015495	0	A	-0.006655	-429493384962891	5	25832651	25832850	1001509
0	0	0	0	0	0.01634	0.01465	0.00884	0.015495	0	A	-0.006655	-429493384962891	5	25832701	25832900	1001510
0	0	0	0	0	0.01634	0.01465	0.00884	0.015495	0	A	-0.006655	-429493384962891	5	25832751	25832950	1001511
0	0	0	0	0	0.01634	0.01465	0.00884	0.015495	0	A	-0.006655	-429493384962891	5	25832801	25833000	1001512
0	0	0	0	0	0.01634	0.01465	0.00884	0.015495	0	A	-0.006655	-429493384962891	5	25832851	25833050	1001513
0	0	0	0	0	0.01634	0.01465	0.00884	0.015495	0	A	-0.006655	-429493384962891	5	25832901	25833100	1001514
0	0	0	0	0	0.01634	0.01465	0.00884	0.015495	0	A	-0.006655	-429493384962891	5	25832951	25833150	1001515
0	0	0	0	0	0.01634	0.01465	0.00884	0.015495	0	A	-0.006655	-429493384962891	5	25833001	25833200	1001516
0	0	0	0	0	0.01634	0.01465	0.00884	0.015495	0	A	-0.006655	-429493384962891	5	25833051	25833250	1001517
0	0	0	0	0	0.01634	0.01465	0.00884	0.015495	0	A	-0.006655	-429493384962891	5	25833101	25833300	1001518
0	0	0	0	0	0.01634	0.01465	0.00884	0.015495	0	A	-0.006655	-429493384962891	5	25833151	25833350	1001519
0	0	0	0	0	0.01634	0.01465	0.00884	0.015495	0	A	-0.006655	-429493384962891	5	25833201	25833400	1001520
0	0	0	0	0	0.01634	0.01465	0.00884	0.015495	0	A	-0.006655	-429493384962891	5	25833251	25833450	1001521
0	0	0	0	0	0.01634	0.01465	0.00884	0.015495	0	A	-0.006655	-429493384962891	5	25833301	25833500	1001522
0	0	0	0	0	0.01634	0.01465	0.00884	0.015495	0	A	-0.006655	-429493384962891	5	25833351	25833550	1001523
0	0	0	0	0	0.01634	0.01465	0.00884	0.015495	0	A	-0.006655	-429493384962891	5	25833651	25833850	1001524
0	0	0	0	0	0.01634	0.01465	0.00884	0.015495	0	A	-0.006655	-429493384962891	5	25833701	25833900	1001525
1	1	0.5	0	1	0.77487	0.74388	0.43209	0.759375	-0.5	B	-0.327285	-430992592592593	5	25835201	25835400	1001526
0	0	0	0	0	0.01634	0.01465	0.01225	0.015495	0	A	-0.003245	-209422394320749	5	25835451	25835650	1001527
0	0	0	0	0	0.01634	0.01465	0.00884	0.015495	0	A	-0.006655	-429493384962891	5	25835801	25836000	1001528
0	0	0	0	0	0.01634	0.01465	0.00884	0.015495	0	A	-0.006655	-429493384962891	5	25835851	25836050	1001529
0	0	0	0	0	0.01634	0.01465	0.00884	0.015495	0	A	-0.006655	-429493384962891	5	25835951	25836150	1001530
0	0	0	0	0	0.01634	0.01465	0.00884	0.015495	0	A	-0.006655	-429493384962891	5	25836101	25836300	1001531
0	0	0	0	0	0.01634	0.01465	0.00884	0.015495	0	A	-0.006655	-429493384962891	5	25836151	25836350	1001532
0	0	0	0	0	0.01634	0.01465	0.00884	0.015495	0	A	-0.006655	-429493384962891	5	25836201	25836400	1001533
0	0	0	0	0	0.01634	0.01465	0.00884	0.015495	0	A	-0.006655	-429493384962891	5	25836251	25836450	1001534
0	0	0	0	0	0.01634	0.01465	0.00884	0.015495	0	A	-0.006655	-429493384962891	5	25836301	25836500	1001535
0	0	0	0	0	0.01634	0.01465	0.00884	0.015495	0	A	-0.006655	-429493384962891	5	25836701	25836900	1001536
0	0	0	0	0	0.01634	0.01465	0.00884	0.015495	0	A	-0.006655	-429493384962891	5	25836751	25836950	1001537
0	0	0	0	0	0.01634	0.01465	0.00884	0.015495	0	A	-0.006655	-429493384962891	5	25836801	25837000	1001538
0	0	0	0	0	0.01634	0.01465	0.00884	0.015495	0	A	-0.006655	-429493384962891	5	25836851	25837050	1001539
0	0	0	0	0	0.01634	0.01465	0.00884	0.015495	0	A	-0.006655	-429493384962891	5	25836901	25837100	1001540
0	0	0	0	0	0.01634	0.01465	0.00884	0.015495	0	A	-0.006655	-429493384962891	5	25836951	25837150	1001541
0	0	0	0	0	0.01634	0.01465	0.00884	0.015495	0	A	-0.006655	-429493384962891	5	25837001	25837200	1001542
0	0	0	0	0	0.01634	0.01465	0.00884	0.015495	0	A	-0.006655	-429493384962891	5	25837051	25837250	1001543
0	0	0	0	0	0.01634	0.01465	0.00884	0.015495	0	A	-0.006655	-429493384962891	5	25837101	25837300	1001544
0	0	0	0	0	0.01634	0.01465	0.00884	0.015495	0	A	-0.006655	-429493384962891	5	25837151	25837350	1001545
0	0	0	0	0	0.01634	0.01465	0.00884	0.015495	0	A	-0.006655	-429493384962891	5	25837201	25837400	1001546
0	0	0	0	0	0.01634	0.01465	0.00884	0.015495	0	A	-0.006655	-429493384962891	5	25837251	25837450	1001547
0	0	0	0	0	0.01634	0.01465	0.00884	0.015495	0	A	-0.006655	-429493384962891	5	25837301	25837500	1001548
0	0	0	0	0	0.01634	0.01465	0.00884	0.015495	0	A	-0.006655	-429493384962891	5	25837351	25837550	1001549
0	0	0	0	0	0.01634	0.01465	0.00884	0.015495	0	A	-0.006655	-429493384962891	5	25837401	25837600	1001550
0	0	0	0	0	0.01634	0.01465	0.00884	0.015495	0	A	-0.006655	-429493384962891	5	25837451	25837650	1001551
0	0	0	0	0	0.01634	0.01465	0.00884	0.015495	0	A	-0.006655	-429493384962891	5	25837501	25837700	1001552
0	0	0	0	0	0.01634	0.01465	0.00884	0.015495	0	A	-0.006655	-429493384962891	5	25837551	25837750	1001553
0	0	0	0	0	0.01634	0.01465	0.00884	0.015495	0	A	-0.006655	-429493384962891	5	25837601	25837800	1001554
0	0	0	0	0	0.01634	0.01465	0.00884	0.015495	0	A	-0.006655	-429493384962891	5	25837651	25837850	1001555
0	0	0	0	0	0.01634	0.01465	0.00884	0.015495	0	A	-0.006655	-429493384962891	5	25837701	25837900	1001556
0	0	0	0	0	0.01634	0.01465	0.00884	0.015495	0	A	-0.006655	-429493384962891	5	25837751	25837950	1001557
0	0	0	0	0	0.01634	0.01465	0.00884	0.015495	0	A	-0.006655	-429493384962891	5	25837801	25838000	1001558
0	0	0	0	0	0.01634	0.01465	0.00884	0.015495	0	A	-0.006655	-429493384962891	5	25837851	25838050	1001559
0	0	0	0	0	0.01634	0.01465	0.00884	0.015495	0	A	-0.006655	-429493384962891	5	25838251	25838450	1001560
0	0	0	0	0	0.01634	0.01465	0.00884	0.015495	0	A	-0.006655	-429493384962891	5	25838301	25838500	1001561
0	0	0	0	0	0.01634	0.01465	0.00884	0.015495	0	A	-0.006655	-429493384962891	5	25838351	25838550	1001562
0	0	0	0	0	0.01634	0.01465	0.00884	0.015495	0	A	-0.006655	-429493384962891	5	25838401	25838600	1001563
0	1	0.5	-1	0.5	0.01634	0.74388	0.43206	0.38011	0	J	0.05195	136670963668412	5	25838451	25838650	1001564
1	1	0.5	0	1	0.77487	0.74388	0.43206	0.759375	-0.5	B	-0.327315	-431032098765432	5	25838501	25838700	1001565
1	1	1	0	1	0.77487	0.74388	0.85476	0.759375	0	A	0.0953850000000001	12560987654321	5	25838551	25838750	1001566
1	1	1	0	1	0.77487	0.74388	0.85527	0.759375	0	A	0.0958950000000001	126281481481482	5	25838601	25838800	1001567
1	1	1	0	1	0.77487	0.74388	0.85527	0.759375	0	A	0.0958950000000001	126281481481482	5	25838651	25838850	1001568
1	1	1	0	1	0.77487	0.74388	0.85527	0.759375	0	A	0.0958950000000001	126281481481482	5	25838701	25838900	1001569
1	1	1	0	1	0.77487	0.74388	0.85527	0.759375	0	A	0.0958950000000001	126281481481482	5	25838751	25838950	1001570
1	1	1	0	1	0.77487	0.74388	0.85527	0.759375	0	A	0.0958950000000001	126281481481482	5	25838801	25839000	1001571
1	1	1	0	1	0.77487	0.74388	0.85527	0.759375	0	A	0.0958950000000001	126281481481482	5	25838851	25839050	1001572
1	1	1	0	1	0.77487	0.74388	0.85527	0.759375	0	A	0.0958950000000001	126281481481482	5	25838901	25839100	1001573
1	1	0.5	0	1	0.77487	0.74388	0.43206	0.759375	-0.5	B	-0.327315	-431032098765432	5	25839501	25839700	1001574
1	1	0.5	0	1	0.77487	0.74388	0.43241	0.759375	-0.5	B	-0.326965	-430571193415638	5	25839601	25839800	1001575
0	1	0.5	-1	0.5	0.01634	0.74388	0.43206	0.38011	0	J	0.05195	136670963668412	5	25839801	25840000	1001576
0	1	0.5	-1	0.5	0.01634	0.74388	0.43206	0.38011	0	J	0.05195	136670963668412	5	25839851	25840050	1001577
0	1	0.5	-1	0.5	0.01634	0.74388	0.43206	0.38011	0	J	0.05195	136670963668412	5	25839901	25840100	1001578
0	1	0.5	-1	0.5	0.01634	0.74388	0.43206	0.38011	0	J	0.05195	136670963668412	5	25839951	25840150	1001579
0	0	0	0	0	0.01634	0.01465	0.00884	0.015495	0	A	-0.006655	-429493384962891	5	25840401	25840600	1001580
0	0	0	0	0	0.01634	0.01465	0.00884	0.015495	0	A	-0.006655	-429493384962891	5	25840601	25840800	1001581
0	0	0	0	0	0.01634	0.01465	0.00884	0.015495	0	A	-0.006655	-429493384962891	5	25840651	25840850	1001582
0	0	0	0	0	0.01634	0.01465	0.00884	0.015495	0	A	-0.006655	-429493384962891	5	25840701	25840900	1001583
0	0	0	0	0	0.01634	0.01465	0.00884	0.015495	0	A	-0.006655	-429493384962891	5	25840751	25840950	1001584
0	0	0	0	0	0.01634	0.01465	0.00884	0.015495	0	A	-0.006655	-429493384962891	5	25840801	25841000	1001585
0	0	0	0	0	0.01634	0.01465	0.00884	0.015495	0	A	-0.006655	-429493384962891	5	25840851	25841050	1001586
0	0	0	0	0	0.01634	0.01465	0.00884	0.015495	0	A	-0.006655	-429493384962891	5	25841151	25841350	1001587
0	0	0	0	0	0.01634	0.01465	0.00884	0.015495	0	A	-0.006655	-429493384962891	5	25841601	25841800	1001588
0	0	0	0	0	0.01634	0.01465	0.00884	0.015495	0	A	-0.006655	-429493384962891	5	25841651	25841850	1001589
0	0	0	0	0	0.01634	0.01465	0.00884	0.015495	0	A	-0.006655	-429493384962891	5	25841701	25841900	1001590
0	0	0	0	0	0.01634	0.01465	0.00884	0.015495	0	A	-0.006655	-429493384962891	5	25841751	25841950	1001591
0	0	0	0	0	0.01634	0.01465	0.00884	0.015495	0	A	-0.006655	-429493384962891	5	25842001	25842200	1001592
0	0	0	0	0	0.01634	0.01465	0.00884	0.015495	0	A	-0.006655	-429493384962891	5	25842051	25842250	1001593
0	0	0	0	0	0.01634	0.01465	0.00884	0.015495	0	A	-0.006655	-429493384962891	5	25842101	25842300	1001594
0	0	0	0	0	0.01634	0.01465	0.00884	0.015495	0	A	-0.006655	-429493384962891	5	25842151	25842350	1001595
0	0	0	0	0	0.01634	0.01465	0.00884	0.015495	0	A	-0.006655	-429493384962891	5	25842201	25842400	1001596
0	0	0	0	0	0.01634	0.01465	0.00884	0.015495	0	A	-0.006655	-429493384962891	5	25842251	25842450	1001597
0	0	0	0	0	0.01634	0.01465	0.00884	0.015495	0	A	-0.006655	-429493384962891	5	25842301	25842500	1001598
0	0	0	0	0	0.01634	0.01465	0.00884	0.015495	0	A	-0.006655	-429493384962891	5	25842351	25842550	1001599
0	0	0	0	0	0.01634	0.01465	0.00884	0.015495	0	A	-0.006655	-429493384962891	5	25842401	25842600	1001600
0	0	0	0	0	0.01634	0.01465	0.00884	0.015495	0	A	-0.006655	-429493384962891	5	25842451	25842650	1001601
0	0	0	0	0	0.01634	0.01465	0.00884	0.015495	0	A	-0.006655	-429493384962891	5	25842501	25842700	1001602
0	0	0	0	0	0.01634	0.01465	0.00884	0.015495	0	A	-0.006655	-429493384962891	5	25842551	25842750	1001603
0	0	0	0	0	0.01634	0.01465	0.00884	0.015495	0	A	-0.006655	-429493384962891	5	25842601	25842800	1001604
0	0	0	0	0	0.01634	0.01465	0.00884	0.015495	0	A	-0.006655	-429493384962891	5	25842651	25842850	1001605
0	0	0	0	0	0.01634	0.01465	0.00884	0.015495	0	A	-0.006655	-429493384962891	5	25842701	25842900	1001606
0	0	0	0	0	0.01634	0.01465	0.00884	0.015495	0	A	-0.006655	-429493384962891	5	25842751	25842950	1001607
0	0	0	0	0	0.01634	0.01465	0.00884	0.015495	0	A	-0.006655	-429493384962891	5	25842801	25843000	1001608
0	0	0	0	0	0.01634	0.01465	0.00884	0.015495	0	A	-0.006655	-429493384962891	5	25842851	25843050	1001609
0	0	0	0	0	0.01634	0.01465	0.00884	0.015495	0	A	-0.006655	-429493384962891	5	25842901	25843100	1001610
0	0	0	0	0	0.01634	0.01465	0.00884	0.015495	0	A	-0.006655	-429493384962891	5	25842951	25843150	1001611
0	0	0	0	0	0.01634	0.01465	0.00884	0.015495	0	A	-0.006655	-429493384962891	5	25843001	25843200	1001612
0	0	0	0	0	0.01634	0.01465	0.00884	0.015495	0	A	-0.006655	-429493384962891	5	25843051	25843250	1001613
0	0	0	0	0	0.01634	0.01465	0.00884	0.015495	0	A	-0.006655	-429493384962891	5	25843101	25843300	1001614
0	0	0	0	0	0.01634	0.01465	0.00884	0.015495	0	A	-0.006655	-429493384962891	5	25843151	25843350	1001615
0	0	0	0	0	0.01634	0.01465	0.00884	0.015495	0	A	-0.006655	-429493384962891	5	25843201	25843400	1001616
0	0	0	0	0	0.01634	0.01465	0.00884	0.015495	0	A	-0.006655	-429493384962891	5	25843251	25843450	1001617
0	0	0	0	0	0.01634	0.01465	0.00884	0.015495	0	A	-0.006655	-429493384962891	5	25843301	25843500	1001618
0	0	0	0	0	0.01634	0.01465	0.00884	0.015495	0	A	-0.006655	-429493384962891	5	25843351	25843550	1001619
0	0	0	0	0	0.01634	0.01465	0.00884	0.015495	0	A	-0.006655	-429493384962891	5	25843401	25843600	1001620
0	0	0	0	0	0.01634	0.01465	0.00884	0.015495	0	A	-0.006655	-429493384962891	5	25843451	25843650	1001621
0	0	0	0	0	0.01634	0.01465	0.00884	0.015495	0	A	-0.006655	-429493384962891	5	25843701	25843900	1001622
0	0	0	0	0	0.01634	0.01465	0.00884	0.015495	0	A	-0.006655	-429493384962891	5	25843751	25843950	1001623
0	0	0	0	0	0.01634	0.01465	0.00884	0.015495	0	A	-0.006655	-429493384962891	5	25843801	25844000	1001624
0	0	0	0	0	0.01634	0.01465	0.00884	0.015495	0	A	-0.006655	-429493384962891	5	25843851	25844050	1001625
0	0	0	0	0	0.01634	0.01465	0.00884	0.015495	0	A	-0.006655	-429493384962891	5	25843901	25844100	1001626
0	0	0	0	0	0.01634	0.01465	0.00884	0.015495	0	A	-0.006655	-429493384962891	5	25843951	25844150	1001627
0	0	0	0	0	0.01634	0.01465	0.00884	0.015495	0	A	-0.006655	-429493384962891	5	25844001	25844200	1001628
0	0	0	0	0	0.01634	0.01465	0.00884	0.015495	0	A	-0.006655	-429493384962891	5	25844051	25844250	1001629
0	0	0	0	0	0.01634	0.01465	0.00887	0.015495	0	A	-0.006625	-42755727654082	5	25844101	25844300	1001630
0	0	0	0	0	0.01634	0.01465	0.00902	0.015495	0	A	-0.006475	-417876734430461	5	25844151	25844350	1001631
1	1	0.5	0	1	0.77487	0.74388	0.43206	0.759375	-0.5	B	-0.327315	-431032098765432	5	25844451	25844650	1001632
1	1	0.5	0	1	0.77487	0.74388	0.47932	0.759375	-0.5	B	-0.280055	-36879670781893	5	25844501	25844700	1001633
1	1	1	0	1	0.77487	0.74388	0.85504	0.759375	0	A	0.0956650000000001	125978600823045	5	25844551	25844750	1001634
1	1	1	0	1	0.77487	0.74388	0.85527	0.759375	0	A	0.0958950000000001	126281481481482	5	25844601	25844800	1001635
1	1	1	0	1	0.77487	0.74388	0.85527	0.759375	0	A	0.0958950000000001	126281481481482	5	25844701	25844900	1001636
1	1	1	0	1	0.77487	0.74388	0.85527	0.759375	0	A	0.0958950000000001	126281481481482	5	25844751	25844950	1001637
1	1	1	0	1	0.77487	0.74388	0.85527	0.759375	0	A	0.0958950000000001	126281481481482	5	25844801	25845000	1001638
1	1	1	0	1	0.77487	0.74388	0.85527	0.759375	0	A	0.0958950000000001	126281481481482	5	25844851	25845050	1001639
0	0	0	0	0	0.01634	0.01465	0.00884	0.015495	0	A	-0.006655	-429493384962891	5	25845501	25845700	1001640
0	0	0	0	0	0.01634	0.01465	0.00884	0.015495	0	A	-0.006655	-429493384962891	5	25845601	25845800	1001641
0	0	0	0	0	0.01634	0.01465	0.00884	0.015495	0	A	-0.006655	-429493384962891	5	25845651	25845850	1001642
0	0	0	0	0	0.01634	0.01465	0.00884	0.015495	0	A	-0.006655	-429493384962891	5	25845701	25845900	1001643
0	0	0	0	0	0.01634	0.01465	0.00884	0.015495	0	A	-0.006655	-429493384962891	5	25845751	25845950	1001644
0	0	0	0	0	0.01634	0.01465	0.00884	0.015495	0	A	-0.006655	-429493384962891	5	25845801	25846000	1001645
0	0	0	0	0	0.01634	0.01465	0.00893	0.015495	0	A	-0.006565	-423685059696676	5	25845851	25846050	1001646
0	0	0	0	0	0.01634	0.01465	0.00884	0.015495	0	A	-0.006655	-429493384962891	5	25846201	25846400	1001647
0	0	0	0	0	0.01634	0.01465	0.00884	0.015495	0	A	-0.006655	-429493384962891	5	25846301	25846500	1001648
0	0	0	0	0	0.01634	0.01465	0.00884	0.015495	0	A	-0.006655	-429493384962891	5	25846351	25846550	1001649
0	0	0	0	0	0.01634	0.01465	0.00884	0.015495	0	A	-0.006655	-429493384962891	5	25846401	25846600	1001650
0	0	0	0	0	0.01634	0.01465	0.00884	0.015495	0	A	-0.006655	-429493384962891	5	25846451	25846650	1001651
0	0	0	0	0	0.01634	0.01465	0.00884	0.015495	0	A	-0.006655	-429493384962891	5	25846901	25847100	1001652
0	0	0	0	0	0.01634	0.01465	0.00884	0.015495	0	A	-0.006655	-429493384962891	5	25846951	25847150	1001653
0	0	0	0	0	0.01634	0.01465	0.00884	0.015495	0	A	-0.006655	-429493384962891	5	25847001	25847200	1001654
0	0	0	0	0	0.01634	0.01465	0.00884	0.015495	0	A	-0.006655	-429493384962891	5	25847051	25847250	1001655
0	0	0	0	0	0.01634	0.01465	0.00884	0.015495	0	A	-0.006655	-429493384962891	5	25847101	25847300	1001656
0	0	0	0	0	0.01634	0.01465	0.00884	0.015495	0	A	-0.006655	-429493384962891	5	25847151	25847350	1001657
0	0	0	0	0	0.01634	0.01465	0.00884	0.015495	0	A	-0.006655	-429493384962891	5	25847551	25847750	1001658
0	0	0	0	0	0.01634	0.01465	0.00884	0.015495	0	A	-0.006655	-429493384962891	5	25847601	25847800	1001659
0	0	0	0	0	0.01634	0.01465	0.00884	0.015495	0	A	-0.006655	-429493384962891	5	25847651	25847850	1001660
0	0	0	0	0	0.01634	0.01465	0.00884	0.015495	0	A	-0.006655	-429493384962891	5	25847701	25847900	1001661
0	0	0	0	0	0.01634	0.01465	0.00884	0.015495	0	A	-0.006655	-429493384962891	5	25847751	25847950	1001662
0	0	0	0	0	0.01634	0.01465	0.00884	0.015495	0	A	-0.006655	-429493384962891	5	25847801	25848000	1001663
0	0	0	0	0	0.01634	0.01465	0.00884	0.015495	0	A	-0.006655	-429493384962891	5	25847851	25848050	1001664
0	0	0	0	0	0.01634	0.01465	0.00884	0.015495	0	A	-0.006655	-429493384962891	5	25847901	25848100	1001665
0	0	0	0	0	0.01634	0.01465	0.00884	0.015495	0	A	-0.006655	-429493384962891	5	25847951	25848150	1001666
0	0	0	0	0	0.01634	0.01465	0.00884	0.015495	0	A	-0.006655	-429493384962891	5	25848101	25848300	1001667
0	0	0	0	0	0.01634	0.01465	0.00884	0.015495	0	A	-0.006655	-429493384962891	5	25849201	25849400	1001668
0	0	0	0	0	0.01634	0.01465	0.00884	0.015495	0	A	-0.006655	-429493384962891	5	25849851	25850050	1001669
0	0	0	0	0	0.01634	0.01465	0.00884	0.015495	0	A	-0.006655	-429493384962891	5	25849901	25850100	1001670
0	0	0	0	0	0.01634	0.01465	0.00884	0.015495	0	A	-0.006655	-429493384962891	5	25849951	25850150	1001671
0	0	0	0	0	0.01634	0.01465	0.00894	0.015495	0	A	-0.006555	-423039690222653	5	25850001	25850200	1001672
0	0	0	0	0	0.01634	0.01465	0.00884	0.015495	0	A	-0.006655	-429493384962891	5	25850051	25850250	1001673
0	0	0	0	0	0.01634	0.01465	0.00884	0.015495	0	A	-0.006655	-429493384962891	5	25850751	25850950	1001674
0	0	0	0	0	0.01634	0.01465	0.00884	0.015495	0	A	-0.006655	-429493384962891	5	25850801	25851000	1001675
0	0	0	0	0	0.01634	0.01465	0.00884	0.015495	0	A	-0.006655	-429493384962891	5	25850851	25851050	1001676
0	0	0	0	0	0.01634	0.01465	0.00884	0.015495	0	A	-0.006655	-429493384962891	5	25850901	25851100	1001677
0	0	0	0	0	0.01634	0.01465	0.00884	0.015495	0	A	-0.006655	-429493384962891	5	25850951	25851150	1001678
0	0	0	0	0	0.01634	0.01465	0.00884	0.015495	0	A	-0.006655	-429493384962891	5	25851201	25851400	1001679
0	0	0	0	0	0.01634	0.01465	0.00884	0.015495	0	A	-0.006655	-429493384962891	5	25851251	25851450	1001680
0	0	0	0	0	0.01634	0.01465	0.00884	0.015495	0	A	-0.006655	-429493384962891	5	25851301	25851500	1001681
0	0	0	0	0	0.01634	0.01465	0.00884	0.015495	0	A	-0.006655	-429493384962891	5	25851851	25852050	1001682
0	0	0	0	0	0.01634	0.01465	0.00884	0.015495	0	A	-0.006655	-429493384962891	5	25851901	25852100	1001683
0	0	0	0	0	0.01634	0.01465	0.00884	0.015495	0	A	-0.006655	-429493384962891	5	25851951	25852150	1001684
0	0	0	0	0	0.01634	0.01465	0.00884	0.015495	0	A	-0.006655	-429493384962891	5	25852001	25852200	1001685
0	0	0	0	0	0.01634	0.01465	0.00884	0.015495	0	A	-0.006655	-429493384962891	5	25852051	25852250	1001686
0	0	0	0	0	0.01634	0.01465	0.00884	0.015495	0	A	-0.006655	-429493384962891	5	25852101	25852300	1001687
0	0	0	0	0	0.01634	0.01465	0.00884	0.015495	0	A	-0.006655	-429493384962891	5	25852251	25852450	1001688
0	0	0	0	0	0.01634	0.01465	0.00884	0.015495	0	A	-0.006655	-429493384962891	5	25852501	25852700	1001689
0	0	0	0	0	0.01634	0.01465	0.00884	0.015495	0	A	-0.006655	-429493384962891	5	25852551	25852750	1001690
1	1	0.5	0	1	0.77487	0.74388	0.43206	0.759375	-0.5	B	-0.327315	-431032098765432	5	25852601	25852800	1001691
1	1	0.5	0	1	0.77487	0.74388	0.43206	0.759375	-0.5	B	-0.327315	-431032098765432	5	25852651	25852850	1001692
1	1	1	0	1	0.77487	0.74388	0.85527	0.759375	0	A	0.0958950000000001	126281481481482	5	25852701	25852900	1001693
1	1	0.5	0	1	0.77487	0.74388	0.43206	0.759375	-0.5	B	-0.327315	-431032098765432	5	25852751	25852950	1001694
1	1	0.5	0	1	0.77487	0.74388	0.43206	0.759375	-0.5	B	-0.327315	-431032098765432	5	25852801	25853000	1001695
0	0	0	0	0	0.01634	0.01465	0.00884	0.015495	0	A	-0.006655	-429493384962891	5	25852851	25853050	1001696
0	0	0	0	0	0.01634	0.01465	0.00884	0.015495	0	A	-0.006655	-429493384962891	5	25852901	25853100	1001697
0	0	0	0	0	0.01634	0.01465	0.00884	0.015495	0	A	-0.006655	-429493384962891	5	25852951	25853150	1001698
0	0	0	0	0	0.01634	0.01465	0.00884	0.015495	0	A	-0.006655	-429493384962891	5	25853001	25853200	1001699
0	0	0	0	0	0.01634	0.01465	0.00884	0.015495	0	A	-0.006655	-429493384962891	5	25853051	25853250	1001700
0	0	0	0	0	0.01634	0.01465	0.00884	0.015495	0	A	-0.006655	-429493384962891	5	25853351	25853550	1001701
0	0	0	0	0	0.01634	0.01465	0.00884	0.015495	0	A	-0.006655	-429493384962891	5	25853401	25853600	1001702
0	0	0	0	0	0.01634	0.01465	0.00884	0.015495	0	A	-0.006655	-429493384962891	5	25853451	25853650	1001703
0	0	0	0	0	0.01634	0.01465	0.00884	0.015495	0	A	-0.006655	-429493384962891	5	25853501	25853700	1001704
0	0	0	0	0	0.01634	0.01465	0.00884	0.015495	0	A	-0.006655	-429493384962891	5	25853551	25853750	1001705
0	0	0	0	0	0.01634	0.01465	0.00884	0.015495	0	A	-0.006655	-429493384962891	5	25853601	25853800	1001706
0	0	0	0	0	0.01634	0.01465	0.00884	0.015495	0	A	-0.006655	-429493384962891	5	25853651	25853850	1001707
0	0	0	0	0	0.01634	0.01465	0.00884	0.015495	0	A	-0.006655	-429493384962891	5	25853701	25853900	1001708
0	0	0	0	0	0.01634	0.01465	0.00884	0.015495	0	A	-0.006655	-429493384962891	5	25853751	25853950	1001709
0	0	0	0	0	0.01634	0.01465	0.00884	0.015495	0	A	-0.006655	-429493384962891	5	25853801	25854000	1001710
0	0	0	0	0	0.01634	0.01465	0.00884	0.015495	0	A	-0.006655	-429493384962891	5	25854001	25854200	1001711
0	0	0	0	0	0.01634	0.01465	0.00884	0.015495	0	A	-0.006655	-429493384962891	5	25854051	25854250	1001712
0	0	0	0	0	0.01634	0.01465	0.00884	0.015495	0	A	-0.006655	-429493384962891	5	25854101	25854300	1001713
0	0	0	0	0	0.01634	0.01465	0.00884	0.015495	0	A	-0.006655	-429493384962891	5	25854151	25854350	1001714
0	0	0	0	0	0.01634	0.01465	0.00884	0.015495	0	A	-0.006655	-429493384962891	5	25854201	25854400	1001715
0	0	0	0	0	0.01634	0.01465	0.00884	0.015495	0	A	-0.006655	-429493384962891	5	25854251	25854450	1001716
0	0	0	0	0	0.01634	0.01465	0.00884	0.015495	0	A	-0.006655	-429493384962891	5	25854301	25854500	1001717
0	0	0	0	0	0.01634	0.01465	0.00884	0.015495	0	A	-0.006655	-429493384962891	5	25854351	25854550	1001718
0	0	0	0	0	0.01634	0.01465	0.00884	0.015495	0	A	-0.006655	-429493384962891	5	25854401	25854600	1001719
0	0	0	0	0	0.01634	0.01465	0.00884	0.015495	0	A	-0.006655	-429493384962891	5	25854451	25854650	1001720
0	0	0	0	0	0.01634	0.01465	0.00884	0.015495	0	A	-0.006655	-429493384962891	5	25854851	25855050	1001721
0	0	0	0	0	0.01634	0.01465	0.00884	0.015495	0	A	-0.006655	-429493384962891	5	25854901	25855100	1001722
0	0	0	0	0	0.01634	0.01465	0.00884	0.015495	0	A	-0.006655	-429493384962891	5	25854951	25855150	1001723
0	0	0	0	0	0.01634	0.01465	0.00884	0.015495	0	A	-0.006655	-429493384962891	5	25855001	25855200	1001724
0	0	0	0	0	0.01634	0.01465	0.00884	0.015495	0	A	-0.006655	-429493384962891	5	25855051	25855250	1001725
0	0	0	0	0	0.01634	0.01465	0.00884	0.015495	0	A	-0.006655	-429493384962891	5	25855101	25855300	1001726
0	0	0	0	0	0.01634	0.01465	0.00884	0.015495	0	A	-0.006655	-429493384962891	5	25855151	25855350	1001727
0	0	0	0	0	0.01634	0.01465	0.00884	0.015495	0	A	-0.006655	-429493384962891	5	25855201	25855400	1001728
1	0	0.5	1	0.5	0.77487	0.01465	0.43206	0.39476	0	G	0.0373	944877900496504	5	25855251	25855450	1001729
1	1	0.5	0	1	0.77487	0.74388	0.43206	0.759375	-0.5	B	-0.327315	-431032098765432	5	25855501	25855700	1001730
1	0	0.5	1	0.5	0.77487	0.01465	0.43206	0.39476	0	G	0.0373	944877900496504	5	25855551	25855750	1001731
0	0	0.5	0	0	0.01634	0.01465	0.43206	0.015495	0.5	E	0.416565	268838334946757	5	25855601	25855800	1001732
0	0	0	0	0	0.01634	0.01465	0.00884	0.015495	0	A	-0.006655	-429493384962891	5	25855651	25855850	1001733
0	0	0	0	0	0.01634	0.01465	0.00884	0.015495	0	A	-0.006655	-429493384962891	5	25855701	25855900	1001734
1	1	1	0	1	0.77487	0.74388	0.85527	0.759375	0	A	0.0958950000000001	126281481481482	5	25856651	25856850	1001735
1	1	1	0	1	0.77487	0.74388	0.85527	0.759375	0	A	0.0958950000000001	126281481481482	5	25856751	25856950	1001736
1	1	1	0	1	0.77487	0.74388	0.85527	0.759375	0	A	0.0958950000000001	126281481481482	5	25856801	25857000	1001737
1	1	1	0	1	0.77487	0.74388	0.85527	0.759375	0	A	0.0958950000000001	126281481481482	5	25856851	25857050	1001738
1	1	1	0	1	0.77487	0.74388	0.85527	0.759375	0	A	0.0958950000000001	126281481481482	5	25856901	25857100	1001739
1	1	1	0	1	0.77487	0.74388	0.85527	0.759375	0	A	0.0958950000000001	126281481481482	5	25856951	25857150	1001740
0	0	0	0	0	0.01634	0.01465	0.00884	0.015495	0	A	-0.006655	-429493384962891	5	25859001	25859200	1001741
0	0	0	0	0	0.01634	0.01465	0.00884	0.015495	0	A	-0.006655	-429493384962891	5	25859051	25859250	1001742
0	0	0	0	0	0.01634	0.01465	0.00884	0.015495	0	A	-0.006655	-429493384962891	5	25859101	25859300	1001743
0	0	0	0	0	0.01634	0.01465	0.00884	0.015495	0	A	-0.006655	-429493384962891	5	25859301	25859500	1001744
0	0	0	0	0	0.01634	0.01465	0.00884	0.015495	0	A	-0.006655	-429493384962891	5	25859351	25859550	1001745
0	0	0	0	0	0.01634	0.01465	0.00884	0.015495	0	A	-0.006655	-429493384962891	5	25859401	25859600	1001746
0	0	0	0	0	0.01634	0.01465	0.00884	0.015495	0	A	-0.006655	-429493384962891	5	25859451	25859650	1001747
0	0	0	0	0	0.01634	0.01465	0.00884	0.015495	0	A	-0.006655	-429493384962891	5	25859501	25859700	1001748
0	0	0	0	0	0.01634	0.01465	0.00884	0.015495	0	A	-0.006655	-429493384962891	5	25859551	25859750	1001749
0	0	0	0	0	0.01634	0.01465	0.00884	0.015495	0	A	-0.006655	-429493384962891	5	25859601	25859800	1001750
0	0	0	0	0	0.01634	0.01465	0.00884	0.015495	0	A	-0.006655	-429493384962891	5	25859651	25859850	1001751
0	0	0	0	0	0.01634	0.01465	0.00884	0.015495	0	A	-0.006655	-429493384962891	5	25859701	25859900	1001752
1	1	1	0	1	0.77487	0.74388	0.85527	0.759375	0	A	0.0958950000000001	126281481481482	5	25860001	25860200	1001753
1	1	1	0	1	0.77487	0.74388	0.85527	0.759375	0	A	0.0958950000000001	126281481481482	5	25860051	25860250	1001754
1	1	1	0	1	0.77487	0.74388	0.85527	0.759375	0	A	0.0958950000000001	126281481481482	5	25860101	25860300	1001755
1	1	1	0	1	0.77487	0.74388	0.85527	0.759375	0	A	0.0958950000000001	126281481481482	5	25860151	25860350	1001756
1	1	1	0	1	0.77487	0.74388	0.85527	0.759375	0	A	0.0958950000000001	126281481481482	5	25860201	25860400	1001757
1	1	1	0	1	0.77487	0.74388	0.85527	0.759375	0	A	0.0958950000000001	126281481481482	5	25860251	25860450	1001758
1	1	1	0	1	0.77487	0.74388	0.85527	0.759375	0	A	0.0958950000000001	126281481481482	5	25860301	25860500	1001759
1	1	1	0	1	0.77487	0.74388	0.85481	0.759375	0	A	0.0954350000000001	125675720164609	5	25860351	25860550	1001760
1	1	1	0	1	0.77487	0.74388	0.85516	0.759375	0	A	0.0957850000000001	126136625514403	5	25860501	25860700	1001761
1	1	1	0	1	0.77487	0.74388	0.85527	0.759375	0	A	0.0958950000000001	126281481481482	5	25860551	25860750	1001762
1	1	1	0	1	0.77487	0.74388	0.85524	0.759375	0	A	0.0958650000000001	126241975308642	5	25860601	25860800	1001763
1	1	1	0	1	0.77487	0.74388	0.85524	0.759375	0	A	0.0958650000000001	126241975308642	5	25860651	25860850	1001764
1	1	1	0	1	0.77487	0.74388	0.85102	0.759375	0	A	0.0916450000000001	120684773662552	5	25860701	25860900	1001765
0	0	0	0	0	0.01634	0.01465	0.00884	0.015495	0	A	-0.006655	-429493384962891	5	25862051	25862250	1001766
0	0	0	0	0	0.01634	0.01465	0.00884	0.015495	0	A	-0.006655	-429493384962891	5	25862101	25862300	1001767
0	0	0	0	0	0.01634	0.01465	0.00884	0.015495	0	A	-0.006655	-429493384962891	5	25862151	25862350	1001768
0	0	0	0	0	0.01634	0.01465	0.00884	0.015495	0	A	-0.006655	-429493384962891	5	25862201	25862400	1001769
0	0	0	0	0	0.01634	0.01465	0.00884	0.015495	0	A	-0.006655	-429493384962891	5	25862301	25862500	1001770
0	0	0	0	0	0.01634	0.01465	0.00884	0.015495	0	A	-0.006655	-429493384962891	5	25862751	25862950	1001771
0	0	0	0	0	0.01634	0.01465	0.00884	0.015495	0	A	-0.006655	-429493384962891	5	25862801	25863000	1001772
0	0	0	0	0	0.01634	0.01465	0.00884	0.015495	0	A	-0.006655	-429493384962891	5	25862851	25863050	1001773
0	0	0	0	0	0.01634	0.01465	0.00884	0.015495	0	A	-0.006655	-429493384962891	5	25862901	25863100	1001774
0	0	0	0	0	0.01634	0.01465	0.00884	0.015495	0	A	-0.006655	-429493384962891	5	25862951	25863150	1001775
0	0	0	0	0	0.01634	0.01465	0.00884	0.015495	0	A	-0.006655	-429493384962891	5	25863001	25863200	1001776
0	0	0	0	0	0.01634	0.01465	0.00884	0.015495	0	A	-0.006655	-429493384962891	5	25863051	25863250	1001777
0	0	0	0	0	0.01634	0.01465	0.00884	0.015495	0	A	-0.006655	-429493384962891	5	25863101	25863300	1001778
0	0	0	0	0	0.01634	0.01465	0.00884	0.015495	0	A	-0.006655	-429493384962891	5	25863201	25863400	1001779
0	0	0	0	0	0.01634	0.01465	0.00884	0.015495	0	A	-0.006655	-429493384962891	5	25863751	25863950	1001780
0	0	0	0	0	0.01634	0.01465	0.00884	0.015495	0	A	-0.006655	-429493384962891	5	25864251	25864450	1001781
0	0	0	0	0	0.01634	0.01465	0.00884	0.015495	0	A	-0.006655	-429493384962891	5	25865551	25865750	1001782
0	0	0	0	0	0.01634	0.01465	0.00884	0.015495	0	A	-0.006655	-429493384962891	5	25865601	25865800	1001783
0	0	0	0	0	0.01634	0.01465	0.00884	0.015495	0	A	-0.006655	-429493384962891	5	25865651	25865850	1001784
0	0	0	0	0	0.01634	0.01465	0.00884	0.015495	0	A	-0.006655	-429493384962891	5	25865701	25865900	1001785
0	0	0	0	0	0.01634	0.01465	0.00884	0.015495	0	A	-0.006655	-429493384962891	5	25865851	25866050	1001786
0	0	0	0	0	0.01634	0.01465	0.00884	0.015495	0	A	-0.006655	-429493384962891	5	25865901	25866100	1001787
0	0	0	0	0	0.01634	0.01465	0.00884	0.015495	0	A	-0.006655	-429493384962891	5	25865951	25866150	1001788
0	0	0	0	0	0.01634	0.01465	0.00884	0.015495	0	A	-0.006655	-429493384962891	5	25866001	25866200	1001789
0	0	0	0	0	0.01634	0.01465	0.00884	0.015495	0	A	-0.006655	-429493384962891	5	25866201	25866400	1001790
0	0	0	0	0	0.01634	0.01465	0.00884	0.015495	0	A	-0.006655	-429493384962891	5	25866251	25866450	1001791
0	0	0	0	0	0.01634	0.01465	0.00884	0.015495	0	A	-0.006655	-429493384962891	5	25866301	25866500	1001792
0	0	0	0	0	0.01634	0.01465	0.00884	0.015495	0	A	-0.006655	-429493384962891	5	25866351	25866550	1001793
0	0	0	0	0	0.01634	0.01465	0.00884	0.015495	0	A	-0.006655	-429493384962891	5	25866551	25866750	1001794
0	0	0	0	0	0.01634	0.01465	0.00884	0.015495	0	A	-0.006655	-429493384962891	5	25866601	25866800	1001795
0	0	0	0	0	0.01634	0.01465	0.00884	0.015495	0	A	-0.006655	-429493384962891	5	25866651	25866850	1001796
0	0	0	0	0	0.01634	0.01465	0.00884	0.015495	0	A	-0.006655	-429493384962891	5	25866701	25866900	1001797
0	0	0	0	0	0.01634	0.01465	0.00884	0.015495	0	A	-0.006655	-429493384962891	5	25866751	25866950	1001798
0	0	0	0	0	0.01634	0.01465	0.00884	0.015495	0	A	-0.006655	-429493384962891	5	25867001	25867200	1001799
0	0	0	0	0	0.01634	0.01465	0.00884	0.015495	0	A	-0.006655	-429493384962891	5	25867101	25867300	1001800
0	0	0	0	0	0.01634	0.01465	0.00884	0.015495	0	A	-0.006655	-429493384962891	5	25867151	25867350	1001801
0	0	0	0	0	0.01634	0.01465	0.00884	0.015495	0	A	-0.006655	-429493384962891	5	25867251	25867450	1001802
0	0	0	0	0	0.01634	0.01465	0.00884	0.015495	0	A	-0.006655	-429493384962891	5	25867601	25867800	1001803
0	0	0	0	0	0.01634	0.01465	0.00884	0.015495	0	A	-0.006655	-429493384962891	5	25867651	25867850	1001804
0	0	0	0	0	0.01634	0.01465	0.00884	0.015495	0	A	-0.006655	-429493384962891	5	25867701	25867900	1001805
0	0	0	0	0	0.01634	0.01465	0.00884	0.015495	0	A	-0.006655	-429493384962891	5	25867751	25867950	1001806
0	0	0	0	0	0.01634	0.01465	0.00884	0.015495	0	A	-0.006655	-429493384962891	5	25868051	25868250	1001807
0	0	0	0	0	0.01634	0.01465	0.00884	0.015495	0	A	-0.006655	-429493384962891	5	25868101	25868300	1001808
0	0	0	0	0	0.01634	0.01465	0.00884	0.015495	0	A	-0.006655	-429493384962891	5	25868151	25868350	1001809
0	0	0	0	0	0.01634	0.01465	0.00884	0.015495	0	A	-0.006655	-429493384962891	5	25868201	25868400	1001810
0	0	0	0	0	0.01634	0.01465	0.00884	0.015495	0	A	-0.006655	-429493384962891	5	25868351	25868550	1001811
0	0	0	0	0	0.01634	0.01465	0.00884	0.015495	0	A	-0.006655	-429493384962891	5	25868401	25868600	1001812
0	0	0	0	0	0.01634	0.01465	0.00884	0.015495	0	A	-0.006655	-429493384962891	5	25868451	25868650	1001813
0	0	0	0	0	0.01634	0.01465	0.00884	0.015495	0	A	-0.006655	-429493384962891	5	25868501	25868700	1001814
0	0	0	0	0	0.01634	0.01465	0.00884	0.015495	0	A	-0.006655	-429493384962891	5	25868551	25868750	1001815
0	0	0	0	0	0.01634	0.01465	0.00884	0.015495	0	A	-0.006655	-429493384962891	5	25868801	25869000	1001816
0	0	0	0	0	0.01634	0.01465	0.00884	0.015495	0	A	-0.006655	-429493384962891	5	25868851	25869050	1001817
0	0	0	0	0	0.01634	0.01465	0.00884	0.015495	0	A	-0.006655	-429493384962891	5	25868901	25869100	1001818
0	0	0	0	0	0.01634	0.01465	0.00884	0.015495	0	A	-0.006655	-429493384962891	5	25868951	25869150	1001819
0	0	0	0	0	0.01634	0.01465	0.00884	0.015495	0	A	-0.006655	-429493384962891	5	25869001	25869200	1001820
0	0	0	0	0	0.01634	0.01465	0.00884	0.015495	0	A	-0.006655	-429493384962891	5	25869051	25869250	1001821
0	0	0	0	0	0.01634	0.01465	0.00884	0.015495	0	A	-0.006655	-429493384962891	5	25869101	25869300	1001822
0	0	0	0	0	0.01634	0.01465	0.00884	0.015495	0	A	-0.006655	-429493384962891	5	25869151	25869350	1001823
0	0	0	0	0	0.01634	0.01465	0.00884	0.015495	0	A	-0.006655	-429493384962891	5	25869201	25869400	1001824
0	0	0	0	0	0.01634	0.01465	0.00884	0.015495	0	A	-0.006655	-429493384962891	5	25869251	25869450	1001825
0	0	0	0	0	0.01634	0.01465	0.00884	0.015495	0	A	-0.006655	-429493384962891	5	25869301	25869500	1001826
0	0	0	0	0	0.01634	0.01465	0.00884	0.015495	0	A	-0.006655	-429493384962891	5	25869351	25869550	1001827
0	0	0	0	0	0.01634	0.01465	0.00884	0.015495	0	A	-0.006655	-429493384962891	5	25869401	25869600	1001828
0	0	0	0	0	0.01634	0.01465	0.00884	0.015495	0	A	-0.006655	-429493384962891	5	25869451	25869650	1001829
0	0	0	0	0	0.01634	0.01465	0.00884	0.015495	0	A	-0.006655	-429493384962891	5	25869501	25869700	1001830
0	0	0	0	0	0.01634	0.01465	0.00884	0.015495	0	A	-0.006655	-429493384962891	5	25869551	25869750	1001831
0	0	0	0	0	0.01634	0.01465	0.00884	0.015495	0	A	-0.006655	-429493384962891	5	25869801	25870000	1001832
0	0	0	0	0	0.01634	0.01465	0.00884	0.015495	0	A	-0.006655	-429493384962891	5	25869851	25870050	1001833
0	0	0	0	0	0.01634	0.01465	0.00884	0.015495	0	A	-0.006655	-429493384962891	5	25869901	25870100	1001834
0	0	0	0	0	0.01634	0.01465	0.00884	0.015495	0	A	-0.006655	-429493384962891	5	25869951	25870150	1001835
0	0	0	0	0	0.01634	0.01465	0.00884	0.015495	0	A	-0.006655	-429493384962891	5	25870001	25870200	1001836
1	1	0.5	0	1	0.77487	0.74388	0.43206	0.759375	-0.5	B	-0.327315	-431032098765432	5	25870101	25870300	1001837
1	1	0.5	0	1	0.77487	0.74388	0.43206	0.759375	-0.5	B	-0.327315	-431032098765432	5	25870151	25870350	1001838
1	0	0.5	1	0.5	0.77487	0.01483	0.43206	0.39485	0	G	0.03721	942383183487401	5	25870201	25870400	1001839
1	1	0.5	0	1	0.77487	0.74388	0.43206	0.759375	-0.5	B	-0.327315	-431032098765432	5	25870251	25870450	1001840
0	0	0.5	0	0	0.01661	0.01465	0.43206	0.01563	0.5	E	0.41643	266429942418426	5	25870301	25870500	1001841
0	0	0.5	0	0	0.01634	0.01465	0.43206	0.015495	0.5	E	0.416565	268838334946757	5	25870351	25870550	1001842
1	1	0.5	0	1	0.77487	0.74388	0.43206	0.759375	-0.5	B	-0.327315	-431032098765432	5	25870951	25871150	1001843
1	1	0.5	0	1	0.77487	0.74388	0.43206	0.759375	-0.5	B	-0.327315	-431032098765432	5	25871051	25871250	1001844
1	1	1	0	1	0.77487	0.74388	0.85526	0.759375	0	A	0.0958850000000001	126268312757202	5	25871251	25871450	1001845
1	1	1	0	1	0.77487	0.74388	0.85527	0.759375	0	A	0.0958950000000001	126281481481482	5	25871301	25871500	1001846
1	1	1	0	1	0.77487	0.74388	0.85527	0.759375	0	A	0.0958950000000001	126281481481482	5	25871351	25871550	1001847
1	1	1	0	1	0.77487	0.74388	0.85478	0.759375	0	A	0.0954050000000001	12563621399177	5	25871401	25871600	1001848
1	1	0.5	0	1	0.77487	0.74388	0.43206	0.759375	-0.5	B	-0.327315	-431032098765432	5	25871451	25871650	1001849
1	1	0.5	0	1	0.77487	0.74388	0.43206	0.759375	-0.5	B	-0.327315	-431032098765432	5	25871501	25871700	1001850
1	1	0.5	0	1	0.77487	0.74388	0.43206	0.759375	-0.5	B	-0.327315	-431032098765432	5	25871551	25871750	1001851
1	1	0.5	0	1	0.77487	0.74388	0.43206	0.759375	-0.5	B	-0.327315	-431032098765432	5	25871601	25871800	1001852
1	1	0.5	0	1	0.77487	0.74388	0.43206	0.759375	-0.5	B	-0.327315	-431032098765432	5	25871651	25871850	1001853
1	0	0.5	1	0.5	0.77487	0.01465	0.43206	0.39476	0	G	0.0373	944877900496504	5	25871701	25871900	1001854
1	0	0.5	1	0.5	0.77487	0.01465	0.43206	0.39476	0	G	0.0373	944877900496504	5	25871751	25871950	1001855
0	0	0	0	0	0.01634	0.01465	0.00884	0.015495	0	A	-0.006655	-429493384962891	5	25872001	25872200	1001856
0	0	0	0	0	0.01634	0.01465	0.00884	0.015495	0	A	-0.006655	-429493384962891	5	25872051	25872250	1001857
0	0	0	0	0	0.01634	0.01465	0.00884	0.015495	0	A	-0.006655	-429493384962891	5	25872101	25872300	1001858
0	0	0	0	0	0.01634	0.01465	0.00884	0.015495	0	A	-0.006655	-429493384962891	5	25872151	25872350	1001859
0	0	0	0	0	0.01634	0.01465	0.00884	0.015495	0	A	-0.006655	-429493384962891	5	25872201	25872400	1001860
0	0	0	0	0	0.01634	0.01465	0.00884	0.015495	0	A	-0.006655	-429493384962891	5	25872251	25872450	1001861
0	0	0	0	0	0.01634	0.01465	0.00884	0.015495	0	A	-0.006655	-429493384962891	5	25872301	25872500	1001862
0	0	0	0	0	0.01634	0.01465	0.00884	0.015495	0	A	-0.006655	-429493384962891	5	25872351	25872550	1001863
0	0	0	0	0	0.01634	0.01465	0.00884	0.015495	0	A	-0.006655	-429493384962891	5	25872401	25872600	1001864
0	0	0	0	0	0.01634	0.01465	0.00884	0.015495	0	A	-0.006655	-429493384962891	5	25872451	25872650	1001865
0	0	0	0	0	0.01634	0.01465	0.00884	0.015495	0	A	-0.006655	-429493384962891	5	25872501	25872700	1001866
0	0	0	0	0	0.01634	0.01465	0.00884	0.015495	0	A	-0.006655	-429493384962891	5	25872551	25872750	1001867
0	0	0	0	0	0.01634	0.01465	0.00884	0.015495	0	A	-0.006655	-429493384962891	5	25872601	25872800	1001868
0	0	0	0	0	0.01634	0.01465	0.00884	0.015495	0	A	-0.006655	-429493384962891	5	25872651	25872850	1001869
0	0	0	0	0	0.01634	0.01465	0.00884	0.015495	0	A	-0.006655	-429493384962891	5	25872701	25872900	1001870
0	0	0	0	0	0.01634	0.01465	0.00884	0.015495	0	A	-0.006655	-429493384962891	5	25872751	25872950	1001871
0	0	0	0	0	0.01634	0.01465	0.00884	0.015495	0	A	-0.006655	-429493384962891	5	25872801	25873000	1001872
0	0	0	0	0	0.01634	0.01465	0.00884	0.015495	0	A	-0.006655	-429493384962891	5	25872851	25873050	1001873
0	0	0	0	0	0.01634	0.01465	0.00884	0.015495	0	A	-0.006655	-429493384962891	5	25872901	25873100	1001874
0	0	0	0	0	0.01634	0.01465	0.00884	0.015495	0	A	-0.006655	-429493384962891	5	25872951	25873150	1001875
0	0	0	0	0	0.01634	0.01465	0.00884	0.015495	0	A	-0.006655	-429493384962891	5	25873001	25873200	1001876
0	0	0	0	0	0.01634	0.01465	0.00884	0.015495	0	A	-0.006655	-429493384962891	5	25873051	25873250	1001877
0	0	0	0	0	0.01634	0.01465	0.00884	0.015495	0	A	-0.006655	-429493384962891	5	25873101	25873300	1001878
0	0	0	0	0	0.01634	0.01465	0.00884	0.015495	0	A	-0.006655	-429493384962891	5	25873151	25873350	1001879
0	0	0	0	0	0.01634	0.01465	0.00884	0.015495	0	A	-0.006655	-429493384962891	5	25873201	25873400	1001880
0	0	0	0	0	0.01634	0.01465	0.00884	0.015495	0	A	-0.006655	-429493384962891	5	25873251	25873450	1001881
0	0	0	0	0	0.01634	0.01465	0.00884	0.015495	0	A	-0.006655	-429493384962891	5	25873301	25873500	1001882
0	0	0	0	0	0.01634	0.01465	0.00884	0.015495	0	A	-0.006655	-429493384962891	5	25873401	25873600	1001883
0	0	0	0	0	0.01634	0.01465	0.00884	0.015495	0	A	-0.006655	-429493384962891	5	25873451	25873650	1001884
0	0	0	0	0	0.01634	0.01465	0.00884	0.015495	0	A	-0.006655	-429493384962891	5	25873501	25873700	1001885
1	1	0.5	0	1	0.77487	0.74388	0.43206	0.759375	-0.5	B	-0.327315	-431032098765432	5	25873651	25873850	1001886
1	1	0.5	0	1	0.77487	0.74388	0.43206	0.759375	-0.5	B	-0.327315	-431032098765432	5	25873701	25873900	1001887
1	1	0.5	0	1	0.77487	0.74388	0.43206	0.759375	-0.5	B	-0.327315	-431032098765432	5	25873751	25873950	1001888
1	1	1	0	1	0.77487	0.74388	0.85332	0.759375	0	A	0.0939450000000001	123713580246914	5	25873801	25874000	1001889
1	1	1	0	1	0.77487	0.74388	0.85527	0.759375	0	A	0.0958950000000001	126281481481482	5	25873851	25874050	1001890
1	1	1	0	1	0.77487	0.74388	0.85527	0.759375	0	A	0.0958950000000001	126281481481482	5	25873901	25874100	1001891
1	1	1	0	1	0.77487	0.74388	0.85527	0.759375	0	A	0.0958950000000001	126281481481482	5	25873951	25874150	1001892
1	1	0.5	0	1	0.77487	0.74388	0.43206	0.759375	-0.5	B	-0.327315	-431032098765432	5	25874201	25874400	1001893
0	1	0	-1	0.5	0.01634	0.74381	0.00884	0.380075	-0.5	K	-0.371235	-976741432611984	5	25874651	25874850	1001894
0	1	0	-1	0.5	0.01634	0.74388	0.00884	0.38011	-0.5	K	-0.37127	-976743574228513	5	25874701	25874900	1001895
0	0	0	0	0	0.01634	0.01465	0.00884	0.015495	0	A	-0.006655	-429493384962891	5	25874801	25875000	1001896
0	0	0	0	0	0.01634	0.01465	0.00884	0.015495	0	A	-0.006655	-429493384962891	5	25874851	25875050	1001897
0	0	0	0	0	0.01634	0.01465	0.00884	0.015495	0	A	-0.006655	-429493384962891	5	25874901	25875100	1001898
0	0	0	0	0	0.01634	0.01465	0.00884	0.015495	0	A	-0.006655	-429493384962891	5	25874951	25875150	1001899
0	0	0	0	0	0.01634	0.01465	0.00884	0.015495	0	A	-0.006655	-429493384962891	5	25875251	25875450	1001900
0	0	0	0	0	0.01634	0.01465	0.00884	0.015495	0	A	-0.006655	-429493384962891	5	25875301	25875500	1001901
0	0	0	0	0	0.01634	0.01465	0.01222	0.015495	0	A	-0.003275	-21135850274282	5	25875801	25876000	1001902
0	0	0	0	0	0.01634	0.01465	0.00975	0.015495	0	A	-0.005745	-370764762826718	5	25875851	25876050	1001903
0	0	0	0	0	0.01634	0.01465	0.00886	0.015495	0	A	-0.006635	-428202646014844	5	25875901	25876100	1001904
0	0	0	0	0	0.01634	0.01465	0.00887	0.015495	0	A	-0.006625	-42755727654082	5	25875951	25876150	1001905
0	0	0	0	0	0.01634	0.01465	0.00894	0.015495	0	A	-0.006555	-423039690222653	5	25876001	25876200	1001906
0	0	0	0	0	0.01634	0.01465	0.01027	0.015495	0	A	-0.005225	-337205550177477	5	25876051	25876250	1001907
0	0	0	0	0	0.01634	0.01465	0.00884	0.015495	0	A	-0.006655	-429493384962891	5	25876251	25876450	1001908
0	0	0	0	0	0.01634	0.01465	0.00884	0.015495	0	A	-0.006655	-429493384962891	5	25876301	25876500	1001909
0	0	0	0	0	0.01634	0.01465	0.00884	0.015495	0	A	-0.006655	-429493384962891	5	25876351	25876550	1001910
0	0	0	0	0	0.01634	0.01465	0.00884	0.015495	0	A	-0.006655	-429493384962891	5	25876401	25876600	1001911
0	0	0	0	0	0.01634	0.01465	0.00884	0.015495	0	A	-0.006655	-429493384962891	5	25876451	25876650	1001912
0	0	0	0	0	0.01634	0.01465	0.00884	0.015495	0	A	-0.006655	-429493384962891	5	25876501	25876700	1001913
0	0	0	0	0	0.01634	0.01465	0.00884	0.015495	0	A	-0.006655	-429493384962891	5	25876551	25876750	1001914
0	0	0	0	0	0.01634	0.01465	0.00884	0.015495	0	A	-0.006655	-429493384962891	5	25876601	25876800	1001915
0	0	0	0	0	0.01634	0.01465	0.00884	0.015495	0	A	-0.006655	-429493384962891	5	25877051	25877250	1001916
0	0	0	0	0	0.01634	0.01465	0.00887	0.015495	0	A	-0.006625	-42755727654082	5	25877101	25877300	1001917
0	0	0	0	0	0.01634	0.01465	0.00884	0.015495	0	A	-0.006655	-429493384962891	5	25877401	25877600	1001918
0	0	0	0	0	0.01634	0.01465	0.00884	0.015495	0	A	-0.006655	-429493384962891	5	25877451	25877650	1001919
0	0	0	0	0	0.01634	0.01465	0.00884	0.015495	0	A	-0.006655	-429493384962891	5	25877501	25877700	1001920
0	0	0	0	0	0.01634	0.01465	0.00884	0.015495	0	A	-0.006655	-429493384962891	5	25877551	25877750	1001921
0	0	0	0	0	0.01634	0.01465	0.00884	0.015495	0	A	-0.006655	-429493384962891	5	25877601	25877800	1001922
0	0	0	0	0	0.01634	0.01465	0.00884	0.015495	0	A	-0.006655	-429493384962891	5	25877651	25877850	1001923
0	0	0	0	0	0.01634	0.01465	0.00884	0.015495	0	A	-0.006655	-429493384962891	5	25877701	25877900	1001924
0	0	0	0	0	0.01634	0.01465	0.00884	0.015495	0	A	-0.006655	-429493384962891	5	25877751	25877950	1001925
0	0	0	0	0	0.01634	0.01465	0.00884	0.015495	0	A	-0.006655	-429493384962891	5	25877851	25878050	1001926
0	0	0	0	0	0.01634	0.01465	0.00884	0.015495	0	A	-0.006655	-429493384962891	5	25878001	25878200	1001927
0	0	0	0	0	0.01634	0.01465	0.00884	0.015495	0	A	-0.006655	-429493384962891	5	25878101	25878300	1001928
0	0	0	0	0	0.01634	0.01465	0.00896	0.015495	0	A	-0.006535	-421748951274605	5	25878501	25878700	1001929
0	0	0	0	0	0.01634	0.01465	0.00884	0.015495	0	A	-0.006655	-429493384962891	5	25878551	25878750	1001930
0	0	0	0	0	0.01634	0.01465	0.00884	0.015495	0	A	-0.006655	-429493384962891	5	25878601	25878800	1001931
0	0	0	0	0	0.01634	0.01465	0.00884	0.015495	0	A	-0.006655	-429493384962891	5	25878651	25878850	1001932
0	0	0	0	0	0.01634	0.01465	0.00884	0.015495	0	A	-0.006655	-429493384962891	5	25878701	25878900	1001933
0	0	0	0	0	0.01634	0.01465	0.00976	0.015495	0	A	-0.005735	-370119393352694	5	25878751	25878950	1001934
0	0	0	0	0	0.01634	0.01465	0.01725	0.015495	0	A	0.001755	113262342691191	5	25878901	25879100	1001935
0	0	0	0	0	0.01634	0.01465	0.00901	0.015495	0	A	-0.006485	-418522103904485	5	25878951	25879150	1001936
0	0	0	0	0	0.01634	0.01465	0.00885	0.015495	0	A	-0.006645	-428848015488867	5	25879001	25879200	1001937
0	0	0	0	0	0.01634	0.01465	0.00887	0.015495	0	A	-0.006625	-42755727654082	5	25879051	25879250	1001938
0	0	0	0	0	0.01634	0.01465	0.00885	0.015495	0	A	-0.006645	-428848015488867	5	25879101	25879300	1001939
0	0	0	0	0	0.01634	0.01465	0.00884	0.015495	0	A	-0.006655	-429493384962891	5	25879251	25879450	1001940
0	0	0	0	0	0.01634	0.01465	0.00884	0.015495	0	A	-0.006655	-429493384962891	5	25879301	25879500	1001941
0	0	0	0	0	0.01634	0.01465	0.00884	0.015495	0	A	-0.006655	-429493384962891	5	25879351	25879550	1001942
0	0	0	0	0	0.01634	0.01465	0.01929	0.015495	0	A	0.003795	244917715392062	5	25879551	25879750	1001943
0	0	0	0	0	0.01634	0.01465	0.02207	0.015495	0	A	0.006575	4243304291707	5	25879601	25879800	1001944
0	0	0	0	0	0.01634	0.01465	0.01087	0.015495	0	A	-0.004625	-298483381736044	5	25880401	25880600	1001945
0	0	0	0	0	0.01634	0.01465	0.00884	0.015495	0	A	-0.006655	-429493384962891	5	25881001	25881200	1001946
0	0	0	0	0	0.01634	0.01465	0.00884	0.015495	0	A	-0.006655	-429493384962891	5	25881051	25881250	1001947
0	0	0	0	0	0.01634	0.01465	0.00884	0.015495	0	A	-0.006655	-429493384962891	5	25881401	25881600	1001948
0	0	0	0	0	0.01634	0.01465	0.00884	0.015495	0	A	-0.006655	-429493384962891	5	25881451	25881650	1001949
0	0	0	0	0	0.01634	0.01465	0.00884	0.015495	0	A	-0.006655	-429493384962891	5	25881501	25881700	1001950
0	0	0	0	0	0.01634	0.01465	0.00884	0.015495	0	A	-0.006655	-429493384962891	5	25881551	25881750	1001951
0	0	0	0	0	0.01634	0.01465	0.00884	0.015495	0	A	-0.006655	-429493384962891	5	25882001	25882200	1001952
0	0	0	0	0	0.01634	0.01465	0.00884	0.015495	0	A	-0.006655	-429493384962891	5	25882051	25882250	1001953
0	0	0	0	0	0.01634	0.01465	0.00884	0.015495	0	A	-0.006655	-429493384962891	5	25882101	25882300	1001954
0	0	0	0	0	0.01634	0.01465	0.00884	0.015495	0	A	-0.006655	-429493384962891	5	25882151	25882350	1001955
0	0	0	0	0	0.01634	0.01465	0.00884	0.015495	0	A	-0.006655	-429493384962891	5	25882351	25882550	1001956
0	0	0	0	0	0.01634	0.01465	0.00884	0.015495	0	A	-0.006655	-429493384962891	5	25882401	25882600	1001957
0	0	0	0	0	0.01634	0.01465	0.00884	0.015495	0	A	-0.006655	-429493384962891	5	25882501	25882700	1001958
0	0	0	0	0	0.01634	0.01465	0.00884	0.015495	0	A	-0.006655	-429493384962891	5	25882601	25882800	1001959
0	0	0	0	0	0.01634	0.01465	0.00884	0.015495	0	A	-0.006655	-429493384962891	5	25882651	25882850	1001960
1	1	0.5	0	1	0.77487	0.74388	0.43206	0.759375	-0.5	B	-0.327315	-431032098765432	5	25882901	25883100	1001961
1	1	0.5	0	1	0.77487	0.74388	0.45715	0.759375	-0.5	B	-0.302225	-397991769547325	5	25882951	25883150	1001962
1	1	1	0	1	0.77487	0.74388	0.85162	0.759375	0	A	0.0922450000000001	121474897119342	5	25883001	25883200	1001963
1	1	1	0	1	0.77487	0.74388	0.71085	0.759375	0	A	-0.0485249999999999	-639012345679011	5	25883051	25883250	1001964
1	1	1	0	1	0.77487	0.74388	0.85527	0.759375	0	A	0.0958950000000001	126281481481482	5	25883151	25883350	1001965
1	1	0.5	0	1	0.77487	0.74388	0.43206	0.759375	-0.5	B	-0.327315	-431032098765432	5	25883201	25883400	1001966
1	1	1	0	1	0.77487	0.74388	0.85527	0.759375	0	A	0.0958950000000001	126281481481482	5	25883301	25883500	1001967
1	1	1	0	1	0.77487	0.74388	0.85527	0.759375	0	A	0.0958950000000001	126281481481482	5	25883351	25883550	1001968
1	1	1	0	1	0.77487	0.74388	0.85527	0.759375	0	A	0.0958950000000001	126281481481482	5	25883401	25883600	1001969
1	1	1	0	1	0.77487	0.74388	0.85527	0.759375	0	A	0.0958950000000001	126281481481482	5	25883451	25883650	1001970
1	1	1	0	1	0.77487	0.74388	0.85527	0.759375	0	A	0.0958950000000001	126281481481482	5	25883501	25883700	1001971
1	1	1	0	1	0.77487	0.74388	0.85527	0.759375	0	A	0.0958950000000001	126281481481482	5	25883551	25883750	1001972
1	1	1	0	1	0.77487	0.74388	0.85527	0.759375	0	A	0.0958950000000001	126281481481482	5	25883901	25884100	1001973
1	1	1	0	1	0.77487	0.74388	0.85527	0.759375	0	A	0.0958950000000001	126281481481482	5	25883951	25884150	1001974
1	1	1	0	1	0.77487	0.74388	0.85527	0.759375	0	A	0.0958950000000001	126281481481482	5	25884001	25884200	1001975
1	1	1	0	1	0.77487	0.74388	0.85527	0.759375	0	A	0.0958950000000001	126281481481482	5	25884051	25884250	1001976
1	1	1	0	1	0.77487	0.74388	0.84338	0.759375	0	A	0.0840050000000001	110623868312757	5	25884101	25884300	1001977
1	1	0.5	0	1	0.77487	0.74388	0.58552	0.759375	-0.5	B	-0.173855	-228944855967078	5	25884301	25884500	1001978
1	1	1	0	1	0.77487	0.74388	0.84144	0.759375	0	A	0.0820650000000001	108069135802469	5	25884351	25884550	1001979
1	1	1	0	1	0.77487	0.74388	0.85527	0.759375	0	A	0.0958950000000001	126281481481482	5	25884451	25884650	1001980
1	1	0.5	0	1	0.77487	0.74388	0.43206	0.759375	-0.5	B	-0.327315	-431032098765432	5	25884501	25884700	1001981
1	1	0.5	0	1	0.77487	0.74388	0.43206	0.759375	-0.5	B	-0.327315	-431032098765432	5	25884551	25884750	1001982
1	1	0.5	0	1	0.77487	0.74388	0.43206	0.759375	-0.5	B	-0.327315	-431032098765432	5	25884601	25884800	1001983
1	1	0.5	0	1	0.77487	0.74388	0.43206	0.759375	-0.5	B	-0.327315	-431032098765432	5	25884651	25884850	1001984
1	1	1	0	1	0.77487	0.74388	0.85526	0.759375	0	A	0.0958850000000001	126268312757202	5	25884701	25884900	1001985
1	1	0.5	0	1	0.77487	0.74388	0.43206	0.759375	-0.5	B	-0.327315	-431032098765432	5	25884751	25884950	1001986
1	1	0.5	0	1	0.77487	0.74388	0.43206	0.759375	-0.5	B	-0.327315	-431032098765432	5	25884801	25885000	1001987
1	1	0.5	0	1	0.77487	0.74388	0.43249	0.759375	-0.5	B	-0.326885	-430465843621399	5	25884851	25885050	1001988
1	1	1	0	1	0.77487	0.74388	0.85432	0.759375	0	A	0.0949450000000001	125030452674897	5	25884901	25885100	1001989
1	1	1	0	1	0.77487	0.74388	0.85527	0.759375	0	A	0.0958950000000001	126281481481482	5	25884951	25885150	1001990
1	1	1	0	1	0.77487	0.74388	0.85527	0.759375	0	A	0.0958950000000001	126281481481482	5	25885001	25885200	1001991
1	1	1	0	1	0.77487	0.74388	0.85527	0.759375	0	A	0.0958950000000001	126281481481482	5	25885201	25885400	1001992
1	1	1	0	1	0.77487	0.74388	0.85527	0.759375	0	A	0.0958950000000001	126281481481482	5	25885251	25885450	1001993
1	1	1	0	1	0.77487	0.74388	0.85527	0.759375	0	A	0.0958950000000001	126281481481482	5	25885301	25885500	1001994
1	1	1	0	1	0.77487	0.74388	0.85527	0.759375	0	A	0.0958950000000001	126281481481482	5	25885351	25885550	1001995
1	1	1	0	1	0.77487	0.74388	0.85527	0.759375	0	A	0.0958950000000001	126281481481482	5	25885401	25885600	1001996
1	1	0.5	0	1	0.77487	0.74388	0.43249	0.759375	-0.5	B	-0.326885	-430465843621399	5	25885451	25885650	1001997
1	1	1	0	1	0.77487	0.74388	0.85527	0.759375	0	A	0.0958950000000001	126281481481482	5	25885501	25885700	1001998
1	1	1	0	1	0.77487	0.74388	0.85527	0.759375	0	A	0.0958950000000001	126281481481482	5	25885551	25885750	1001999
[truncated: 10,453 more rows]
