# Supplementary material for: Mapping parental DMRs predictive of local and distal methylome remodeling in epigenetic F1 hybrids
Source: Life Sci Alliance. 2024 Jan 30;7(4):e202402599. doi: 10.26508/lsa.202402599 (PMC10828516; doi:10.26508/lsa.202402599)
Supplement: Supplementary file 7 [file LSA-2024-02599_TableS7.xlsx]

## Sheet: SI_Table5_DAS18_trait4_LA_estHE
trait	fam.id	epiRIL.mean	epiRIL.sd	epiRIL.N	epiRIL.na	col.mean	col.sd	col.N	col.na	f1.mean	f1.sd	f1.N	f1.na	low.parent	high.parent	trend	full.loglik	full.para	full.concov	add.loglik	add.para	add.concov	domlow.loglik	domlow.para	domlow.concov	domhigh.loglik	domhigh.para	domhigh.concov	total.N	Full.AIC	Full.AICc	Full.BIC	Add.AIC	Add.AICc	Add.BIC	Domlow.AIC	Domlow.AICc	Domlow.BIC	Domhigh.AIC	Domhigh.AICc	Domhigh.BIC	best.model	mpv	perc.change	epi.perc.change	f1.se.lower	f1.se.upper	perc.change.lower	perc.change.upper
trait4	35RV352	6706697602	1623220551	17	0	7352813886	1370706128	69	0	5217396701	1205322094	14	0	epiRIL	Col	F1<epiRIL<MPV<Col	-1177287089	6		-1185557855	5	0	-1181408313	5	0	-118992792	5	0	100	2366574179	2367477405	23822052	238111571	2381754008	2394141561	2372816626	2373454924	2385842477	238985584	2390494138	2402881691	1	7029755744	-2578125199	-459558132	4895260822	5539532581	-303637139	-2119879007
trait4	35RV461	7481573919	6971908339	16	0	7352813886	1370706128	69	0	5580591178	7216399217	8	0	Col	epiRIL	F1<Col<MPV<epiRIL	-1068780917	6		-1078091715	5	1	-1077749922	5	0	-1079262355	5	0	93	2149561833	2150538577	216475743	2166183431	2166873086	2178846428	2165499845	21661895	2178162842	216852471	2169214365	2181187708	1	7417193902	-2476142256	0.867983465	5325452937	5835729419	-282012442	-2132160092
trait4	35RV093	6534675554	6288242643	12	0	7352813886	1370706128	69	0	54867931	131537313	10	0	epiRIL	Col	F1<epiRIL<MPV<Col	-1050186374	6		-1055051493	5	0	-1052704463	5	0	-1057215575	5	0	91	2112372749	2113372749	2127437906	2120102986	2120808869	2132657284	2115408926	2116114808	2127963223	2124431149	2125137032	2136985447	1	694374472	-209822175	-589118959	5070835594	5902750607	-2697260919	-1499182581
trait4	35RV424	7419751967	1130037776	15	0	7352813886	1370706128	69	0	5871754799	8194818632	8	0	Col	epiRIL	F1<Col<MPV<epiRIL	-1064987172	6		-1071043504	5	0	-1072168162	5	0	-1070755139	5	0	92	2141974344	2142962579	2157105076	2152087007	2152784682	216469595	2154336323	2155033998	2166945266	2151510279	2152207953	2164119222	1	7386282926	-2050460485	0.453124268	5582024208	616148539	-2442715418	-1658205552
trait4	35RV367	8304965207	1599434443	15	1	7352813886	1370706128	69	0	6420874758	9492390609	10	0	Col	epiRIL	F1<Col<MPV<epiRIL	-1097203275	6		-1102935824	5	0	-1100383808	5	0	-1103533845	5	0	94	220640655	2207372068	2221666319	2215871649	2216553467	2228588123	2210767616	2211449435	222348409	2217067689	2217749508	2229784163	1	7828889547	-1798485953	6081011336	6120699011	6721050506	-2181906547	-141506536
trait4	35RV519	799373899	7847663503	13	0	7352813886	1370706128	69	0	6369749082	1337314726	13	0	Col	epiRIL	F1<Col<MPV<epiRIL	-1104443092	6		-110936423	5	0	-1107174779	5	0	-1111071022	5	0	95	2220886184	222184073	2236209445	2228728459	2229402616	2241497843	2224349558	2225023715	2237118942	2232142044	2232816202	2244911429	1	7673276438	-1698788473	4176345717	5998844711	6740653452	-2182160046	-1215416899
trait4	35RV050	6679481276	1196880482	14	0	7352813886	1370706128	69	0	5889683856	1336379126	10	0	epiRIL	Col	F1<epiRIL<MPV<Col	-1083601883	6		-1086359911	5	0	-1084711303	5	0	-1087630747	5	1	93	2179203766	218018051	2194399363	2182719822	2183409477	2195382819	2179422606	2180112261	2192085603	2185261493	2185951148	2197924491	3	7016147581	-1605530259	-4798449591	5467083671	6312284042	-2207855368	-100320515
trait4	35RV503	7868018047	1196371148	15	0	7352813886	1370706128	69	0	642985237	1033822147	12	0	Col	epiRIL	F1<Col<MPV<epiRIL	-1119341263	6		-1124140892	5	0	-1122618526	5	0	-1124551444	5	0	96	2250682525	2251626346	2266068615	2258281783	225894845	2271103524	2255237052	2255903718	2268058793	2259102888	2259769554	2271924629	1	7610415967	-1551247135	3384862035	6131413622	6728291117	-1943392255	-1159102016
trait4	35RV330	7136233585	825581067	15	1	7352813886	1370706128	69	0	6184804998	1975752162	7	1	epiRIL	Col	F1<epiRIL<MPV<Col	-1053506246	6		-1054435319	5	0	-1054236366	5	0	-1054612861	5	0	91	2119012491	2120012491	2134077648	2118870638	2119576521	2131424936	2118472731	2119178614	2131027029	2119225722	2119931604	2131780019	3	7244523735	-1462785928	-1494786332	5438040873	6931569122	-249358402	-4319878356
trait4	35RV054	6968613504	1818834518	18	0	7352813886	1370706128	69	0	6130806717	143047955	15	1	epiRIL	Col	F1<epiRIL<MPV<Col	-120752805	6		-1210188696	5	0	-1208625786	5	0	-1211447997	5	0	102	2427056101	2427940311	2442805938	2430377392	2431002392	2443502256	2427251572	2427876572	2440376436	2432895994	2433520994	2446020858	3	7160713695	-1438274202	-2682696155	5761458486	6500154949	-1954072274	-9224761302
trait4	35RV442	72494146	1432882256	17	0	7352813886	1370706128	69	0	6301207614	192465618	8	0	epiRIL	Col	F1<epiRIL<MPV<Col	-1100878589	6		-1101840506	5	0	-1101647662	5	0	-1101957934	5	0	94	2213757178	2214722695	2229016947	2213681012	221436283	2226397486	2213295323	2213977141	2226011797	2213915869	2214597687	2226632342	3	7301114243	-1369526069	-0.708106207	5620738896	6981676332	-230153274	-4375193975
trait4	35RV334	7312375799	1122763458	18	0	7352813886	1370706128	69	0	6378681399	1108889856	15	0	epiRIL	Col	F1<epiRIL<MPV<Col	-1195025043	6		-1198992075	5	0	-1197786435	5	0	-1198904925	5	0	102	2402050086	2402934296	2417799923	2407984149	2408609149	2421109013	240557287	240619787	2418697734	240780985	240843485	2420934714	1	7332594842	-1300922067	-0.275741996	6092367269	6664995528	-1691389747	-9104543868
trait4	35RV539	7414522098	1466759575	16	0	7352813886	1370706128	69	0	6463211014	1000586545	11	1	Col	epiRIL	F1<Col<MPV<epiRIL	-1122089421	6		-1125057682	5	0	-1125149154	5	0	-1124107172	5	0	96	2256178841	2257122661	227156493	2260115365	2260782031	2272937106	2260298307	2260964974	2273120048	2258214345	2258881011	2271036085	1	7383667992	-1246612088	0.417869628	616152282	6764899209	-1655200604	-8380235724
trait4	35RV136	7454312741	1461149835	15	0	7352813886	1370706128	69	0	6485457291	1562688089	11	0	Col	epiRIL	F1<Col<MPV<epiRIL	-1114105184	6		-1115627182	5	0	-1115534814	5	0	-1115384845	5	0	95	2240210369	2241164914	225553363	2241254364	2241928522	2254023749	2241069628	2241743786	2253839013	2240769691	2241443848	2253539075	1	7403563313	-1240086676	0.685472999	6014289104	6956625478	-1876493994	-6036793585
trait4	35RV211	7470043799	1334601713	16	0	7352813886	1370706128	69	0	6558367491	1528813684	14	0	Col	epiRIL	F1<Col<MPV<epiRIL	-1164572417	6		-1166315221	5	0	-1166124664	5	0	-1166053536	5	0	99	2341144834	2342057878	2356715553	2342630442	2343275603	2355606041	2342249329	234289449	2355224928	2342107072	2342752233	2355082671	1	7411428843	-115100795	0.790872557	6149774847	6966960135	-1702308721	-599707178
trait4	35RV120	7288844411	1231707993	14	1	7352813886	1370706128	69	0	6483218433	1352182997	16	0	epiRIL	Col	F1<epiRIL<MPV<Col	-1161756552	6		-1164010759	5	0	-1163217098	5	0	-1164292357	5	0	99	2335513105	2336426148	2351083824	2338021518	2338666679	2350997117	2336434195	2337079357	2349409795	2338584713	2339229875	2351560312	1	7320829149	-1144147334	-0.436900474	6145172684	6821264183	-1605906162	-6823885052
trait4	35RV340	7129092374	1399938792	18	0	7352813886	1370706128	69	0	6427617403	1105100164	12	0	epiRIL	Col	F1<epiRIL<MPV<Col	-1160728998	6		-1163026486	5	0	-116191754	5	0	-1163697058	5	0	99	2333457995	2334371039	2349028714	2336052972	2336698133	2349028571	233383508	2334480241	2346810679	2337394116	2338039277	2350369715	1	724095313	-1123244016	-1544834689	6108602464	6746632341	-1563814384	-682673648
trait4	35RV504	7189923511	1143775451	15	0	7352813886	1370706128	69	0	6578780386	1108481891	14	1	epiRIL	Col	F1<epiRIL<MPV<Col	-1144989636	6		-1146965818	5	0	-1146111373	5	0	-1147448238	5	0	98	2301979272	2302902349	2317489076	2303931635	2304583809	2316856473	2302222746	230287492	2315147583	2304896476	230554865	2317821313	3	7271368698	-9524868577	-1120080562	6282526139	6875034633	-1359912556	-5450611598
trait4	35RV573	6991236915	2158342973	14	0	7352813886	1370706128	69	0	6518495513	1625274858	7	1	epiRIL	Col	F1<epiRIL<MPV<Col	-1053324455	6		-1053782539	5	0	-1053479555	5	0	-1054151247	5	0	90	211864891	2119660958	2133647768	2117565077	2118279363	2130064126	2116959109	2117673395	2129458157	2118302494	211901678	2130801543	3	71720254	-9112208206	-252074519	5904199358	7132791669	-1767737803	-0.547038383
trait4	35RV210	7580062244	109827067	11	1	7352813886	1370706128	69	0	6871874779	1370043091	10	0	Col	epiRIL	F1<Col<MPV<epiRIL	-1044498947	6		-1045273376	5	0	-1045038252	5	0	-1045358252	5	0	90	2100997894	2102009942	2115996752	2100546752	2101261038	21130458	2100076504	210079079	2112575552	2100716504	210143079	2113215552	3	7466438065	-7963144955	1521798993	6438629113	7305120445	-1376571992	-216056999
trait4	35RV219	836108616	147070026	17	0	7352813886	1370706128	69	0	7279837411	1527540273	18	0	Col	epiRIL	F1<Col<MPV<epiRIL	-1230557903	6		-1231543404	5	0	-1230552821	5	0	-1232787401	5	0	104	2473115807	2473981786	2488982152	2473086808	2473699053	2486308762	2471105643	2471717888	2484327597	2475574801	2476187046	2488796756	3	7856950023	-7345249874	6416435582	6919792716	7639882106	-1192774937	-2762750378
trait4	35RV056	7651496958	7769771851	16	1	7352813886	1370706128	69	0	6993835351	1929393156	10	0	Col	epiRIL	F1<Col<MPV<epiRIL	-1105651224	6		-1105966026	5	0	-110579614	5	0	-1106163633	5	0	95	2223302448	2224256993	2238625709	2221932052	2222606209	2234701436	222159228	2222266437	2234361665	2222327265	2223001423	223509665	3	7502155422	-6775653693	1990648393	6383707664	7603963039	-1490835227	1357044886
trait4	35RV401	8750408425	9828585268	15	0	7352813886	1370706128	69	0	7513286705	9605825231	17	0	Col	epiRIL	Col<F1<MPV<epiRIL	-1178060096	6		-1179907509	5	0	-1178188502	5	0	-1183780637	5	0	101	2368120192	2369013809	2383810915	2369815018	2370446597	2382890621	2366377004	2367008583	2379452607	2377561273	2378192852	2390636876	3	8051611155	-6685922113	8678974384	7280311222	7746262187	-9579448367	-3792395859
trait4	35RV004	6575719073	1348861876	17	0	7352813886	1370706128	69	0	6504025974	9179768228	17	0	epiRIL	Col	F1<epiRIL<MPV<Col	-1207600233	6		-1208947037	5	0	-1207583394	5	0	-1211891959	5	0	103	2427200467	2428075467	2443008841	2427894074	2428512631	2441067719	2425166788	2425785345	2438340433	2433783919	2434402475	2446957564	3	6964266479	-6608599872	-5579157657	6281383891	6726668056	-9805520655	-3411679088
trait4	35RV410	7483032719	1337457781	15	0	7352813886	1370706128	69	0	6950587349	241964653	6	0	Col	epiRIL	F1<Col<MPV<epiRIL	-1048014097	6		-1048098099	5	0	-1048040917	5	0	-1048133987	5	0	90	2108028195	2109040243	2123027053	2106196198	2106910483	2118695246	2106081834	210679612	2118580882	2106267974	210698226	2118767023	3	7417923303	-6300091478	0.87773106	596277079	7938403908	-1961671015	7016527189
trait4	35RV150	7597341759	8127309873	18	0	7352813886	1370706128	69	0	7007457376	1551960396	18	0	Col	epiRIL	F1<Col<MPV<epiRIL	-1232969834	6		-1233685938	5	0	-1233328837	5	0	-123399575	5	0	105	2477939668	2478796811	249386343	2477371876	2477977937	2490641678	2476657673	2477263734	2489927475	2477991501	2478597562	2491261303	3	7475077823	-6255726792	1635620922	6641656803	737325795	-11149329	-1362124583
trait4	35RV319	7483102912	1113085939	17	0	7352813886	1370706128	69	0	6963317451	134696301	13	0	Col	epiRIL	F1<Col<MPV<epiRIL	-1159504054	6		-1160126808	5	0	-115994723	5	0	-1160130932	5	0	99	2331008108	2331921151	2346578827	2330253616	2330898777	2343229215	2329894459	233053962	2342870058	2330261864	2330907025	2343237463	3	7417958399	-612892286	0.878200033	6589737128	7336897774	-1116508379	-1092761927
trait4	35RV327	698119302	1245203387	18	0	7352813886	1370706128	69	0	67340604	9663177118	13	0	epiRIL	Col	F1<epiRIL<MPV<Col	-1169679989	6		-1170609608	5	0	-1169874605	5	0	-1171548054	5	0	100	2351359978	2352263204	2366990999	2351219216	2351857514	2364245067	234974921	2350387508	2362775061	2353096109	2353734407	236612196	3	7167003453	-6040781984	-2592581879	6466052087	7002068712	-9780257121	-2301306847
trait4	35RV513	7143459163	1059459386	18	0	7352813886	1370706128	69	0	6837305416	1064991833	17	0	epiRIL	Col	F1<epiRIL<MPV<Col	-1218484587	6		-1219419431	5	0	-1218856973	5	0	-1219879672	5	0	104	2448969175	2449835154	246483552	2448838861	2449451106	2462060816	2447713945	244832619	24609359	2449759344	2450371589	2462981299	3	7248136524	-566809286	-1444196879	6579006956	7095603875	-9231746207	-2104439512
trait4	35RV305	6580630944	1560790878	16	0	7352813886	1370706128	69	0	6577336629	1079713448	16	0	epiRIL	Col	F1<epiRIL<MPV<Col	-1187415863	6		-1188075313	5	0	-1187379645	5	0	-1190230236	5	0	101	2386831726	2387725343	240252245	2386150626	2386782205	2399226229	2384759289	2385390868	2397834892	2390460472	2391092051	2403536075	3	6966722415	-5589224937	-5541938486	6307408267	6847264991	-9463763722	-1714686152
trait4	35RV030	7648942403	7317222115	15	0	7352813886	1370706128	69	0	710371899	1098090311	17	0	Col	epiRIL	F1<Col<MPV<epiRIL	-1175908528	6		-1176801675	5	0	-1176215214	5	0	-1177323346	5	0	101	2363817056	2364710673	2379507779	2363603351	236423493	2376678953	2362430429	2363062008	2375506031	2364646691	236527827	2377722294	3	7500878145	-5294835443	1973958994	683739297	737004501	-8845433318	-1744237569
trait4	35RV131	7270821842	1490362356	18	0	7352813886	1370706128	69	0	6929180198	106433418	17	0	epiRIL	Col	F1<epiRIL<MPV<Col	-1224616776	6		-1225325056	5	0	-1224939103	5	0	-1225592853	5	0	104	2461233551	2462099531	2477099897	2460650112	2461262357	2473872066	2459878205	246049045	247310016	2461185707	2461797952	2474407661	3	7311817864	-5233140005	-0.560681664	6671041242	7187319154	-8763574714	-1702705297
trait4	35RV126	7747315284	1435501103	15	0	7352813886	1370706128	69	0	7189913523	107761888	5	1	Col	epiRIL	F1<Col<MPV<epiRIL	-1030727143	6		-1030925837	5	0	-1030716621	5	0	-1031167248	5	0	89	2073454286	2074478677	2088386105	2071851674	2072574566	2084294856	2071433242	2072156134	2083876424	2072334496	2073057388	2084777678	3	7550064585	-4770171938	2612569693	6707987709	7671839337	-111532407	161289682
trait4	35RV419	8151436216	1690900572	17	0	7352813886	1370706128	69	0	7411499447	1758724281	12	1	Col	epiRIL	Col<F1<MPV<epiRIL	-1156821292	6		-1156996675	5	0	-1156786816	5	0	-115747081	5	0	98	2325642584	2326565661	2341152389	2323993351	2324645525	2336918188	2323573633	2324225807	233649847	2324941621	2325593794	2337866458	3	7752125051	-4393964262	5150989729	6903799478	7919199415	-1094313581	2155207289
trait4	35RV223	6861415828	1260195546	15	0	7352813886	1370706128	69	0	6800071893	1108173819	15	0	epiRIL	Col	F1<epiRIL<MPV<Col	-1159087823	6		-1159499946	5	0	-1159060027	5	0	-116047898	5	0	99	2330175647	233108869	2345746366	2328999891	2329645053	2341975491	2328120053	2328765214	2341095652	233095796	2331603121	2343933559	3	7107114857	-4320219527	-345708538	6513942643	7086201143	-8346174582	-0.294264473
trait4	35RV354	7217117406	8086438917	17	0	7352813886	1370706128	69	0	6973844896	1336403734	17	0	epiRIL	Col	F1<epiRIL<MPV<Col	-1205286661	6		-1205666866	5	0	-1205469789	5	0	-1205811719	5	0	103	2422573323	2423448323	2438381697	2421333731	2421952288	2434507376	2420939578	2421558135	2434113223	2421623438	2422241995	2434797083	3	7284965646	-4270723632	-0.931346052	6649719381	7297970411	-871996239	0.178515127
trait4	35RV081	8387768348	1263072072	16	0	7352813886	1370706128	69	0	7553471928	8930132923	18	0	Col	epiRIL	Col<F1<MPV<epiRIL	-1205608831	6		-1206266058	5	0	-1205865687	5	0	-1208025551	5	0	103	2423217662	2424092662	2439026036	2422532117	2423150673	2435705761	2421731374	2422349931	2434905019	2426051102	2426669658	2439224747	3	7870291117	-4025507881	6575071026	7342986676	7763957179	-6699935656	-1351080107
trait4	35RV208	710864317	1105786823	18	0	7352813886	1370706128	69	0	696160129	1121005142	14	0	epiRIL	Col	F1<epiRIL<MPV<Col	-1182224183	6		-1182537837	5	0	-1182260465	5	0	-1182865794	5	0	101	2376448367	2377341984	239213909	2375075674	2375707253	2388151277	237452093	2375152509	2387596533	2375731589	2376363168	2388807191	3	7230728528	-3721993384	-168842403	6662000064	7261202517	-7865437925	0.421451157
trait4	35RV017	8265800767	1488396528	18	0	7352813886	1370706128	69	0	7533745664	1393132681	18	0	Col	epiRIL	Col<F1<MPV<epiRIL	-1241917464	6		-124215858	5	0	-1242011614	5	0	-1243119493	5	0	105	2495834927	249669207	2511758689	2494317161	2494923221	2507586962	2494023227	2494629288	2507293029	2496238986	2496845047	2509508788	3	7809307326	-3528631298	5845504876	7205381142	7862110186	-7733415516	0.676152919
trait4	35RV207	6052980139	1766999014	10	0	7352813886	1370706128	69	0	6483034645	1041313757	7	1	epiRIL	Col	epiRIL<F1<MPV<Col	-9946249869	6		-99470925	5	0	-9948115918	5	0	-9965085219	5	0	86	2001249974	2002313265	2015976058	19994185	20001685	2011690237	1999623184	2000373184	201189492	2003017044	2003767044	201528878	2	6702897012	-3280109587	-9696059366	6089455039	687661425	-9151893155	2591673981
trait4	35RV454	6790542277	1187840629	15	1	7352813886	1370706128	69	0	684198789	7988029109	16	1	epiRIL	Col	epiRIL<F1<MPV<Col	-1165554683	6		-1165930922	5	0	-1165529131	5	0	-1167526218	5	0	100	2343109366	2344012592	2358740387	2341861844	2342500142	2354887695	2341058262	2341696559	2354084112	2345052437	2345690734	2358078287	3	7071678082	-3248029518	-3975517565	6642287162	7041688618	-6071980572	-0.424078464
trait4	35RV153	8091000489	1066424042	17	0	7352813886	1370706128	69	0	7479092434	169751384	15	0	Col	epiRIL	Col<F1<MPV<epiRIL	-1188033868	6		-1188152859	5	0	-1188036133	5	0	-1188760493	5	0	101	2388067735	2388961352	2403758458	2386305719	2386937298	2399381321	2386072267	2386703846	2399147869	2387520986	2388152565	2400596589	3	7721907188	-3144491998	4779820487	7040796245	7917388623	-882050154	2531517545
trait4	35RV250	7862734601	768906822	18	0	7352813886	1370706128	69	0	7391576761	1357244645	17	0	Col	epiRIL	Col<F1<MPV<epiRIL	-1216837113	6		-1217020512	5	0	-121680997	5	0	-1217630975	5	0	104	2445674225	2446540205	2461540571	2444041025	244465327	2457262979	2443619939	2444232184	2456841894	244526195	2445874195	2458483905	3	7607774244	-2841796768	3351313402	7062396583	7720756939	-7168688811	1485095274
trait4	35RV026	761498625	8418709193	12	0	7352813886	1370706128	69	0	7282721964	1612184157	17	0	Col	epiRIL	F1<Col<MPV<epiRIL	-1147170271	6		-114726988	5	0	-1147143681	5	0	-1147407015	5	0	98	2306340542	2307263619	2321850347	230453976	2305191934	2317464597	2304287362	2304939536	23172122	2304814031	2305466204	2317738868	3	7483900068	-2688145249	1751575794	6891709871	7673734056	-7912855475	2536564977
trait4	35RV384	6754251423	1264394951	17	0	7352813886	1370706128	69	0	6867669731	1388512914	17	0	epiRIL	Col	epiRIL<F1<MPV<Col	-1213535766	6		-1213628323	5	0	-1213534507	5	0	-1214373635	5	0	103	2439071532	2439946532	2454879906	2437256647	2437875203	2450430292	2437069014	243768757	2450242659	243874727	2439365827	2451920915	3	7053532654	-2635033142	-4242997742	6530905884	7204433579	-7409432922	2139366638
trait4	35RV329	7330039713	8824788764	16	0	7352813886	1370706128	69	0	7148430415	1511832358	15	0	epiRIL	Col	F1<epiRIL<MPV<Col	-1170766393	6		-1170844514	5	0	-1170821117	5	0	-1170855092	5	0	100	2353532786	2354436012	2369163807	2351689028	2352327326	2364714879	2351642233	2352280531	2364668084	2351710184	2352348482	2364736035	3	7341426799	-2628867514	-0.155107269	6758076979	7538783851	-7946000641	2688265613
trait4	35RV300	7754983078	1055305367	18	0	7352813886	1370706128	69	0	7359621396	1421710807	16	0	Col	epiRIL	Col<F1<MPV<epiRIL	-1210507567	6		-1210627344	5	0	-1210473366	5	0	-121090853	5	0	103	2433015134	2433890134	2448823508	2431254689	2431873245	2444428333	2430946732	2431565289	2444120377	2431817061	2432435618	2444990706	3	7553898482	-2571878428	2661997596	7004193695	7715049098	-727710054	2133343685
trait4	35RV479	7366145992	8991172504	16	0	7352813886	1370706128	69	0	7185901092	1299975448	10	1	Col	epiRIL	F1<Col<MPV<epiRIL	-1104038662	6		-1104079587	5	0	-1104088805	5	0	-1104072946	5	0	95	2220077324	2221031869	2235400585	2218159174	2218833332	2230928559	221817761	2218851767	2230946994	2218145892	2218820049	2230915276	4	7359479939	-2358574899	0.090577776	6774812761	7596989424	-794440889	3227259091
trait4	35RV328	7019960952	1140910332	15	0	7352813886	1370706128	69	0	7020313626	1322543159	17	0	epiRIL	Col	epiRIL<F1<MPV<Col	-1185732967	6		-1185807498	5	0	-11856966	5	0	-1186147545	5	0	101	2383465934	2384359551	2399156657	2381614996	2382246575	2394690599	23813932	2382024779	2394468803	238229509	2382926669	2395370692	3	7186387419	-2310949631	-2315857147	6699549794	7341077457	-6774441688	2152542426
trait4	35RV388	7652394213	9755663656	17	0	7352813886	1370706128	69	0	7371506276	9049974506	16	1	Col	epiRIL	Col<F1<MPV<epiRIL	-1189494075	6		-1189584931	5	0	-1189461167	5	0	-11898563	5	0	102	239098815	2391872361	2406737987	2389169863	2389794863	2402294727	2388922334	2389547334	2402047198	2389712601	2390337601	2402837465	3	750260405	-1747363617	1996508983	7145256913	7597755639	-4762974746	1268247511
trait4	35RV018	7032880657	1354335452	12	0	7352813886	1370706128	69	0	7069153813	1744504877	11	1	epiRIL	Col	epiRIL<F1<MPV<Col	-1075567537	6		-107554369	5	0	-1075519289	5	0	-1075676925	5	0	92	2163135074	2164123309	2178265806	2161087381	2161785055	2173696324	2161038577	2161736252	217364752	2161353849	2162051524	2173962792	3	7192847271	-1719673079	-2223967901	6543165802	7595141824	-9032326767	5592980609
trait4	35RV391	7960820411	7680024929	16	0	7352813886	1370706128	69	0	7549385866	1733557878	18	0	Col	epiRIL	Col<F1<MPV<epiRIL	-1209588618	6		-1209587565	5	0	-1209658521	5	0	-120999037	5	0	103	2431177236	2432052236	244698561	242917513	2429793686	2442348774	2429317042	2429935599	2442490687	242998074	2430599297	2443154385	2	7656817148	-1403080161	3970360749	7140782356	7957989376	-6739547031	3933386709
trait4	35RV273	7090578817	1253848674	15	0	7352813886	1370706128	69	0	7145682083	8764968674	16	0	epiRIL	Col	epiRIL<F1<MPV<Col	-1167850996	6		-1167851494	5	0	-116782422	5	0	-1168114943	5	0	100	2347701992	2348605217	2363333013	2345702989	2346341287	235872884	2345648441	2346286739	2358674292	2346229886	2346868184	2359255737	3	7221696351	-1052581894	-1815605756	6926557866	73648063	-4086830444	1981666657
trait4	35RV220	7502728147	8489438079	16	0	7352813886	1370706128	69	0	7410309397	1765521608	16	0	Col	epiRIL	Col<F1<MPV<epiRIL	-1185540592	6		-1185505112	5	0	-118551222	5	0	-1185542878	5	0	101	2383081184	2383974801	2398771907	2381010225	2381641804	2394085828	2381024441	238165602	2394100043	2381085756	2381717335	2394161358	2	7427771016	-0.235085592	1009147029	6968928995	7851689799	-617738512	5707213936
trait4	35RV389	7273065526	1521365947	18	0	7352813886	1370706128	69	0	7305595964	1895222325	14	0	epiRIL	Col	epiRIL<F1<MPV<Col	-1195318655	6		-1195281925	5	0	-1195283305	5	0	-1195286075	5	0	101	240263731	2403530927	2418328033	2400563849	2401195428	2413639452	2400566611	240119819	2413642213	240057215	2401203729	2413647753	2	7312939706	-0.1004212	-0.545255142	6799076492	7812115437	-702676673	682592433
trait4	35RV313	7278601581	1072742579	16	0	7352813886	1370706128	69	0	7319328615	1611063761	12	0	epiRIL	Col	epiRIL<MPV<F1<Col	-1135557099	6		-1135515153	5	0	-1135518218	5	0	-1135517572	5	0	97	2283114198	2284047532	2298562464	2281030307	2281689647	2293903862	2281036436	2281695777	2293909991	2281035144	2281694485	2293908699	2	7315707733	0.049494625	-0.507212067	6854254567	7784402664	-6307703681	640669293
trait4	35RV107	7744135576	128558675	17	0	7352813886	1370706128	69	0	7574852545	1479082141	18	0	Col	epiRIL	Col<MPV<F1<epiRIL	-1227690738	6		-1227659875	5	0	-1227833576	5	0	-122774393	5	0	104	2467381476	2468247456	2483247822	246531975	2465931995	2478541704	2465667152	2466279397	2478889106	2465487861	2466100106	2478709815	2	7548474731	0.349445621	2592058025	7226229541	7923475549	-4269010641	4967901882
trait4	35RV568	8304892119	1123750894	16	1	7352813886	1370706128	69	0	7861586105	1011263832	16	0	Col	epiRIL	Col<MPV<F1<epiRIL	-1181111617	6		-1181081656	5	0	-1182500003	5	0	-1181874405	5	0	101	2374223234	2375116851	2389913958	2372163312	2372794891	2385238915	2375000006	2375631585	2388075609	2373748809	2374380388	2386824412	2	7828853003	0.418108531	6080572936	7608770147	8114402063	-2811176245	3647393306
trait4	35RV184	7926486033	1296828923	17	0	7352813886	1370706128	69	0	7676784169	1515858487	17	0	Col	epiRIL	Col<MPV<F1<epiRIL	-1215458073	6		-1215428188	5	0	-1215759816	5	0	-1215564707	5	0	103	2442916147	2443791147	2458724521	2440856377	2441474933	2454030021	2441519633	244213819	2454693278	2441129413	244174797	2454303058	2	7639649959	0.486072134	3754570893	7309134483	8044433855	-4326317016	5298461283
trait4	35RV497	7294849799	9351926872	16	0	7352813886	1370706128	69	0	7368537852	1283235006	15	1	epiRIL	Col	epiRIL<MPV<Col<F1	-1169235604	6		-1169206468	5	0	-1169215857	5	0	-116919915	5	0	100	2350471209	2351374434	236610223	2348412936	2349051234	2361438787	2348431714	2349070011	2361457565	23483983	2349036598	2361424151	4	7323831843	0.610418293	-0.395722401	7037207998	7699867706	-3913577628	5134414213
trait4	35RV104	7648806206	1163011939	18	0	7352813886	1370706128	69	0	7576184436	1027361509	18	0	Col	epiRIL	Col<MPV<F1<epiRIL	-1231995012	6		-1231998054	5	0	-1232271325	5	0	-1231983369	5	0	105	2475990024	2476847167	2491913786	2473996107	2474602168	2487265909	2474542651	2475148711	2487812452	2473966738	2474572799	248723654	4	7500810046	1004883339	1973069032	7334033007	7818335866	-2223453711	423322039
trait4	35RV097	7540921867	1105047204	14	0	7352813886	1370706128	69	0	752646677	1139373592	15	0	Col	epiRIL	Col<MPV<F1<epiRIL	-1144888349	6		-1144877891	5	0	-1144987857	5	0	-1144849136	5	0	98	2301776699	2302699776	2317286504	2299755782	2300407956	2312680619	2299975714	2300627888	2312900552	2299698273	2300350447	231262311	4	7446867876	1068890902	1263000661	7232281773	7820651766	-2881561843	5019343647
trait4	35RV574	778111797	5975887194	15	0	7352813886	1370706128	69	0	7653742959	9341221749	13	0	Col	epiRIL	Col<MPV<F1<epiRIL	-1120317359	6		-112033105	5	0	-1120781078	5	0	-112037195	5	0	97	2252634718	2253568051	2268082984	22506621	2251321441	2263535655	2251562155	2252221496	226443571	22507439	2251403241	2263617455	2	7566965928	1146787655	2830091269	7394664082	7912821836	-2277026847	4570602158
trait4	35RV579	6234095117	5908190739	14	0	7352813886	1370706128	69	0	6881179983	133642356	14	0	epiRIL	Col	epiRIL<MPV<F1<Col	-1125690083	6		-1125679354	5	0	-1127022852	5	0	-1126387093	5	0	97	2263380167	22643135	2278828433	2261358709	226201805	2274232264	2264045704	2264705045	2276919259	2262774185	2263433526	227564774	2	6793454501	1291323607	-8233798937	6524005763	7238354203	-3966299304	6548946518
trait4	35RV059	7893237728	8968569676	17	1	7352813886	1370706128	69	0	7731623111	7705779084	15	0	Col	epiRIL	Col<MPV<F1<epiRIL	-117324329	6		-1173314123	5	0	-1174300432	5	0	-1173380571	5	0	101	235848658	2359380197	2374177303	2356628245	2357259824	2369703848	2358600864	2359232443	2371676467	2356761142	2357392721	2369836745	2	7623025807	1424595779	3544680658	7532660751	7930585471	-1185422413	4034613972
trait4	35RV538	7309905852	7407348494	17	0	7352813886	1370706128	69	0	7439344253	8691286341	16	0	epiRIL	Col	epiRIL<MPV<Col<F1	-1184165637	6		-1184246491	5	0	-118424228	5	0	-1184182978	5	0	102	2380331273	2381215484	239608111	2378492983	2379117983	2391617847	2378484561	2379109561	2391609425	2378365957	2378990957	2391490821	4	7331359869	1472910698	-0.292633528	7222062094	7656626411	-1490825395	4436646791
trait4	35RV010	7772844451	1661298816	14	1	7352813886	1370706128	69	0	769321959	139820632	14	0	Col	epiRIL	Col<MPV<F1<epiRIL	-114079662	6		-1140813945	5	0	-1141126966	5	0	-1140765645	5	0	97	2293593239	2294526573	2309041505	229162789	2292287231	2304501445	2292253933	2292913273	2305127488	2291531291	2292190631	2304404845	4	7562829168	1724095821	2776940715	7319533232	8066905947	-3216996317	6665187959
trait4	35RV041	7619197869	1214759936	17	0	7352813886	1370706128	69	0	761636025	1922884971	17	0	Col	epiRIL	Col<MPV<F1<epiRIL	-121839005	6		-1218412264	5	0	-1218504765	5	0	-12183558	5	0	103	2448780099	2449655099	2464588473	2446824528	2447443085	2459998173	2447009529	2447628086	2460183174	2446711599	2447330156	2459885244	4	7486005878	1741307379	1779213028	7149992142	8082728359	-4488558264	7971173023
trait4	35RV383	7152744523	7033507864	15	0	7352813886	1370706128	69	0	7407206965	1176345108	18	0	epiRIL	Col	epiRIL<MPV<Col<F1	-1189035306	6		-1189136902	5	0	-1189325376	5	0	-1189017095	5	0	102	2390070611	2390954822	2405820448	2388273804	2388898804	2401398668	2388650752	2389275752	2401775616	2388034191	2388659191	2401159055	4	7252779204	2129221869	-1379259986	7129939764	7684474166	-1693687848	5952131587
trait4	35RV302	7912566342	8853645521	18	0	7352813886	1370706128	69	0	7809834511	1105566103	18	0	Col	epiRIL	Col<MPV<F1<epiRIL	-1228405717	6		-1228565333	5	0	-1229483966	5	0	-1228423274	5	0	105	2468811433	2469668576	2484735195	2467130666	2467736726	2480400467	2468967933	2469573994	2482237735	2466846548	2467452608	2480116349	4	7632690114	232086452	3666809787	7549250081	807041894	-1093192982	5734922021
trait4	35RV216	6349074322	1258999266	13	0	7352813886	1370706128	69	0	7029380315	9323135425	17	0	epiRIL	Col	epiRIL<MPV<F1<Col	-1155613315	6		-1155777442	5	0	-1156930208	5	0	-1156280988	5	0	99	232322663	2324139673	2338797349	2321554883	2322200045	2334530483	2323860415	2324505577	2336836014	2322561976	2323207138	2335537576	2	6850944104	2604549222	-7325556514	6803261067	7255499563	-0.696006794	5905105237
trait4	35RV125	7993077418	1103866288	17	1	7352813886	1370706128	69	0	7873116247	1606002922	16	0	Col	epiRIL	Col<MPV<F1<epiRIL	-1200771671	6		-1200860714	5	0	-1201477716	5	0	-1200794898	5	0	102	2413543342	2414427553	2429293179	2411721429	2412346429	2424846293	2412955432	2413580432	2426080296	2411589797	2412214797	2424714661	4	7672945652	2608784213	4172214694	7471615516	8274616977	-2623896284	7841464709
trait4	35RV028	7570821704	1163359875	17	0	7352813886	1370706128	69	0	765682171	105812149	18	0	Col	epiRIL	Col<MPV<epiRIL<F1	-121996371	6		-1220174563	5	0	-1220465193	5	0	-1219957979	5	0	104	2451927419	2452793399	2467793765	2450349125	245096137	246357108	2450930386	2451542631	2464152341	2449915957	2450528202	2463137912	4	7461817795	2613356701	1460822447	7407420084	7906223337	-0.729014203	5955727606
trait4	35RV379	7163629413	7981552908	14	0	7352813886	1370706128	69	0	7452363457	7663239593	13	0	epiRIL	Col	epiRIL<MPV<Col<F1	-1109784921	6		-1110076136	5	0	-1110229845	5	0	-1109822868	5	0	96	2231569842	2232513663	2246955932	2230152272	2230818938	2242974013	223045969	2231126357	2243281431	2229645735	2230312402	2242467476	4	7258221649	2674784771	-13032426	7239823431	7664903482	-0.25348107	5603050613
trait4	35RV204	7129380474	10609754	16	1	7352813886	1370706128	69	0	7440347959	1008526355	17	0	epiRIL	Col	epiRIL<MPV<Col<F1	-1192603128	6		-1192836648	5	0	-1192991454	5	0	-1192613878	5	0	102	2397206257	2398090467	2412956094	2395673296	2396298296	240879816	2395982909	2396607909	2409107773	2395227757	2395852757	2408352621	4	724109718	275166558	-1542814619	7195744389	7684951528	-0.626324852	6129656012
trait4	35RV048	8728190621	9155765261	14	0	7352813886	1370706128	69	0	8289604635	1029967909	16	0	Col	epiRIL	Col<MPV<F1<epiRIL	-1153249026	6		-1153579978	5	0	-1157442537	5	0	-1154007138	5	0	99	2318498051	2319411095	233406877	2317159957	2317805118	2330135556	2324885074	2325530235	2337860673	2318014276	2318659437	2330989875	2	8040502253	309809479	8552803617	8032112657	8547096612	-0.10434169	630053127
trait4	35RV348	8183583084	1222491493	18	0	7352813886	1370706128	69	0	8018486823	6101294688	16	1	Col	epiRIL	Col<MPV<F1<epiRIL	-1199619541	6		-1200227943	5	0	-1203905454	5	0	-1199738309	5	0	103	2411239082	2412114082	2427047456	2410455886	2411074443	2423629531	2417810908	2418429464	2430984553	2409476617	2410095174	2422650262	4	7768198485	3221961164	5347244925	7865954456	8171019191	1258412376	5185509953
trait4	35RV185	8100680002	1404490721	17	0	7352813886	1370706128	69	0	7986761234	1341972265	17	0	Col	epiRIL	Col<MPV<F1<epiRIL	-1214742564	6		-1214963029	5	0	-121621412	5	0	-121473934	5	0	103	2441485128	2442360128	2457293501	2439926059	2440544616	2453099704	244242824	2443046796	2455601884	2439478679	2440097236	2452652324	4	7726746944	3365119783	4839462985	7661285152	8312237316	-0.847210249	7577449815
trait4	35RV214	7920746655	108451104	15	0	7352813886	1370706128	69	0	7913989478	1256162112	14	0	Col	epiRIL	Col<MPV<F1<epiRIL	-1145942531	6		-1146194843	5	0	-1147037036	5	0	-1145903098	5	0	98	2303885063	230480814	2319394868	2302389687	2303041861	2315314524	2304074072	2304726246	231699891	2301806197	2302458371	2314731034	4	7636780271	3629922527	3718404546	7578266032	8249712924	-0.766216084	8026061138
trait4	35RV229	7444519246	824270192	16	0	7352813886	1370706128	69	0	7700128925	823076537	14	0	Col	epiRIL	Col<MPV<epiRIL<F1	-1148193406	6		-1148871159	5	0	-1148994808	5	0	-1148538662	5	0	99	2308386812	2309299856	2323957532	2307742317	2308387479	2320717917	2307989617	2308634778	2320965216	2307077324	2307722485	2320052923	4	7398666566	4074549869	0.619742486	7480152467	7920105382	1101359288	704774045
trait4	35RV393	797272856	1068917038	16	0	7352813886	1370706128	69	0	7980504261	1379257596	17	0	Col	epiRIL	Col<MPV<epiRIL<F1	-1198044384	6		-1198395037	5	0	-1199422363	5	0	-1198009316	5	0	102	2408088768	2408972978	2423838605	2406790074	2407415074	2419914938	2408844726	2409469726	242196959	2406018633	2406643633	2419143497	4	7662771223	4146450791	4044977044	7645985158	8315023364	-0.21905998	8511961561
trait4	35RV157	7148935719	1126252636	18	0	7352813886	1370706128	69	0	7576349834	952793597	18	0	epiRIL	Col	epiRIL<MPV<Col<F1	-1230060586	6		-1230773922	5	0	-1230825361	5	0	-123036088	5	0	105	2472121171	2472978314	2488044934	2471547844	2472153905	2484817646	2471650723	2472256783	2484920524	2470721759	247132782	2483991561	4	7250874802	4488769155	-1405886687	7351774229	7800925438	1391548329	7585989982
trait4	35RV168	7751619405	1040928283	18	0	7352813886	1370706128	69	0	7897179466	1310152371	18	0	Col	epiRIL	Col<MPV<epiRIL<F1	-12343755	6		-1234868505	5	0	-1235558472	5	0	-1234415792	5	0	105	2480751	2481608143	2496674762	2479737009	248034307	2493006811	2481116944	2481723004	2494386746	2478831584	2479437644	2492101386	4	7552216645	4567702931	2640320966	7588373591	8205985342	0.478759382	8656646481
trait4	35RV106	7529590052	1430427012	16	0	7352813886	1370706128	69	0	7803413744	1414785588	17	0	Col	epiRIL	Col<MPV<epiRIL<F1	-120313797	6		-1203556962	5	0	-120383915	5	0	-1203266472	5	0	102	241827594	2419160151	2434025777	2417113924	2417738924	2430238789	2417678301	2418303301	2430803165	2416532944	2417157944	2429657808	4	7441201969	4867651447	1187819975	7460277838	8146549651	0.256354667	9478948228
trait4	35RV128	7527567181	1123044307	15	0	7352813886	1370706128	69	0	7806345662	1557131949	16	0	Col	epiRIL	Col<MPV<epiRIL<F1	-1175393061	6		-1175755048	5	0	-1175953586	5	0	-1175550764	5	0	100	2362786122	2363689347	2378417143	2361510095	2362148393	2374535946	2361907172	2362545469	2374933022	2361101528	2361739826	2374127379	4	7440190533	4921313874	1174387229	7417062675	819562865	-0.310850351	101534781
trait4	35RV016	7479771888	8768134587	17	0	7352813886	1370706128	69	0	7786437803	9883535843	18	0	Col	epiRIL	Col<MPV<epiRIL<F1	-1213928785	6		-1214874817	5	0	-1215062712	5	0	-1214389576	5	0	104	2439857571	244072355	2455723916	2439749634	2440361879	2452971589	2440125423	2440737668	2453347378	2438779152	2439391396	2452001106	4	7416292887	4990969503	0.855939784	7553480629	8019394977	1849815594	8132123411
trait4	35RV031	8420817821	1616355973	18	0	7352813886	1370706128	69	0	828785671	1508023038	18	0	Col	epiRIL	Col<MPV<F1<epiRIL	-1244828413	6		-1245289666	5	0	-1247482415	5	0	-1244830356	5	0	105	2501656827	250251397	2517580589	2500579332	2501185392	2513849133	250496483	2505570891	2518234632	2499660712	2500266773	2512930514	4	7886815853	5084952709	6770818255	7932412271	8643301149	0.57813468	9591770739
trait4	35RV009	6713205824	7884378118	16	0	7352813886	1370706128	69	0	7391206947	9242619962	18	0	epiRIL	Col	epiRIL<MPV<Col<F1	-1198687946	6		-1199695014	5	0	-1201300002	5	0	-1198663848	5	0	103	2409375893	2410250893	2425184267	2409390028	2410008585	2422563673	2412600004	2413218561	2425773649	2407327696	2407946252	2420501341	4	7033009855	50930839	-454718588	7173356306	7609057589	1995538948	8190628851
trait4	35RV266	7699791797	1419734385	14	1	7352813886	1370706128	69	0	7924316261	1213379484	18	0	Col	epiRIL	Col<MPV<epiRIL<F1	-1187202941	6		-1187833643	5	0	-1188659789	5	0	-1187315193	5	0	101	2386405883	23872995	2402096606	2385667286	2386298865	2398742888	2387319578	2387951157	2400395181	2384630387	2385261966	2397705989	4	7526302842	5288299288	2305101979	7638319974	8210312548	1488342085	9088256492
trait4	35RV310	6402322361	1224343997	16	0	7352813886	1370706128	69	0	7248980395	1197000267	15	0	epiRIL	Col	epiRIL<MPV<F1<Col	-1172502646	6		-1173040945	5	0	-1174388477	5	0	-1172511651	5	0	100	2357005293	2357908519	2372636314	2356081889	2356720187	236910774	2358776953	2359415251	2371802804	2355023303	2355661601	2368049154	4	6877568124	5400343041	-6910084404	6939916255	7558044535	0.906543278	9894142804
trait4	35RV430	7806730473	132403791	16	0	7352813886	1370706128	69	0	8003383852	7858230774	16	1	Col	epiRIL	Col<MPV<epiRIL<F1	-1179700249	6		-1180963777	5	0	-1182771116	5	0	-1179825668	5	0	101	2371400499	2372294116	2387091222	2371927554	2372559133	2385003157	2375542232	2376173811	2388617834	2369651335	2370282914	2382726938	4	7579772179	5588712471	2994262731	7806928083	8199839622	2996869804	8180555137
trait4	35RV079	7418611487	1500064854	15	0	7352813886	1370706128	69	0	7824652513	1360030706	16	0	Col	epiRIL	Col<MPV<epiRIL<F1	-1177569625	6		-1178180281	5	0	-1178328575	5	0	-1177892114	5	0	100	2367139251	2368042476	2382770272	2366360562	236699886	2379386413	236665715	2367295448	2379683001	2365784227	2366422525	2378810078	4	7385712687	5943093716	0.445438405	7484644837	816466019	1339507158	1054668027
trait4	35RV213	7658778866	1390377258	15	0	7352813886	1370706128	69	0	7954017086	1325145394	17	0	Col	epiRIL	Col<MPV<epiRIL<F1	-1188732613	6		-118944965	5	0	-1190097931	5	0	-1188920792	5	0	101	2389465226	2390358843	2405155949	23888993	2389530879	2401974902	2390195862	2390827441	2403271465	2387841584	2388473163	2400917186	4	7505796376	5971660933	2038191317	7632622119	8275412052	1689704027	1025361784
trait4	35RV318	8530355494	1354303062	15	0	7352813886	1370706128	69	0	8446569247	8393570051	18	0	Col	epiRIL	Col<MPV<F1<epiRIL	-1192787538	6		-1194458166	5	0	-1200921619	5	0	-1192777285	5	0	102	2397575076	2398459286	2413324912	2398916331	2399541331	2412041195	2411843237	2412468237	2424968101	239555457	239617957	2408679434	4	794158469	6358737913	7413769761	8248730903	864440759	3867568315	8849907511
trait4	35RV096	6595933506	1072476701	17	0	7352813886	1370706128	69	0	7419986864	8764840428	18	0	epiRIL	Col	epiRIL<MPV<Col<F1	-1215190927	6		-121668548	5	0	-1218177329	5	0	-1215192724	5	0	104	2442381855	2443247834	24582482	244337096	2443983205	2456592914	2446354658	2446966903	2459576613	2440385448	2440997693	2453607403	4	6974373696	6389292973	-5426153036	7213397594	7626576134	3427173662	9351412284
trait4	35RV089	7364152034	6614251186	18	0	7352813886	1370706128	69	0	7832403536	1038861456	18	0	Col	epiRIL	Col<MPV<epiRIL<F1	-1222036689	6		-1223553707	5	0	-1223357343	5	0	-1223328056	5	0	105	2456073378	2456930521	247199714	2457107413	2457713474	2470377215	2456714686	2457320747	2469984488	2456656112	2457262172	2469925913	1	735848296	6440465766	0.07704134	7587541542	8077265529	3112850622	976808091
trait4	35RV380	6729194454	1503560861	12	0	7352813886	1370706128	69	0	7504721059	1084782487	13	0	epiRIL	Col	epiRIL<MPV<Col<F1	-109711482	6		-1097860412	5	0	-1098258979	5	0	-1097172864	5	0	94	220622964	2207195158	2221489409	2205720825	2206402643	2218437299	2206517957	2207199775	2219234431	2204345729	2205027547	2217062203	4	704100417	658594823	-4428483614	720385653	7805585589	2312913844	1085898262
trait4	35RV275	7782563277	9570674199	16	0	7352813886	1370706128	69	0	8068895574	6782492927	17	0	Col	epiRIL	Col<MPV<epiRIL<F1	-1184209587	6		-1186784296	5	0	-1188665745	5	0	-1184758704	5	0	102	2380419173	2381303384	239616901	2383568593	2384193593	2396693457	238733149	238795649	2400456354	2379517408	2380142408	2392642272	4	7567688582	6622986491	2839370218	7904395958	823339519	4449276324	8796696658
trait4	35RV002	7581281699	8753846176	15	0	7352813886	1370706128	69	0	7969726019	9929006829	13	0	Col	epiRIL	Col<MPV<epiRIL<F1	-1126837072	6		-1128147783	5	0	-1128614679	5	0	-1127426617	5	0	97	2265674144	2266607477	228112241	2266295567	2266954908	2279169122	2267229358	2267888699	2280102913	2264853234	2265512575	2277726789	4	7467047792	6731954059	1529840303	7694344917	8245107121	3044002548	1041990557
trait4	35RV161	7217507005	8206731317	17	0	7352813886	1370706128	69	0	7795402776	1036557406	18	0	epiRIL	Col	epiRIL<MPV<Col<F1	-1213661062	6		-1215342552	5	0	-1215323039	5	0	-1214767868	5	0	104	2439322125	2440188104	245518847	2440685104	2441297349	2453907058	2440646078	2441258323	2453868032	2439535735	244014798	245275769	4	7285160445	7003858523	-0.928647228	7551083852	80397217	3650206596	1035751045
trait4	35RV037	6316524107	1125239837	18	0	7352813886	1370706128	69	0	7326229662	9458518268	18	0	epiRIL	Col	epiRIL<MPV<F1<Col	-1229912769	6		-1231527492	5	0	-1233899912	5	0	-1229885073	5	0	105	2471825538	2472682681	24877493	2473054983	2473661044	2486324785	2477799823	2478405884	2491069625	2469770147	2470376207	2483039948	4	6834668996	719216492	-7581126312	7103290249	7549169076	3930274495	1045405534
trait4	35RV469	6355412157	1142181164	11	0	7352813886	1370706128	69	0	7347084192	1309903754	17	0	epiRIL	Col	epiRIL<MPV<F1<Col	-113440124	6		-1135271373	5	0	-1136619856	5	0	-113435821	5	0	97	2280802481	2281735814	2296250747	2280542746	2281202087	2293416301	2283239712	2283899053	2296113267	227871642	227937576	2291589975	4	6854113021	7192340844	-7275935817	7029385866	7664782517	2557192216	1182748947
trait4	35RV239	7184022072	1114544842	18	0	7352813886	1370706128	69	0	7796760061	1111827028	18	0	epiRIL	Col	epiRIL<MPV<Col<F1	-1232650999	6		-1234154621	5	0	-1234066288	5	0	-1233692962	5	0	105	2477301998	2478159141	249322576	2478309242	2478915303	2491579044	2478132576	2478738636	2491402377	2477385923	2477991984	2490655725	4	7268417979	7269010725	-1161131726	7534699917	8058820205	3663547412	1087447404
trait4	35RV344	6784813686	8116203715	15	1	7352813886	1370706128	69	0	7596991427	8094499074	18	0	epiRIL	Col	epiRIL<MPV<Col<F1	-1184454332	6		-118694078	5	0	-1188284058	5	0	-1184904565	5	0	102	2380908665	2381792875	2396658501	238388156	238450656	2397006424	2386568116	2387193116	239969298	2379809131	2380434131	2392933995	4	7068813786	7471941637	-4017648623	7406202254	7787780599	4772914918	1017096836
trait4	35RV390	7431448631	1098185624	16	0	7352813886	1370706128	69	0	7945853191	9553860705	16	0	Col	epiRIL	Col<MPV<epiRIL<F1	-1179833964	6		-1181645418	5	0	-1181867506	5	0	-1180924604	5	0	101	2371667927	2372561545	2387358651	2373290836	2373922415	2386366438	2373735012	2374366591	2386810615	2371849208	2372480787	2384924811	4	7392131258	7490694	0.531881416	7707006673	8184699708	4259602596	107217854
trait4	35RV368	799704748	132168807	18	0	7352813886	1370706128	69	0	8268395978	1548979956	18	0	Col	epiRIL	Col<MPV<epiRIL<F1	-1241688001	6		-1242741437	5	0	-1244149447	5	0	-1241823917	5	0	105	2495376001	2496233144	2511299763	2495482873	2496088934	2508752675	2498298894	2498904955	2511568696	2493647834	2494253895	2506917636	4	7674930683	7732516678	4196999432	7903297901	8633494055	2975495515	1248953784
trait4	35RV152	7439691735	101636341	13	1	7352813886	1370706128	69	0	7970322419	1405294925	16	1	Col	epiRIL	Col<MPV<epiRIL<F1	-1147049489	6		-1148143458	5	0	-1148275441	5	0	-1147771159	5	0	98	2306098979	2307022056	2321608784	2306286915	2306939089	2319211753	2306550881	2307203055	2319475719	2305542317	2306194491	2318467155	4	739625281	7761627724	0.587309892	7618998687	832164615	301160443	1251165102
trait4	35RV189	6248917019	1104268773	17	0	7352813886	1370706128	69	0	7331180358	8719680933	16	1	epiRIL	Col	epiRIL<MPV<F1<Col	-1191005854	6		-1192915843	5	0	-1195551392	5	0	-1190973922	5	0	102	2394011709	2394895919	2409761545	2395831687	2396456687	2408956551	2401102784	2401727784	2414227648	2391947845	2392572845	2405072709	4	6800865453	7797756167	-8115855798	7113188335	7549172381	4592399072	1100311326
trait4	35RV382	6855601095	100620547	15	1	7352813886	1370706128	69	0	76885571	1199556793	17	0	epiRIL	Col	epiRIL<MPV<Col<F1	-118218909	6		-1183734379	5	0	-1184420682	5	0	-1182674452	5	0	101	237637818	2377271797	2392068903	2377468758	2378100337	239054436	2378841364	2379472943	2391916967	2375348904	2375980483	2388424506	4	710420749	8225401785	-3499424755	7397621843	7979492356	413014898	1232065459
trait4	35RV412	6511034107	1126256322	16	0	7352813886	1370706128	69	0	7503224428	8487295984	17	0	epiRIL	Col	epiRIL<MPV<Col<F1	-1190625914	6		-1192950363	5	0	-1194360954	5	0	-119075952	5	0	102	2393251827	2394136038	2409001664	2395900726	2396525726	240902559	2398721907	2399346907	2411846771	239151904	239214404	2404643905	4	6931923997	8241585334	-6071761454	7297377264	7709071592	5272032238	1121113843
trait4	35RV200	6793159092	7953664874	16	0	7352813886	1370706128	69	0	7658272582	1120428964	17	0	epiRIL	Col	epiRIL<MPV<Col<F1	-1189781637	6		-1191608825	5	0	-1192913804	5	0	-1190239771	5	0	102	2391563274	2392447485	2407313111	2393217649	2393842649	2406342513	2395827607	2396452607	2408952471	2390479542	2391104542	2403604406	4	7072986489	8274949958	-3956283489	7386528643	7930016521	4432952811	1211694711
trait4	35RV215	7572931859	4569929233	10	1	7352813886	1370706128	69	0	8084731066	1317585759	17	0	Col	epiRIL	Col<MPV<epiRIL<F1	-1112359616	6		-1113972384	5	0	-1114332771	5	0	-1113408593	5	0	96	2236719231	2237663051	225210532	2237944768	2238611434	2250766509	2238665542	2239332209	2251487283	2236817186	2237483852	2249638927	4	7462872872	8332691771	1474753602	776516958	8404292552	4050674763	1261470878
trait4	35RV447	6294908206	9481459503	17	0	7352813886	1370706128	69	0	7421680892	9410001844	16	0	epiRIL	Col	epiRIL<MPV<Col<F1	-1189633589	6		-1191906802	5	0	-1194903617	5	0	-1189628449	5	0	102	2391267178	2392151388	2407017015	2393813604	2394438604	2406938468	2399807234	2400432234	2412932098	2389256898	2389881898	2402381762	4	6823861046	8760727126	-7751518331	7186430845	7656930938	5313264692	1220818956
trait4	35RV176	7305468884	7555731554	14	0	7352813886	1370706128	69	0	7975779531	8523631074	18	0	epiRIL	Col	epiRIL<MPV<Col<F1	-1172015725	6		-1175422937	5	0	-1174760584	5	0	-1174779337	5	0	101	2356031451	2356925068	2371722174	2360845875	2361477454	2373921477	2359521167	2360152746	237259677	2359558674	2360190253	2372634276	1	7329141385	8822836297	-0.322991463	777487562	8176683442	6081670578	1156400201
trait4	35RV080	7433955624	7259951199	15	0	7352813886	1370706128	69	0	8047606641	7799525185	17	0	Col	epiRIL	Col<MPV<epiRIL<F1	-1169975051	6		-1173803374	5	0	-1173608583	5	0	-1172614269	5	0	101	2351950102	2352843719	2367640825	2357606748	2358238327	2370682351	2357217165	2357848744	2370292768	2355228537	2355860116	236830414	1	7393384755	884874665	0.548745541	7858440369	8236772912	6290158428	1140733487
trait4	35RV231	7040599152	1468532634	14	1	7352813886	1370706128	69	0	7845259112	1022050323	18	0	epiRIL	Col	epiRIL<MPV<Col<F1	-1184587279	6		-1186601937	5	0	-1186095331	5	0	-1186026545	5	0	101	2381174559	2382068176	2396865282	2383203873	2383835452	2396279476	2382190661	238282224	2395266264	2382053089	2382684668	2395128692	1	7196706519	9011797151	-2169150106	760435954	8086158683	5664438596	1235915571
trait4	35RV350	6774240092	9266872712	17	0	7352813886	1370706128	69	0	7713049048	7826950114	17	0	epiRIL	Col	epiRIL<MPV<Col<F1	-1198508134	6		-1202074953	5	0	-1203338121	5	0	-1199562009	5	0	103	2409016269	2409891269	2424824643	2414149907	2414768464	2427323552	2416676242	2417294799	2429849887	2409124018	2409742575	2422297663	4	7063526989	919543537	-4095502113	7523217624	7902880472	6507947602	1188292314
trait4	35RV013	7920296509	1286513532	18	0	7352813886	1370706128	69	0	837156513	906812278	18	0	Col	epiRIL	Col<MPV<epiRIL<F1	-1231564975	6		-1234980131	5	0	-1237976422	5	0	-1232462902	5	0	105	2475129949	2475987092	2491053711	2479960261	2480566322	2493230063	2485952844	2486558905	2499222646	2474925805	2475531865	2488195607	4	7636555198	962488863	3715566828	8157827427	8585302834	6826012722	1242376454
trait4	35RV062	6905824289	1380897808	16	0	7352813886	1370706128	69	0	7828086919	2339985368	5	0	epiRIL	Col	epiRIL<MPV<Col<F1	-1046727975	6		-1046929456	5	0	-1047061973	5	0	-1046814606	5	0	90	210545595	2106467999	2120454808	2103858911	2104573197	211635796	2104123945	2104838231	2116622994	2103629211	2104343497	211612826	4	7129319088	9801326371	-3134868779	6781613649	8874560189	-4877119876	2447977262
trait4	35RV467	7893325438	1169176694	18	0	7352813886	1370706128	69	0	8373319249	1348437707	16	1	Col	epiRIL	Col<MPV<epiRIL<F1	-1211505392	6		-1213436654	5	0	-1214950651	5	0	-1212125361	5	0	103	2435010785	2435885785	2450819159	2436873308	2437491865	2450046953	2439901302	2440519859	2453074947	2434250721	2434869278	2447424366	4	7623069662	9841830393	3545235553	8036209822	8710428675	541960363	1426405716
trait4	35RV518	7095887044	1045615456	17	0	7352813886	1370706128	69	0	7937482044	1217005565	17	0	epiRIL	Col	epiRIL<MPV<Col<F1	-120806469	6		-1210278756	5	0	-1210348495	5	0	-1209519272	5	0	103	2428129381	2429004381	2443937755	2430557513	2431176069	2443731158	243069699	2431315547	2443870635	2429038544	2429657101	2442212189	1	7224350465	9871220716	-1778200292	7642314839	823264925	5785494159	1395694727
trait4	35RV225	7716277247	8088028202	16	0	7352813886	1370706128	69	0	828355067	1164217239	16	0	Col	epiRIL	Col<MPV<epiRIL<F1	-1178103231	6		-1180675019	5	0	-1181715739	5	0	-1179399702	5	0	101	2368206462	2369100079	2383897185	2371350039	2371981618	2384425641	2373431477	2374063056	238650708	2368799404	2369430983	2381875007	1	7534545566	9940945964	2411979316	799249636	857460498	6078014787	1380387714
trait4	35RV139	8045685329	9594545038	14	0	7352813886	1370706128	69	0	8468351565	9251922051	16	1	Col	epiRIL	Col<MPV<epiRIL<F1	-1152187876	6		-1155767525	5	0	-1158874809	5	0	-1152932472	5	0	99	2316375752	2317288796	2331946471	232153505	2322180211	2334510649	2327749619	232839478	2340725218	2315864945	2316510106	2328840544	4	7699249607	9989310601	4499603717	8237053513	8699649616	6985147039	1299347416
trait4	35RV102	6976766906	7303052802	17	0	7352813886	1370706128	69	0	7893069113	8113326728	17	0	epiRIL	Col	epiRIL<MPV<Col<F1	-1195070421	6		-1199527559	5	0	-1200440992	5	0	-1197246583	5	0	103	2402140842	2403015842	2417949216	2409055117	2409673674	2422228762	2410881984	2411500541	2424055629	2404493166	2405111723	2417666811	1	7164790396	1016468978	-2624270629	7696292036	808984619	7418244095	1291113547
trait4	35RV099	7922628547	1237050652	15	0	7352813886	1370706128	69	0	8415598698	8039755255	16	1	Col	epiRIL	Col<MPV<epiRIL<F1	-1166266851	6		-1170202618	5	0	-1173256848	5	0	-1167176666	5	0	100	2344533702	2345436928	2360164723	2350405236	2351043534	2363431087	2356513697	2357151995	2369539548	2344353333	2344991631	2357379184	4	7637721217	1018468021	3730266171	8214604817	8616592579	755308532	128162751
trait4	35RV578	7034731772	5594677156	15	0	7352813886	1370706128	69	0	7958328886	1243508215	17	0	epiRIL	Col	epiRIL<MPV<Col<F1	-1173996489	6		-1176639984	5	0	-1177457748	5	0	-1175508806	5	0	101	2359992978	2360886595	2375683701	2363279968	2363911546	237635557	2364915496	2365547075	2377991099	2361017611	236164919	2374093214	1	7193772829	1062802614	-221081567	7656733844	8259923928	6435580132	1482047216
trait4	35RV337	7266279843	924027865	13	0	7352813886	1370706128	69	0	8111625745	1428673162	16	0	epiRIL	Col	epiRIL<MPV<Col<F1	-11460753	6		-1148106277	5	0	-1147887097	5	0	-1147852511	5	0	98	2304150601	2305073678	2319660406	2306212553	2306864727	2319137391	2305774195	2306426369	2318699032	2305705022	2306357196	2318629859	1	7309546864	1097303151	-0.591924809	7754457455	8468794036	608670549	1585935753
trait4	35RV241	7032630103	7464895973	17	0	7352813886	1370706128	69	0	7984889726	8342896017	14	0	epiRIL	Col	epiRIL<MPV<Col<F1	-115893083	6		-1163208724	5	0	-116390792	5	0	-1161422212	5	0	100	232986166	2330764886	2345492681	2336417449	2337055747	23494433	2337815839	2338454137	235084169	2332844425	2333482723	2345870276	1	7192721994	1101346239	-2225748357	7761916451	8207863001	7913477778	14113447
trait4	35RV158	8240118474	1161342848	17	0	7352813886	1370706128	69	0	865939181	1719192339	16	0	Col	epiRIL	Col<MPV<epiRIL<F1	-1202724258	6		-1204424204	5	0	-1206354745	5	0	-1203057163	5	0	102	2417448516	2418332727	2433198353	2418848407	2419473407	2431973271	242270949	242333449	2435834354	2416114327	2416739327	2429239191	4	779646618	1106816358	5690427997	8229593726	9089189895	5555434161	16580893
trait4	35RV402	8060262239	1521276336	14	1	7352813886	1370706128	69	0	8590157425	1115682446	16	0	Col	epiRIL	Col<MPV<epiRIL<F1	-1161636558	6		-1164601049	5	0	-1167854873	5	0	-1162203128	5	0	99	2335273115	2336186159	2350843835	2339202098	2339847259	2352177697	2345709747	2346354908	2358685346	2334406256	2335051417	2347381855	4	7706538063	1146584051	4589923178	8311236814	8869078037	7846568025	1508511299
trait4	35RV245	6525465541	9442639848	16	0	7352813886	1370706128	69	0	7736057533	1113928342	18	0	epiRIL	Col	epiRIL<MPV<Col<F1	-1204933328	6		-1208235179	5	0	-121021505	5	0	-1205679574	5	0	103	2421866655	2422741655	2437675029	2426470358	2427088914	2439644002	24304301	2431048656	2443603745	2421359148	2421977705	2434532793	4	6939139714	114843893	-5961461929	7473502104	7998612961	770070085	1526807776
trait4	35RV432	6549248315	1433882287	15	0	7352813886	1370706128	69	0	7765181702	1121592944	16	0	epiRIL	Col	epiRIL<MPV<Col<F1	-1173808668	6		-1176463324	5	0	-1177170269	5	0	-1174624319	5	0	100	2359617335	2360520561	2375248356	2362926647	2363564945	2375952498	2364340538	2364978836	2377366389	2359248638	2359886936	2372274489	4	69510311	1171265946	-5780189724	7484783466	8045579938	7678750933	1574656798
trait4	35RV426	674644367	1553157902	18	0	7352813886	1370706128	69	0	7888379241	9600633383	15	0	epiRIL	Col	epiRIL<MPV<Col<F1	-1198704261	6		-1201972775	5	0	-1201857303	5	0	-1200298683	5	0	102	2409408523	2410292733	242515836	241394555	241457055	2427070414	2413714606	2414339606	242683947	2410597366	2411222366	242372223	1	7049628778	1189779617	-4300724439	7640491953	8136266529	8381479274	1541411307
trait4	35RV423	6379552915	8005743826	17	0	7352813886	1370706128	69	0	7697475334	7593341948	17	0	epiRIL	Col	epiRIL<MPV<Col<F1	-1195506141	6		-120143172	5	0	-1205070404	5	0	-1196486829	5	0	103	2403012283	2403887283	2418820657	241286344	2413481997	2426037085	2420140808	2420759364	2433314453	2402973658	2403592215	2416147303	4	6866183401	1210704528	-7087350523	751330974	7881640927	9424833298	1478925725
trait4	35RV462	6708226246	1167776941	18	0	7352813886	1370706128	69	0	7897141174	7347574914	16	1	epiRIL	Col	epiRIL<MPV<Col<F1	-1201769247	6		-1207442004	5	0	-1207723207	5	0	-1204133882	5	0	103	2415538493	2416413493	2431346867	2424884009	2425502566	2438057654	2425446413	242606497	2438620058	2418267765	2418886322	243144141	1	7030520066	1232655764	-458421023	7713451801	8080830547	9713815323	1493929996
trait4	35RV339	8374896579	1338572187	17	1	7352813886	1370706128	69	0	8851519558	1105323738	16	1	Col	epiRIL	Col<MPV<epiRIL<F1	-1198071248	6		-1202133758	5	0	-1206228935	5	0	-1198692252	5	0	102	2408142496	2409026707	2423892333	2414267517	2414892517	2427392381	2422457869	2423082869	2435582734	2407384504	2408009504	2420509368	4	7863855232	1255954359	6498610813	8575188624	9127850493	904560639	160734808
trait4	35RV188	6138716338	1273495919	17	0	7352813886	1370706128	69	0	7602332326	8377642582	15	2	epiRIL	Col	epiRIL<MPV<Col<F1	-118045785	6		-118478576	5	0	-1186793804	5	0	-1180857881	5	0	101	2372915699	2373809317	2388606423	237957152	2380203099	2392647122	2383587607	2384219186	239666321	2371715762	2372347341	2384791365	4	6745765112	1269785116	-8998961032	7386022524	7818642127	949124972	159044526
trait4	35RV531	6936757876	1187873712	17	0	7352813886	1370706128	69	0	8057853584	9250564179	17	0	epiRIL	Col	epiRIL<MPV<Col<F1	-1205570201	6		-121039447	5	0	-1210076559	5	0	-120861167	5	0	103	2423140401	2424015401	2438948775	243078894	2431407497	2443962585	2430153118	2430771675	2443326763	242722334	2427841897	2440396985	1	7144785881	1277949708	-2911605867	7833494447	8282212721	9639317092	1591967707
trait4	35RV160	6621369665	1540779808	17	1	7352813886	1370706128	69	0	7880444008	9558766848	14	0	epiRIL	Col	epiRIL<MPV<Col<F1	-1173154765	6		-1176645042	5	0	-1176945669	5	0	-1174642167	5	0	100	235830953	2359212756	2373940551	2363290085	2363928383	2376315936	2363891338	2364529636	2376917189	2359284334	2359922632	2372310185	1	6987091775	1278575208	-5234253707	7624975218	8135912798	9129455614	1644204855
trait4	35RV103	711950651	1075756259	16	0	7352813886	1370706128	69	0	8173609383	8948830833	17	0	epiRIL	Col	epiRIL<MPV<Col<F1	-1190792101	6		-1196320096	5	0	-1195099863	5	0	-1195006707	5	0	102	2393584202	2394468413	2409334039	2402640193	2403265193	2415765057	2400199725	2400824725	2413324589	2400013413	2400638413	2413138277	1	7236160198	1295506401	-161209377	7956568355	8390650411	9955668997	1595445902
trait4	35RV040	7648137758	1205104791	13	0	7352813886	1370706128	69	0	852309136	7977489461	16	0	Col	epiRIL	Col<MPV<epiRIL<F1	-1140204515	6		-1146572897	5	0	-114865152	5	0	-1142767067	5	0	98	229240903	2293332107	2307918835	2303145794	2303797968	2316070631	2307303039	2307955213	2320227876	2295534133	2296186307	230845897	1	7500475822	1363400885	1968700917	8323654123	8722528596	1097501439	1629300331
trait4	35RV118	6837915235	1361362924	16	0	7352813886	1370706128	69	0	8064628578	9063364357	17	1	epiRIL	Col	epiRIL<MPV<Col<F1	-1194775698	6		-1199956502	5	0	-1199011944	5	0	-1197956403	5	0	102	2401551395	2402435606	2417301232	2409913004	2410538004	2423037868	2408023888	2408648888	2421148752	2405912806	2406537806	241903767	1	709536456	1366052455	-3628415755	7844809704	8284447452	1056246141	1675858769
trait4	35RV373	7750688501	8980865491	18	0	7352813886	1370706128	69	0	8587190327	897546768	16	0	Col	epiRIL	Col<MPV<epiRIL<F1	-1200244609	6		-1206541457	5	0	-1208856219	5	0	-1203746621	5	0	103	2412489218	2413364218	2428297592	2423082914	242370147	2436256558	2427712438	2428330995	2440886083	2417493242	2418111799	2430666887	1	7551751194	1371124534	2634320209	8362803635	8811577019	1073992536	1668256532
trait4	35RV021	7114530968	4518352124	10	0	7352813886	1370706128	69	0	82456982	1200963429	16	0	epiRIL	Col	epiRIL<MPV<Col<F1	-1098102285	6		-1102581883	5	0	-1103377346	5	0	-1101276173	5	0	95	2208204571	2209159116	2223527832	2215163767	2215837924	2227933151	2216754691	2217428849	2229524076	2212552346	2213226503	222532173	1	7233672427	1399048386	-1647039733	7945457342	8545939057	983988317	1814108454
trait4	35RV141	7345702659	5751887057	18	0	7352813886	1370706128	69	0	8424277897	1123339101	15	1	epiRIL	Col	epiRIL<MPV<Col<F1	-1183179934	6		-1188008189	5	0	-1187904383	5	0	-1187915604	5	0	102	2378359867	2379244078	2394109704	2386016378	2386641378	2399141242	2385808765	2386433765	239893363	2385831209	2386456209	2398956073	1	7349258272	146275935	-0.048380576	8134232989	8714322806	1068100599	18574181
trait4	35RV203	6922369293	1989959276	17	0	7352813886	1370706128	69	0	8209523436	1411920775	16	0	epiRIL	Col	epiRIL<MPV<Col<F1	-1208728933	6		-1211612083	5	0	-1211100411	5	0	-1211013776	5	0	102	2429457867	2430342078	2445207704	2433224166	2433849166	244634903	2432200823	2432825823	2445325687	2432027552	2432652552	2445152416	1	713759159	1501811687	-3015334984	7856543242	856250363	1007274854	1996348519
trait4	35RV309	7509413903	105465876	17	1	7352813886	1370706128	69	0	8562531071	110850068	17	0	Col	epiRIL	Col<MPV<epiRIL<F1	-1206623542	6		-1212220454	5	0	-1212860481	5	0	-1210410271	5	0	103	2425247084	2426122084	2441055458	2434440908	2435059465	2447614553	2435720962	2436339519	2448894607	2430820542	2431439098	2443994187	1	7431113895	1522540487	1053677953	8293680166	8831381976	1160749632	1884331342
trait4	35RV012	6810402522	1350645956	18	0	7352813886	1370706128	69	0	8168234102	104193226	17	0	epiRIL	Col	epiRIL<MPV<Col<F1	-122248329	6		-1227983655	5	0	-1227781629	5	0	-122587028	5	0	104	2456966579	2457832558	2472832924	246596731	2466579555	2479189264	2465563259	2466175504	2478785213	246174056	2462352805	2474962514	1	7081608204	15344338	-3829718819	791552841	8420939794	1177585913	1891281686
trait4	35RV063	6322982762	9360299933	16	0	7352813886	1370706128	69	0	7909128955	122050148	17	0	epiRIL	Col	epiRIL<MPV<Col<F1	-1193841503	6		-1198634071	5	0	-1201206755	5	0	-1195155314	5	0	102	2399683006	2400567216	2415432843	2407268142	2407893142	2420393006	2412413509	2413038509	2425538374	2400310629	2400935629	2413435493	1	6837898324	1566608014	-7530319079	7613113866	8205144044	11337044	1999511627
trait4	35RV463	7738601929	8228079466	16	0	7352813886	1370706128	69	0	8820502741	1029857781	17	0	Col	epiRIL	Col<MPV<epiRIL<F1	-1188891409	6		-1197058196	5	0	-1198052943	5	0	-1194075302	5	0	102	2389782818	2390667028	2405532655	2404116392	2404741392	2417241256	2406105886	2406730886	241923075	2398150604	2398775604	2411275468	1	7545707908	1689430401	2556340958	857072554	9070279942	1358411491	2020449311
trait4	35RV413	7058345781	9609547681	18	0	7352813886	1370706128	69	0	847604233	1125217961	17	0	epiRIL	Col	epiRIL<MPV<Col<F1	-121766319	6		-1225366897	5	0	-1224978375	5	0	-1223333423	5	0	104	2447326381	244819236	2463192726	2460733794	2461346039	2473955749	245995675	2460568995	2473178704	2456666846	2457279091	2469888801	1	7205579833	1763164833	-2043333858	8203136889	8748947772	1384423014	2141906653
trait4	35RV353	8253686421	7229309542	17	0	7352813886	1370706128	69	0	9187279659	1621525289	18	0	Col	epiRIL	Col<MPV<epiRIL<F1	-1219559592	6		-1224449419	5	1	-122857221	5	0	-1221921555	5	0	104	2451119184	2451985164	246698553	2458898837	2459511082	2472120792	2467144421	2467756666	2480366375	2453843111	2454455356	2467065065	1	7803250154	1773657743	5772418657	8805082483	9569476835	1283865454	2263450033
trait4	35RV466	7730031207	9442200446	18	0	7352813886	1370706128	69	0	8886646824	105517479	18	0	Col	epiRIL	Col<MPV<epiRIL<F1	-1228724473	6		-1237418896	5	0	-1238320868	5	1	-1234260498	5	0	105	2469448945	2470306088	2485372708	2484837791	2485443852	2498107593	2486641737	2487247797	2499911539	2478520997	2479127057	2491790798	1	7541422546	1783780539	250096927	8637939741	9135353907	1453992516	2113568562
trait4	35RV234	6578762411	9007053864	12	0	7352813886	1370706128	69	0	829048936	9862401761	17	0	epiRIL	Col	epiRIL<MPV<Col<F1	-113962632	6		-1148020491	5	0	-1149740417	5	0	-1144314306	5	0	98	229125264	2292175717	2306762445	2306040982	2306693156	231896582	2309480833	2310133007	2322405671	2298628611	2299280785	2311553449	1	6965788149	1901724805	-5556093998	8051290982	8529687737	1558334549	2245115061
trait4	35RV362	6061919127	1722727351	8	0	7352813886	1370706128	69	0	8009665407	1742178219	16	1	epiRIL	Col	epiRIL<MPV<Col<F1	-1090395335	6		-1093219261	5	0	-1093705912	5	0	-1091345045	5	0	93	219279067	2193767414	2207986267	2196438523	2197128178	220910152	2197411825	219810148	2210074822	219269009	2193379745	2205353087	4	6707366506	194159496	-9622962734	7574120852	8445209962	129224241	2590947511
trait4	35RV052	6630068452	9718510747	10	0	7352813886	1370706128	69	0	8512159912	6870864648	16	0	epiRIL	Col	epiRIL<MPV<Col<F1	-1096826428	6		-1110646198	5	0	-110798885	5	0	-1106458946	5	0	95	2205652856	2206607402	2220976118	2231292397	2231966554	2244061781	2225977701	2226651858	2238747085	2222917892	2223592049	2235687277	1	6991441169	2175114839	-5168787209	8340388296	8683931528	1929426415	2420803263
trait4	35RV286	5423173153	2239329449	15	0	7352813886	1370706128	69	0	8361052069	1825938159	18	0	epiRIL	Col	epiRIL<MPV<Col<F1	-1214320715	6		-1220634555	5	0	-1221701333	5	0	-1216584496	5	0	102	2440641431	2441525641	2456391267	245126911	245189411	2464393974	2453402665	2454027665	2466527529	2443168993	2443793993	2456293857	1	6387993519	3088698421	-1510365287	7930674317	879142982	2414969259	3762427582
[truncated: 1 more columns]
