# Supplementary material for: Mapping parental DMRs predictive of local and distal methylome remodeling in epigenetic F1 hybrids
Source: Life Sci Alliance. 2024 Jan 30;7(4):e202402599. doi: 10.26508/lsa.202402599 (PMC10828516; doi:10.26508/lsa.202402599)
Supplement: Supplementary file 8 [file LSA-2024-02599_TableS8.xlsx]

## Sheet: SI_Table6
trait	fam.id	best.model
trait4	35RV352	All
trait4	35RV461	All
trait4	35RV093	All
trait4	35RV424	All
trait4	35RV367	All
trait4	35RV519	All
trait4	35RV050	LPH
trait4	35RV503	All
trait4	35RV330	LPH
trait4	35RV054	LPH
trait4	35RV442	LPH
trait4	35RV334	All
trait4	35RV539	All
trait4	35RV136	All
trait4	35RV211	All
trait4	35RV120	All
trait4	35RV340	All
trait4	35RV504	LPH
trait4	35RV573	LPH
trait4	35RV210	LPH
trait4	35RV219	LPH
trait4	35RV056	LPH
trait4	35RV401	LPH
trait4	35RV004	LPH
trait4	35RV410	LPH
trait4	35RV150	LPH
trait4	35RV319	LPH
trait4	35RV327	LPH
trait4	35RV513	LPH
trait4	35RV305	LPH
trait4	35RV030	LPH
trait4	35RV131	LPH
trait4	35RV126	LPH
trait4	35RV419	LPH
trait4	35RV223	LPH
trait4	35RV354	LPH
trait4	35RV081	LPH
trait4	35RV208	LPH
trait4	35RV017	LPH
trait4	35RV207	ADD
trait4	35RV454	LPH
trait4	35RV153	LPH
trait4	35RV250	LPH
trait4	35RV026	LPH
trait4	35RV384	LPH
trait4	35RV329	LPH
trait4	35RV300	LPH
trait4	35RV479	HPH
trait4	35RV328	LPH
trait4	35RV388	LPH
trait4	35RV018	LPH
trait4	35RV391	ADD
trait4	35RV273	LPH
trait4	35RV220	ADD
trait4	35RV389	ADD
trait4	35RV313	ADD
trait4	35RV107	ADD
trait4	35RV568	ADD
trait4	35RV184	ADD
trait4	35RV497	HPH
trait4	35RV104	HPH
trait4	35RV097	HPH
trait4	35RV574	ADD
trait4	35RV579	ADD
trait4	35RV059	ADD
trait4	35RV538	HPH
trait4	35RV010	HPH
trait4	35RV041	HPH
trait4	35RV383	HPH
trait4	35RV302	HPH
trait4	35RV216	ADD
trait4	35RV125	HPH
trait4	35RV028	HPH
trait4	35RV379	HPH
trait4	35RV204	HPH
trait4	35RV048	ADD
trait4	35RV348	HPH
trait4	35RV185	HPH
trait4	35RV214	HPH
trait4	35RV229	HPH
trait4	35RV393	HPH
trait4	35RV157	HPH
trait4	35RV168	HPH
trait4	35RV106	HPH
trait4	35RV128	HPH
trait4	35RV016	HPH
trait4	35RV031	HPH
trait4	35RV009	HPH
trait4	35RV266	HPH
trait4	35RV310	HPH
trait4	35RV430	HPH
trait4	35RV079	HPH
trait4	35RV213	HPH
trait4	35RV318	HPH
trait4	35RV096	HPH
trait4	35RV089	All
trait4	35RV380	HPH
trait4	35RV275	HPH
trait4	35RV002	HPH
trait4	35RV161	HPH
trait4	35RV037	HPH
trait4	35RV469	HPH
trait4	35RV239	HPH
trait4	35RV344	HPH
trait4	35RV390	HPH
trait4	35RV368	HPH
trait4	35RV152	HPH
trait4	35RV189	HPH
trait4	35RV382	HPH
trait4	35RV412	HPH
trait4	35RV200	HPH
trait4	35RV215	HPH
trait4	35RV447	HPH
trait4	35RV176	All
trait4	35RV080	All
trait4	35RV231	All
trait4	35RV350	HPH
trait4	35RV013	HPH
trait4	35RV062	HPH
trait4	35RV467	HPH
trait4	35RV518	All
trait4	35RV225	All
trait4	35RV139	HPH
trait4	35RV102	All
trait4	35RV099	HPH
trait4	35RV578	All
trait4	35RV337	All
trait4	35RV241	All
trait4	35RV158	HPH
trait4	35RV402	HPH
trait4	35RV245	HPH
trait4	35RV432	HPH
trait4	35RV426	All
trait4	35RV423	HPH
trait4	35RV462	All
trait4	35RV339	HPH
trait4	35RV188	HPH
trait4	35RV531	All
trait4	35RV160	All
trait4	35RV103	All
trait4	35RV040	All
trait4	35RV118	All
trait4	35RV373	All
trait4	35RV021	All
trait4	35RV141	All
trait4	35RV203	All
trait4	35RV309	All
trait4	35RV012	All
trait4	35RV063	All
trait4	35RV463	All
trait4	35RV413	All
trait4	35RV353	All
trait4	35RV466	All
trait4	35RV234	All
trait4	35RV362	HPH
trait4	35RV052	All
trait4	35RV286	All
