# Supplementary material for: Mapping parental DMRs predictive of local and distal methylome remodeling in epigenetic F1 hybrids
Source: Life Sci Alliance. 2024 Jan 30;7(4):e202402599. doi: 10.26508/lsa.202402599 (PMC10828516; doi:10.26508/lsa.202402599)
Supplement: Supplementary file 9 [file LSA-2024-02599_TableS9.xlsx]

## Sheet: SI_Table7_LD_phenotypic_pleiotr
phenotypicMarker	pleiotropicMarker	chromosome	R2	ChiSq	pVal
newMM90766	MM87	1	0.3017259	4827615	3.70228e-06
MM382	MM171	2	0.1479625	2367399	1.14114
newMM500224	MM432	3	0.4340323	6944516	7.85689e-11
