# Supplementary material for: Mapping parental DMRs predictive of local and distal methylome remodeling in epigenetic F1 hybrids
Source: Life Sci Alliance. 2024 Jan 30;7(4):e202402599. doi: 10.26508/lsa.202402599 (PMC10828516; doi:10.26508/lsa.202402599)
Supplement: Supplementary file 10 [file LSA-2024-02599_TableS10.xlsx]

## Sheet: SI_Table8_geneinfo
Expression ~ epigenotype
Pasted	Symbol	Ensembl Gene ID	Entrez	Gene Type	Species	Chr	Position (Mbp)	Description
AT1G28110	SCPL45	AT1G28110	839704	protein_coding	Arabidopsis thaliana	1	9803641	Serine carboxypeptidase-like 45 [Source:UniProtKB/Swiss-Prot
AT1G30300		AT1G30300	839910	protein_coding	Arabidopsis thaliana	1	10672973	At1g30300 [Source:UniProtKB/TrEMBL
AT1G30410	ATMRP13	AT1G30410	839921	protein_coding	Arabidopsis thaliana	1	10738683	multidrug resistance-associated protein 13 [Source:TAIR
AT1G30530	UGT78D1	AT1G30530	839933	protein_coding	Arabidopsis thaliana	1	10814612	Glycosyltransferase (Fragment) [Source:UniProtKB/TrEMBL
AT2G24330		AT2G24330	816969	protein_coding	Arabidopsis thaliana	2	10347018	Uncharacterized protein At2g24330 [Source:UniProtKB/TrEMBL
AT2G24340		AT2G24340	816970	protein_coding	Arabidopsis thaliana	2	1035543	Sequence-specific DNA binding transcription factor [Source:UniProtKB/TrEMBL
AT2G24600		AT2G24600	816996	protein_coding	Arabidopsis thaliana	2	10452034	Ankyrin repeat family protein [Source:UniProtKB/TrEMBL
AT2G25297		AT2G25297	28718306	protein_coding	Arabidopsis thaliana	2	10770676
AT2G26990	CSN2	AT2G26990	817241	protein_coding	Arabidopsis thaliana	2	11519388	COP9 signalosome complex subunit 2 [Source:UniProtKB/Swiss-Prot
AT3G22260		AT3G22260	821796	protein_coding	Arabidopsis thaliana	3	7870826	At3g22260 [Source:UniProtKB/TrEMBL
AT3G22520		AT3G22520	821823	protein_coding	Arabidopsis thaliana	3	797472	Spindle assembly abnormal protein [Source:UniProtKB/TrEMBL
AT3G23020		AT3G23020	821876	protein_coding	Arabidopsis thaliana	3	8177002	Pentatricopeptide repeat-containing protein At3g23020 [Source:UniProtKB/Swiss-Prot
AT3G23070	CFM3A	AT3G23070	821881	protein_coding	Arabidopsis thaliana	3	8203393	CRM-domain containing factor CFM3A, chloroplastic/mitochondrial [Source:UniProtKB/Swiss-Prot
AT3G23340	CKL10	AT3G23340	821915	protein_coding	Arabidopsis thaliana	3	8350803	Casein kinase 1-like protein 10 [Source:UniProtKB/Swiss-Prot
AT3G23490	CYN	AT3G23490	821930	protein_coding	Arabidopsis thaliana	3	8422649	Cyanate hydratase [Source:UniProtKB/TrEMBL
AT3G23510		AT3G23510	821931	protein_coding	Arabidopsis thaliana	3	8427557	Cyclopropane-fatty-acyl-phospholipid synthase [Source:UniProtKB/TrEMBL
AT3G23940	DHAD	AT3G23940	821977	protein_coding	Arabidopsis thaliana	3	8648669	Dihydroxy-acid dehydratase, chloroplastic [Source:UniProtKB/Swiss-Prot
AT3G24030	THIM	AT3G24030	821988	protein_coding	Arabidopsis thaliana	3	8679819	Hydroxyethylthiazole kinase [Source:UniProtKB/Swiss-Prot
AT3G24340	CLSY4	AT3G24340	822023	protein_coding	Arabidopsis thaliana	3	8831935	SNF2 domain-containing protein CLASSY 4 [Source:UniProtKB/Swiss-Prot
AT3G24515	UBC37	AT3G24515	822045	protein_coding	Arabidopsis thaliana	3	8934408	Ubiquitin-conjugating enzyme 37 [Source:UniProtKB/TrEMBL
AT3G25970	PCMP-E46	AT3G25970	822194	protein_coding	Arabidopsis thaliana	3	9500016	Putative pentatricopeptide repeat-containing protein At3g25970 [Source:UniProtKB/Swiss-Prot
AT3G26330	CYP71B37	AT3G26330	822237	protein_coding	Arabidopsis thaliana	3	9646784	Cytochrome P450 71B37 [Source:UniProtKB/Swiss-Prot
AT3G26810	AFB2	AT3G26810	822296	protein_coding	Arabidopsis thaliana	3	9867652	AFB2 [Source:UniProtKB/TrEMBL
AT3G27730	RCK	AT3G27730	822395	protein_coding	Arabidopsis thaliana	3	10273098	DNA helicase ROCK-N-ROLLERS [Source:UniProtKB/TrEMBL
AT3G28050		AT3G28050	822429	protein_coding	Arabidopsis thaliana	3	10442608	WAT1-related protein [Source:UniProtKB/TrEMBL
Expression ~methylation
AT1G28010	ABCB14	AT1G28010	839694	protein_coding	Arabidopsis thaliana	1	9763211	ABC transporter B family member 14 [Source:UniProtKB/Swiss-Prot
AT1G28350		AT1G28350	839731	protein_coding	Arabidopsis thaliana	1	9943737	Tyrosine--tRNA ligase 2, cytoplasmic [Source:UniProtKB/Swiss-Prot
AT1G29240		AT1G29240	839798	protein_coding	Arabidopsis thaliana	1	10216779	F28N24.8 protein [Source:UniProtKB/TrEMBL
AT1G29320		AT1G29320	839806	protein_coding	Arabidopsis thaliana	1	1025525	Transducin/WD40 repeat-like superfamily protein [Source:TAIR
AT1G29900	CARB	AT1G29900	839868	protein_coding	Arabidopsis thaliana	1	10467956	Carbamoyl-phosphate synthase large chain, chloroplastic [Source:UniProtKB/Swiss-Prot
AT1G30300		AT1G30300	839910	protein_coding	Arabidopsis thaliana	1	10672973	At1g30300 [Source:UniProtKB/TrEMBL
AT1G30410	ATMRP13	AT1G30410	839921	protein_coding	Arabidopsis thaliana	1	10738683	multidrug resistance-associated protein 13 [Source:TAIR
AT1G30755		AT1G30755	839956	protein_coding	Arabidopsis thaliana	1	10905731	Elongation factor G, putative (DUF668) [Source:UniProtKB/TrEMBL
AT2G23740	SUVR5	AT2G23740	816905	protein_coding	Arabidopsis thaliana	2	10097265	Histone-lysine N-methyltransferase SUVR5 [Source:UniProtKB/Swiss-Prot
AT2G24220	ATPUP5	AT2G24220	816956	protein_coding	Arabidopsis thaliana	2	10300032	purine permease 5 [Source:TAIR
AT2G24340		AT2G24340	816970	protein_coding	Arabidopsis thaliana	2	1035543	Sequence-specific DNA binding transcription factor [Source:UniProtKB/TrEMBL
AT2G24600		AT2G24600	816996	protein_coding	Arabidopsis thaliana	2	10452034	Ankyrin repeat family protein [Source:UniProtKB/TrEMBL
AT2G25140	CLPB4	AT2G25140	817052	protein_coding	Arabidopsis thaliana	2	10697629	Chaperone protein ClpB4, mitochondrial [Source:UniProtKB/Swiss-Prot
AT2G26270		AT2G26270	817167	protein_coding	Arabidopsis thaliana	2	11183842	FUNCTIONS IN: molecular_function unknown
AT2G26280	CID7	AT2G26280	817168	protein_coding	Arabidopsis thaliana	2	11187726	Polyadenylate-binding protein-interacting protein 7 [Source:UniProtKB/Swiss-Prot
AT2G26510	NAT3	AT2G26510	817192	protein_coding	Arabidopsis thaliana	2	11273842	Nucleobase-ascorbate transporter 3 [Source:UniProtKB/Swiss-Prot
AT2G26810		AT2G26810	817222	protein_coding	Arabidopsis thaliana	2	11433662	Putative methyltransferase family protein [Source:UniProtKB/TrEMBL
AT3G22260		AT3G22260	821796	protein_coding	Arabidopsis thaliana	3	7870826	At3g22260 [Source:UniProtKB/TrEMBL
AT3G22980		AT3G22980	821872	protein_coding	Arabidopsis thaliana	3	8160075	Ribosomal protein S5/Elongation factor G/III/V family protein [Source:UniProtKB/TrEMBL
AT3G23070	CFM3A	AT3G23070	821881	protein_coding	Arabidopsis thaliana	3	8203393	CRM-domain containing factor CFM3A, chloroplastic/mitochondrial [Source:UniProtKB/Swiss-Prot
AT3G23080		AT3G23080	821882	protein_coding	Arabidopsis thaliana	3	8207287	Membrane related protein-like [Source:UniProtKB/TrEMBL
AT3G23940	DHAD	AT3G23940	821977	protein_coding	Arabidopsis thaliana	3	8648669	Dihydroxy-acid dehydratase, chloroplastic [Source:UniProtKB/Swiss-Prot
AT3G25690	CHUP1	AT3G25690	822157	protein_coding	Arabidopsis thaliana	3	9352444	Hydroxyproline-rich glycoprotein family protein [Source:UniProtKB/TrEMBL
AT3G26290	CYP71B26	AT3G26290	822232	protein_coding	Arabidopsis thaliana	3	9632608	Cytochrome P450, family 71, subfamily B, polypeptide 26 [Source:UniProtKB/TrEMBL
AT3G28050		AT3G28050	822429	protein_coding	Arabidopsis thaliana	3	10442608	WAT1-related protein [Source:UniProtKB/TrEMBL
AT3G45050		AT3G45050	823640	protein_coding	Arabidopsis thaliana	3	16475957	AT3G45050 protein [Source:UniProtKB/TrEMBL
